# Supplementary material for: Comprehensive survey of human brain microRNA by deep sequencing
Source: BMC Genomics. 2010 Jun 30;11:409. doi: 10.1186/1471-2164-11-409 (PMC2996937; doi:10.1186/1471-2164-11-409)
Supplement: Additional file 2 — Table S7 - Putative human miRNA originating from repeats. [file 1471-2164-11-409-S2.XLS]

## Sheet: sort_rep
Table S7 - Putative human miRNA originating from repeats
chromosome	strand	position	mature putative miR	precursor of putative miR	secondary sctructure of miR	MFE	Origin Repeat	average phastCon score
chr6_random	-	729024	CAACAUAGCAAGACUCCAUCUUUA	CUGAGGCUGGAGGAUUGCUUGAGCCCAGGAGUUCGAGACCAGCUUGGGCAACAUAGCAAGACUCCAUCUUUAA	.(((((.(((((..(((((((.(((((((.(((...)))...)))))))..)).)))))..))))).))))).	-31	FLAM_A	0
chr5_h2_hap1	+	1579431	AUGUGCUACCCUGCUUGGCUUG	CCUCCUGAGUAGCUGGGAUUACAGGCAUGUGCUACCCUGCUUGGCUUGUUUUAAAAAUGCAUUUCAAGGCAGACGCGGUGGCUCACGCCUGUAAUCCCAGCACUUUGGGAGG	.((((..(((.(((((((((((((((.((.((((((.((..((.((((................)))).))..)).)))))).)).))))))))))))))))).)..)))).	-61.69	FLAM_A	0
chr5_h2_hap1	+	1589420	CAGAUGCACGUAGUUGGCUCUUG	CCAUGGCUGAUUUCAGGCUGCCAACAUGAUGCCUCUAUGUGGAAUCAGACACAGAUGCACGUAGUUGGCUCUUGUGAGUUAGCUGUGA	.((((((((((((((((..(((((((((.(((.(((..(((........)))))).)))))).)))))).)))).)))))))))))).	-36.9	MER63A	0.0133478
chrX	+	14395368	AAUGCAGCCUGAGUAGUACUA	AGGGAUCGUGUUAAAAUGCAGCCUGAGUAGUACUAUGUGGGACCUGAGUAGUACUAUGAGGUUCUGCAUUUCUACACCACUCCCA	.((((..((((..(((((((((((.(...(((((((..(....)...)))))))..).)))..))))))))..))))...)))).	-33.2	MER5A1	0.00419048
chrX	+	21491133	AAAAGUAAUUGCGGUUCUUG	AUAUUAGAUUGGGGCAAAAGUAAUUGCGGUUCUUGCAAUUAAAAGUAAUGGGAAAAACUGCAAUUACUUUUGCGCCAACCUAAUA	.((((((.((((.((((((((((((((((...((.(.((((....)))).).))...)))))))))))))))).)))).))))))	-35.2	MADE1	0.1525
chrX	+	24002943	GCCGGGGUAGAAUGCAGUGGCA	UUUGAGAUGGAGUCUUGCUUUGUCGCCGGGGUAGAAUGCAGUGGCAUGAUCUCAGCUCACUGCAACCUCUGCCUCCCAGGUUCAAGCAAUUCUCCUGCCUCAGC	.(((((..((((..((((((.(..(((((((((((.((.((((((.((....)))).)))).))...))))))))...))).)))))))..))))...))))).	-38.6	AluSx	0
chrX	+	28411854	CUGGGAGGUCAAGGCUGCAGUGU	AGGCAUGGUGGUGCACACCUGUAGUCCCAGGUACUCUGGAGGCUGUGGUGGAGCAAUCACUUGAGCCUGGGAGGUCAAGGCUGCAGUGUGCUAUGAUCAUGCUA	.((((((((.((((((((.(((((((....(..((((.(.((((..(((((.....)))))..))))).))))..)..))))))))))))).)).)))))))).	-48	AluJo	0
chrX	+	29502329	UGUCAGAUUGUAAUUCCCAGGC	AUGAUCAUGUCUAAAUUGCAUGUCAGAUUGUAAUUCCCAGGCCCUUCCUCCAAUACUGGGAAUUACAAUUUGACAUGCAAUUUAGACAGUGACAC	.((.((((((((((((((((((((((((((((((.(((((...............))))).))))))))))))))))))))))))))).))))).	-50.66	MSTA	0
chrX	+	67609815	AUAGUGAGACCCCGUCUCUUA	CUCCAGGCUGAGCAACAUAGUGAGACCCCGUCUCUUACAAGAAAAUCAUAAGGAACUCACAAAAAUCUAUUUUUCUUUAGAGAUGGGGUUUCACUGUCACGCAGGCUGGAG	.(((((.(((......((((((((((((((.((((...(((((((.........................))))))).)))).))))))))))))))....))).))))).	-43.91	FAM	0
chrX	+	89508225	AGGCUGGAGUGUAGUGGCAUGUU	UUGAGACAGAGUGUAACUUGGUUACCCAGGCUGGAGUGUAGUGGCAUGUUCUUGGAUCACUACAACCUCCAUCUCCUGGGUUCAAGCAAUUCUUGUGCCUCAGGGUCUCAA	.((((((.(((.(((.(((((..(((((((.((((((((((.((((......))..)).)))))..)))))...)))))))))))).........))))))...)))))).	-38.1	AluSx	0
chrX	+	93421730	AUAUAUACACACACCACAUUU	GUGUGUAUAUAUAUAUGUGUGUGUGUGUUUGUGUGUGUGUAUAUAUAUAUAUAUAUACACACACCACAUUUUCUUUAUUUAUUUAUUCACUCU	(.(((.(((.(((.(((((.((((((((.(((((((((((....))))))))))).)))))))))))))..........))).))).))).).	-29.9	(TG)n	NaN
chrX	+	104960581	AAAACCGCAGUUACUUUUGCAU	AGAGCUGUUACAGGUUGGUGCAAAAGUAAUUACGGUUUUGCCACUAUUCUAAUGCCAAAACCGCAGUUACUUUUGCAUCAACCUAUAAUUCA	.((...((((.((((((((((((((((((((.((((((((.((.........)).)))))))).)))))))))))))))))))).)))))).	-41.3	MADE1	0.0523182
chrX	+	105769714	AAAAGGCAUUGUGGUUUUUG	UAAGAGAAAACAUUAGGUUGGUGCAAAAGGCAUUGUGGUUUUUGCCUAUAAAAGUAAUGGCAAAAACCGCAAUUCCUUUUGCACCAACCUAAUAUUUUUACUUU	.(((.(((((.(((((((((((((((((((.(((((((.(((((((............))))))).))))))).))))))))))))))))))).))))).))).	-55	MADE1	0.18755
chrX	+	119473885	AUGGCAAUUACUUUUGUACCA	CAAAAAAAAAAAUCGCUUACUUAGGUUGGUGCAAAAGUAAUUGUGGUUUGUUCCUUUAAUGGCAAUUACUUUUGUACCAACCUAAGUAAGCGAUUUUUUUUUUUU	.(((((((((((((((((((((((((((((((((((((((((((.(((.........))).))))))))))))))))))))))))))))))))))))))))))).	-63.6	MADE1	0
chrX	+	124322904	AAAGUAGAAUAGUGGUUUC	AUCUACAGUCACUCAGAAAUUAUUUAUAUGCUUUUCCCACUGGAUACACAUUCAUGGGAACACAAAGUAGAAUAGUGGUUUCUAGGGCUUAGGA	.((((.((((.((.((((((((((....(((((((((((.(((((....))))))))))....))))))....)))))))))))))))))))).	-29	L1MB1	0.0947895
chrX	+	124624598	AAAAGUAAUUGUGGAUUUUGC	GGUGCAAAAGUAAUUGUGGAUUUUGCCAUUGAAAAUAAUGGCAAAAACAAUUACUUUCAGUGACAUUGCCAUUACUUUCAAUGGCAAAAACUGCAAUUACUUUUGCACCA	((((((((((((((((..(.((((((((((((((.(((((((((......((((.....))))..))))))))).)))))))))))))).)..)))))))))))))))).	-61.6	MADE1	0.003375
chrX	+	138509055	CAAAAGUGAUUGUGGUUUUUGC	GGGGACUGCUAUUAGGUUGGUGCAAAAGUGAUUGUGGUUUUUGCCAUUACUUUCAGUGGCAAAAACCACAGUAACUUUUGCACCAACUUGAUACAUGCGUUUAGAUCUCCU	(((((((((((((((((((((((((((((.((((((.(((((((((((......))))))))))).)))))).))))))))))))))))))))...))....)).))))).	-56.3	MADE1	0.0587273
chrX	+	150665058	CUGACUGUGGACAAGGCCA	UCUGUCCUGGUUUUGUAAUGUGCGGUCAGUUUUAGUGGACUUGGUUUCCCCUCCUGACUGUGGACAAGGCCAAGACAGU	.(((((.(((((((((....(((((((((....((.(((.......))).)).))))))))).))))))))).))))).	-31.1	L2	0.00473684
chrX	-	7989419	UGGGCUCAAGCGAUUCUCCUGA	UUGAGAUGGAGUCUUGCUCUGUUGCCCAGGCUGGAAUGCAGUGGGACGGCCUUGGCUCACUGCAACCUCUACCUCCUGGGCUCAAGCGAUUCUCCUGACUCA	.((((..((((..(((((.((..(((((((.((((.(((((((((.((....)).)))))))))...))))...))))))).)))))))..))))...))))	-46.4	AluSx	0
chrX	-	10144707	AAAAGUAAUUGCGGUUCUUG	AUGCUGGAGAAUCAUUAGGUUGGUGCAAAAGUAAUUGCGGUUCUUGCCAUUGAAAGUAACGGCAAAAACCGCAACUACUUUUGUACCAGCCUAAUAAAUCAUCCACCAG	.((.((((((.(.(((((((((((((((((.((.((((((((.(((((.(((....))).))))).)))))))).)).))))))))))))))))).).)).)))).)).	-51	MADE1	0.5702
chrX	-	12682085	AUAUAUAUGCAUGUAUAUGUG	CGUAUGUGUGUAUAUAUGUAUAUCUUUCUACAUAUGUAUGUAUGUGUGUAUAUAUAUGCAUGUAUAUGUGAUGUAGGUAUGUAUACACACACAUACA	.((((((((((.(((((((((.....((.((((((((((((((((((....)))))))))))))))))))).....))))))))).)))))))))).	-41	MLT2B5	0.0517619
chrX	-	24581182	CAAAAACUGCAUUUACUUUUG	CCAAAGAGAGUACUUUAUUAGGUUGGCGCAAAAGUAAUUGCGGUUUUGUCAUUAUUUUCAAUGGCAAAAACUGCAUUUACUUUUGCACCAACCUAGUAGUUCUUCUUUGC	.((((((.((....((((((((((((.((((((((((.(((((((((((((((......)))))).))))))))).)))))))))).))))))))))))..)))))))).	-54.2	MADE1	0.0981429
chrX	-	41427437	GAGCAGGUCAAAACUCCCGUGCUGA	GCCCAGGUUGUCAGCGGAGCAGGUCAAAACUCCCGUGCUGAUCAGUAGUGGGAUUGUGCCUGUGAAUAGCCACUGCGCUCCAGCCUGGGCA	((((((((((..((((.(((((((...((.(((((((((....)))).)))))))..)))))..........)).)))).)))))))))).	-42.6	7SLRNA	0
chrX	-	69661484	UGUUAGGAUUGCAGGCAUG	CCAAAAUGUUAGGAUUGCAGGCAUGAGCCGCCAUGUCCGGCCUACUUCCAGUUUUUAAAACAUCUAAUUGGCUGGGUGUGGUGGCUCAUGCCUGUAAUUCCAGCUCUUUGG	.((((..((..(((((((((((((((((((((((..((((((........(((.....)))........))))))..)))))))))))))))))))))))..))..)))).	-62.59	AluSp	0
chrX	-	69982807	AGAAGUUUCUCUGAACGUGUAU	CCAGUCUUAAGACUAUACUUUCAGGGAUCAUUUCUAUAGUUUGUUACUAGAGAAGUUUCUCUGAACGUGUAUAGCACUGA	.((((.(((....(((((.((((((((..((((((.((((.....)))).)))))).)))))))).)))))))).)))).	-25	U3	NaN
chrX	-	73291514	AUAUGUAAGUAUAUGUGUGUG	GUGUGUUUGUGUGUGUGUGUAUGUACAUAUGUAAGUAUAUGUGUGUGUGUAUAUAUGUAUAGUCACACACAUAUAUAUACAUAUGUAUGUAUAGUCACACAUAUAUAUACA	((((((.((((((((..((((((((((((((...(((((((((((((((..(((....)))..))))))))))))))).))))))))))))))..)))))))).)))))).	-52.1	L1MD3	0
chrX	-	75370885	GAAGGACUCUAGAGAGGCA	AAAAGCACCUGGCUGGGGCUCUUGCCUUUCUUUUAGAGAUAUCCUACUCAUGAAGAAGGACUCUAGAGAGGCAGUCUGGCCACAGCUGCUUUG	.((((((....((((.((((.((((((((((...((((...((((.((.....)).))))))))))))))))))...)))).)))))))))).	-37.7	L1P3	NaN
chrX	-	80418451	CAAAAACUGCAAUUACCUUUG	UUUAUGUGUAUUAUGUAUUAGGUUGGUGCAAAAGUAAUUGCAGUUUUGGUCAUUACCUUCAAUAGCAAAAACUGCAAUUACCUUUGCACCAACCUAAUAUGUUCAUCUAGA	.(((.(((....((((((((((((((((((((.((((((((((((((.(..(((......)))..).)))))))))))))).)))))))))))))))))))).))).))).	-50.9	MADE1	0.0225238
chrX	-	82065446	AAAAGUAAUUGUGGUUUCUGC	AGGUUGCAAAAGUAAUUGUGGUUUCUGCCAUUAUUUUUAAUGUCAGAGAUUACAAUUACUUUUGCACCA	.(((.(((((((.((((((((((((((.(((((....))))).)))))))))))))).)))))))))).	-34	MADE1	0
chrX	-	84283635	AAAACAGCAAUUACUUUGGCA	AUGUACUUAAUAUUAUUAGGUUGGUGCCAAAGUAAUUGCAGUUUUUGCAAUUAUUUUUAAUGGCAAAACAGCAAUUACUUUGGCACCAACCUAAUAUUAGUACAA	.((((((......((((((((((((((((((((((((((.(((((.((.((((....)))).))))))).))))))))))))))))))))))))))..)))))).	-56.8	MADE1	0.350619
chrX	-	93421612	AUAUAUACACACACCACAUUU	AUAUAUAUAUACACACACCAUAUAUACACAAUGUGGUAUGUGUGUAUAUAUAUAUAUAUAUAUAUAUAUACACACACCACAUUUUGUUAGUAUUCAUAUA	.(((((..((((.............(((.((((((((.((((((((((((((((....)))))))))))))))).)))))))).)))..))))..)))))	-32.76	LTR66	NaN
chrX	-	102583763	AAGGAAAUGCCCAGCAGAACUU	GGAGAGAGCCCUGACUAAGGAAAUGCCCAGCAGAACUUCCACAUCAAAGCUGAGUUUCCACUGGGCAUUGCCCUAGUGAGGGCUCUCUGCU	(.((((((((((.((((.((...(((((((..(((.(((..(......)..))).)))..)))))))...)).)))).)))))))))).).	-46.8	MSTC-int	0
chrX	-	118828316	AAAGUAAUUGCGGUUUUUGA	AUCUAUUGGUUGGGGCAAAAGUAAUUGCGGUUUUUGACAUGUCUUUCAAUGGCAAAAACUGCAAUUAAUUUUGUAGCAACCAAUAGAG	.(((((((((((..((((((..((((((((((((((.(((........))).))))))))))))))..))))))..))))))))))).	-42	MADE1	0
chrX	-	131228330	AGGCAGUGUAGUUAGAUGG	UCUGUUUUGUUUCACUAUUCUGUGGAUUGACUGGGCUCAGCCAGAAAUUUCUUCUGCUGAUCUCACUCAGGCAGUGUAGUUAGAUGGCAGU	.(((((..((((.(((((.((((...((((.((((.(((((.((((.....))))))))).)))).)))))))).))))).))))))))).	-30.7	MLT1H2	0.0442632
chrX	-	149464814	UUGUAGUAGAAGUAUGUUCC	AAUUUGAAUGUCAGAUAAACAACAAAUCUUUUGUAGUAGAAGUAUGUUCCAUGCGAUCUUUGGAACAUACUUAUACUAUGAAAUUAUUCGUUGUUUGUCUGAAAAACAAAUG	.(((((....(((((((((((((.(((.(((..(.(((.((((((((((((.........)))))))))))).))).)..)))..))).)))))))))))))....))))).	-41.7	MER53	0.0041
chr13	+	19737140	CAAAAGUAAUUGUGGUUUUUUU	GCUGGUGCAAAAGUAAUUGUGGUUUUUUUCUAUUACUUUUAAUGGUAAAAACCGCAAUUAGUUUUGCAGCAACA	(.((.(((((((.((((((((.(((((..((((((....)))))).))))).)))))))).))))))).)).).	-26.1	MADE1	0.000681818
chr13	+	26157471	AGAGUAGCCACUAGCCACAUGU	CAGCCUGCAGCGUCCCAGAGAGUAGCCACUAGCCACAUGUCAGUUCAUGCUUUUAAGGCUAUAUGUGCCUAGUGGCUGCUGUCUGGGAUGGUGCAGCUC	.(((.((((.(((((((((.((((((((((((.(((((((.((((...........))))))))))).)))))))))))).))))))))).))))))).	-61	MER3	0.00618182
chr13	+	33288602	AUAAGUAUGUCCCUGGCAAUAU	GAUAAAGGCUGAUUUUUUUUCUCAUAUAAGUAUGUCCCUGGCAAUAUUUAUUACAAUUUCAAAUAUUGCCAGGGACAUACUUAUAUGAGAAAAAAAAUCAUUUGUA	.(((((...((((((((((((((((((((((((((((((.(((((((((...........))))))))).))))))))))))))))))))))))))))))))))).	-53.6	MER53	0.0125909
chr13	+	33288639	AUAUUGCCAGGGACAUACUUAU	CUGAUUUUUUUUCUCAUAUAAGUAUGUCCCUGGCAAUAUUUAUUACAAUUUCAAAUAUUGCCAGGGACAUACUUAUAUGAGAAAAAAAAUCAU	.((((((((((((((((((((((((((((((((((((((((...........)))))))))))))))))))))))))))))))))))))))).	-59.7	MER53	0.00272727
chr13	+	34435587	UUCCCCCCAAAAUUCAUAAUGUU	AGGCUGUACUGUGUUCCCCCCAAAAUUCAUAAUGUUGAAGUCCUCACCUUUAGCAUAUGAAUUUUUGGGGGGAUACAGUGCAGCCC	.(((((((((((((((((((.((((((.(((.((((((((.......))))))))))).)))))).))))))))))))))))))).	-49.6	MLT1B	0.00634783
chr13	+	34435627	CAUAUGAAUUUUUGGGGGGAU	AGGCUGUACUGUGUUCCCCCCAAAAUUCAUAAUGUUGAAGUCCUCACCUUUAGCAUAUGAAUUUUUGGGGGGAUACAGUGCAGCCC	.(((((((((((((((((((.((((((((((.((((((((.......)))))))))))))))))).))))))))))))))))))).	-55.8	MLT1B	0.0191429
chr13	+	40250800	CAGGUUGGAGGGCAGUGGCACA	AAGACGGAGUCUGACUCUUUUGCCCAGGUUGGAGGGCAGUGGCACAAUCUCGGCUCACUGCAACCUCGACCUCCUGGGUUCAAGCGAUUCUUCUG	.(((.((((((.....(((..(((((((.(.(((((((.((((.(......))).)).)))..)))).)...)))))))..))).))))))))).	-32.1	AluSx	0
chr13	+	57653761	ACAGGACAGCACUGAGUUCCA	CUGGUCUAAAUGCUUCCUCCUUGGGUGCUGGCUCAGUUCUGCCCUGUGCUGCUUUCUGCCGUGACAGGACAGCACUGAGUUCCAAUGUGAAGUCGCACAAUGACCAU	.(((((....(((..(.((((((((.....(((((((.(((.(((((((.((.....)).)).))))).))).)))))))))))).).)).)..)))....))))).	-39.8	L1M1	0
chr13	+	68650579	AAAAGUAAUUGUGGUUUUUGA	AUUAGGUUGGUGUAAAAGUAAUUGUGGUUUUUGAAAUUAUAUUUAACAGUAAAAAUCGUAAUUGUGUUUGCACCAACCUAGA	.(((((((((((((((..(((((((((.(((((...(((....)))...))))).)))))))))..))))))))))))))).	-29	MADE1	0.0119048
chr13	+	83421186	CAGAAACUGCAGUUACUUU	CUAUUAGGUUGGUCCAAAAGUAAUUGUGGUUUUUGCCAUUACCUUUAGUCUUGCCAUUAAAAGUAAUGGCAGAAACUGCAGUUACUUUUGCAUCAACCUAAUGU	.((((((((((((.((((((((((((..((((((((((((((.((((((......)))))).))))))))))))))..)))))))))))).)))))))))))).	-57.7	MADE1	0.0136842
chr13	+	91862151	AAAGUAAUUGCGGUUUUAGUCAU	AUUAGGUUGGUGCAAAAGUAAUUGCGGUUUUAGUCAUUAAACGUAUUAAAAGUAAUGGCAAGAUCACAAUUACUUUUGCACCAACCUAAA	.(((((((((((((((((((((((.(((.((.(((((((.............))))))))).))).))))))))))))))))))))))).	-43.52	MADE1	0.0178696
chr13	+	91940453	UAAAACCCACAAUUAUGUUUGU	UUUGUGAAUUAUUAGGUCAGUGCAAAAGUAAUUGCGGGUUUUGCCGUUGCUUUUAAUGGUAAAACCCACAAUUAUGUUUGUACCAGCCUGAUCCUAAGCAAU	.((((.....(((((((..(((((((.(((((((.((((((((((((((....)))))))))))))).))))))).)))))))..))))))).....)))).	-46.4	MADE1	0.0351818
chr13	+	95877527	UUUCAUCAGAUGUCACAUUUUAU	CAGUCUAUCACUUGUUAUGUGACCUCGGAUGAAUCACUGAAAUAUGUCUGAGCUUCUGUUUCAUCAGAUGUCACAUUUUAUAAGUGAUAGUGCUA	.((((((((((((((.(((((((.((.((((((..((.(((............))).)))))))).)).)))))))...))))))))))).))).	-33.7	MIRb	0.0697826
chr13	+	98666308	AUGGCAAUUACUUUUGUACCA	UUAUAGGUUGGUGCAAAAGUAAUUGCGGUUUUUGCCAUUAAAGGUAAAAUGGCAAUUACUUUUGUACCAACCUAUAU	.(((((((((((((((((((((((((.(((((.(((......)))))))).))))))))))))))))))))))))).	-46.6	MER113	0
chr13	+	114028118	UAAAACUGCAGUUAUUUUUGC	AUUUAUUAGUUUGGUGCAAAAGUAAUUGCAGUUUUUGCUGUUGAACGUAGUGGUAAAACUGCAGUUAUUUUUGCACCAACCUAAUAGGA	.((((((((.(((((((((((((((((((((((((.((..(((....)))..))))))))))))))))))))))))))).)))))))).	-46	MADE1	0.0135714
chr13	-	19637175	CAGGCUGGAGUGGAGGGGCA	GCUCUGUCACUCAGGCUGGAGUGGAGGGGCAUGGCUCACUGCAGCCUCGACCUCCCAGGCUCAAGCAAUCCUUCCACUUCAGCCUCCUGAGUAGCUGGGA	.(((.(..(((((((.(((((((((((((....(((...((.(((((.(.....).))))))))))..)))))))))))))....)))))))..).))).	-45.3	AluJb	0
chr13	-	33288602	AUAUUGCCAGGGACAUACUUAU	AUGAUUUUUUUUCUCAUAUAAGUAUGUCCCUGGCAAUAUUUGAAAUUGUAAUAAAUAUUGCCAGGGACAUACUUAUAUGAGAAAAAAAAUCAG	.(((((((((((((((((((((((((((((((((((((((((.........))))))))))))))))))))))))))))))))))))))))).	-60.8	MER53	0.0125909
chr13	-	33288639	AUAAGUAUGUCCCUGGCAAUAU	AUGAUUUUUUUUCUCAUAUAAGUAUGUCCCUGGCAAUAUUUGAAAUUGUAAUAAAUAUUGCCAGGGACAUACUUAUAUGAGAAAAAAAAUCA	.((((((((((((((((((((((.((((((((((((((((((.........)))))))))))))))))).))))))))))))))))))))))	-55.9	MER53	0.00272727
chr13	-	38646909	GAGGCUGAGAUGGGGGGAUUG	AUAAAUUAGCUGGGCGUGGUGGCACACACCUGUGGUCUCAGCUACUUGGGAGGCUGAGAUGGGGGGAUUGCUUGAGCCCAGGAGUUUGA	.((((((..((((((.....((((....(((.(.(((((((((.(....).))))))))).).)))..))))...)))))).)))))).	-39	AluJo	0
chr13	-	43914212	UUAGUCCUAGACUGAAGGGAAU	GCUUUAUGUAGGACCAAAACACUCUUCAGUCUAGGACUCAUUUUUCCCUUAAAUUAGUCCUAGACUGAAGGGAAUUAGAAUUCUUCUAAGCA	((((...(.((((........(((((((((((((((((.((((.......)))).)))))))))))))))))........)))).).)))).	-35.59	L1MEc	0.0372273
chr13	-	45285714	CAGAAACUGCAAUUACUUUU	CCAGAACUGUGAAAUAUUAGGUUGGUGCAAAAGUAAUUGAGUAUUUUAGCAUUACUUUUAAAUGGCAGAAACUGCAAUUACUUUUGCAACAACCUAGUAAGUGUCUGU	.(((((((......((((((((((.(((((((((((((((((.((((..((((.......))))..))))))).)))))))))))))).))))))))))))).)))).	-38.2	MADE1	0.06775
chr13	-	45846614	UAAAUGGAUUUUUGGAGCAGGGA	AGUGUAGUAUCUGUUCUUAUCAGUUAAUAUCUGAUAUGUCCUCUAUCCGAGGACAAUAUAUUAAAUGGAUUUUUGGAGCAGGGACAU	.((((....((((((((.(((..(((((((......(((((((.....)))))))..)))))))...)))....)))))))).))))	-26.9	U2	0
chr13	-	47438642	UAAAAACGGCAAUUACUUUUG	UUAGGUUGGUGCAAAAGUAAUUGCAGUUUUUGCCUUUUUUUUUUUUUUUUAAAAACGGCAAUUACUUUUGCACCAGCCUAU	.(((((((((((((((((((((((.(((((((.................))))))).))))))))))))))))))))))).	-41.53	MADE1	0.0284286
chr13	-	48402281	CAGAAACUGCAAUUACUUUU	UUUAAGUUGGUGCAAAAGUAAUUGCUGUUUUUUGCCACUAAAAGUAAUGGCAGAAACUGCAAUUACUUUUGCAUCAACCUAAU	.(((.((((((((((((((((((((.((((((.((((.((....)).)))))))))).)))))))))))))))))))).))).	-40.7	MADE1	0.00755
chr13	-	54278052	AGUAAUUGCGGUUUUUGACAUU	CUACAUAUAUCAUGUAUUAGCUUGGUGCAAAAGUAAUUGCGGUUUUUGACAUUACUUUUAAGGACAAAAACUGCAAUUUAUUUUGCACCAACCUAAUAUUUAAAUGUAA	.(((((.((....(((((((.(((((((((((..(((.((((((((((...(((....)))...)))))))))).)))..))))))))))).))))))).)).))))).	-37.6	MADE1	0.204955
chr13	-	57990976	UAGCUGAUCAGAGUGAUGUUG	AAGCUAACAAUCCUCUGAACUGUCAGCUAGUUAUAAUCUCUUUGCUGGUGGAAGGUCUUGCCUGACUGUUGAUGGCUACUAGCUGAUCAGAGUGAUGUUGGUUC	.((((((((.((((((((....(((((((((....(((......(.((..(......)..)).)......)))....))))))))))))))).)))))))))).	-37.3	Tigger1	0.0235714
chr13	-	63731915	CAAAGACUGCAAUUACUUUUG	AUUGGUGCAAAAGUAAUUUUGGUUUUCACCAUUACUUUCAGUGGCAAAGACUGCAAUUACUUUUGCACCAAC	.(((((((((((((((((.(((((((..(((((......)))))..))))))).))))))))))))))))).	-33.6	MADE1	0.0125238
chr13	-	66195055	UGCUCAGGCUGGAGUACAGUGGCACG	GCUCUGAUGCUCAGGCUGGAGUACAGUGGCACGAUCUCGGCUCACUGCAACCUCCGCCUCCUGGGUUCAAGCA	(((.(((.(((((((...(((..(((((((.((....)))).)))))....))).....))))))))))))).	-27.2	AluSx	0.0286538
chr13	-	74588409	CAGUCUGGAGUGUGAUGGCA	GAGAUGGAGUCUUGCUCUUUUGCCCAGUCUGGAGUGUGAUGGCACAAUCUGGGCUCACUGCAACCUCCACCUCCUGGGUUCAAGCGAUUCUCCUGUCUCA	(((((((((..(((((.....((((((..((((((((..((((.(.....).)).))..)))..)))))....))))))...)))))..)))).))))).	-39.4	AluSx	0
chr13	-	86479371	GUGUUCUGUGGGAGAAAUUA	GGCUCAGCAGGUUCAAUGUUUGUGUUCUGUGUUCUGUGGGAGAAAUUAGGUAAAAUAUGCUUACUUCAUCUUACUGGGAACCAGGACACAAACAUUCUUGUAUUGUG	.((...(((((...(((((((((((((((.((.((((((((..((.((((((.....)))))).))..))))))..)).))))))))))))))))))))))...)).	-36.3	L1MD2	0.0002
chr13	-	107027478	AUGGUAGAAGAUGGAACUAACC	GAGAAUGAUGAAAUUUUAAAGUCCAAGUUAGUUUCGCCUUCUACCUCUGGAACUGGACGAUGUCAAUGGUAGAAGAUGGAACUAACCUGGACUCCAAAAUAUCUUUCU	.((((.(((...(((((..((((((.((((((((((.((((((((..(((..(.....)...)))..)))))))).)))))))))).))))))..)))))))).))))	-39.5	MLT1J	0.00581818
chr12	+	8293867	AGCAGGUUGGAGUGCAGUGGCGUA	GGAGUUUUGCUCUGUCGCCCAGCAGGUUGGAGUGCAGUGGCGUAAUCUUGGCUCACUGCAACCUCCACCUCUCGGGUUCAAGCCAUUCUUCU	((((..(.(((.((..((((((.((((.((((((.((((((.........)).)))).))..)))))))))).)))).))))).)..)))).	-31.2	AluSx	0
chr12	+	8335816	CGGACUGCAGGCAUUCCUUG	GCCAGGUGAGUUGAACAGUCCGAUUUCUAGUGGGGUCCCGUACAGAUGGGACAUGGCUUAGGAGGAAUCCCGGACUGCAGGCAUUCCUUGGCC	((((((.((((.(..((((((((((((((((.(.(((((((....))))))).).)))....)))))))..))))))....))))))))))).	-39.5	HERVH	NaN
chr12	+	8410584	AAAAGUAAUUGUGGAUUUUGCU	CUAUUAGGUUGGUGCAAAAGUAAUUGUGGAUUUUGCUGUUAAAAGUAAUGGCAAAAACAGCAAUUAUUUUUGUACCAGCCUAGUAU	.((((((((((((((((((((((((((.(.(((((((((((....))))))))))).).)))))))))))))))))))))))))).	-46.1	MADE1	NaN
chr12	+	11294962	UGCAUGCUGGGCUUGUAACCU	CAACACAUCAUCUAGGUUACAAGCCCAGUAUGCAUUAGGUAUUUGUCCUAAUGCAUGCUGGGCUUGUAACCUAGAUGACGUGUU	.(((((.((((((((((((((((((((((((((((((((.......)))))))))))))))))))))))))))))))).)))))	-65.3	L1PA8	0
chr12	+	15893434	AUGCUGGAGUGUAGUGGCAUG	UUUGAGAUGGAGUCUCGCUCUGUUGCCUAUGCUGGAGUGUAGUGGCAUGAUCUCAGCUCACUGCAACCUCCAUCUCCUGGGUUCAAGCAAUUCUCCUGACUCAGC	.(((((..((((....(((.((..(((((.(.((((((((((.(((.((....)))).).)))))..))))).)...))))).)))))....))))...))))).	-33.5	AluSc	0.0342381
chr12	+	20750865	GUGGGGUAGAAGAACAUAGUUU	ACUUUAGUAGUUCCAAAGAUUUUUACCUAUGUCAUUUUUACCCUUAUAGCAACCUGUGGGGUAGAAGAACAUAGUUUAUCUUUUUUACUUUAGAGC	.((((((.(((...((((((......((((((..((((((((((.((((....)))))))))))))).))))))...))))))...))))))))).	-27	MIRb	0.000636364
chr12	+	21847264	AGACCACGAUUACUUUUGCACCA	AUUGGUAACAAAUUAUGUAUUAGGUUGGUGCAAAAGUAAUCAUGUCAAAGACCACGAUUACUUUUGCACCAACCUAAUACAUUGAUGAAUUAACAAG	.(((.(((...((((((((((((((((((((((((((((((..(((...)))...)))))))))))))))))))))))))).))))...))).))).	-45	MADE1	0.0782174
chr12	+	32550945	GAUGUGGAGGAUAUGGCAUUGAGCA	AUUCAUCAGAUAUUUCUUGCACAUUUACUCUAUGCCAUUCCUAUUGCGAUGUGGAGGAUAUGGCAUUGAGCACAAUGGGCAAGAUGUUAGUGAAA	.(((((..((((..((((((.((((..(((.(((((((((((.(..(...)..))))).))))))).)))...)))).)))))))))).))))).	-32.4	L2	0.00128
chr12	+	39538161	UGUUAGCAGAAUUCAGUGCCUU	UGGUGUUCUCUUUCAGUUGUUAGCAGAAUUCAGUGCCUUGUAGUUACAGGACUAAGGUCCUGAUUUCUUGCUGUCAGCUCUGAGAGGUCACUC	.((((..(((((..(((((.((((((((.((.(..(((..(((((....))))))))..).)).))).))))).)))))..)))))..)))).	-35.3	MLT1E1	0.0124545
chr12	+	49730001	AAAGUAAUUGCGGCUUUUGG	AGUAUUAUAAGUUGGUGCAAAAGUAAUUGCGGCUUUUGGCUUUCAGUGGCAAAAACCACAAUUGCUUUUGCACCAAAUCUAUAAUAU	.((((((((..((((((((((((((((((.((..((((.(.......).))))..)).))))))))))))))))))...))))))))	-38.8	MADE1	0.0277
chr12	+	72562083	CCAAAACUGCAUUUACUUUUG	AUAUUAGUUUGUGCAAAAGUAAUUAUGGUUUUUGCCACUUAAUGUAAUGGCCAAAACUGCAUUUACUUUUGCACCAAACAAAUAC	.((((.((((((((((((((((.(..((((((.((((.(......).)))).))))))..).))))))))))).))))).)))).	-29.8	MADE1	0
chr12	+	75692186	UAUGUGUAUGUGUAUGUGUGUAA	AUGUGUGUGUAUGUGUAUGUGUAUGUGUAUGUGUGUAAAUAUAUAUAUAUACACACACACACAUAUAUAUACAUACACACACACAC	.(((((((((.(((((((((((((((((..(((((((.(((....))).)))))))..))))))))))))))))).))))))))).	-46.2	(TG)n	0
chr12	+	80076307	AGAAGAUUGCAGAGUAAGUUCC	CAGCUUCAACAGCAAUUGGAGAAGAUUGCAGAGUAAGUUCCUGAUUAAGAAAUGGAAUUUACUCUGCAAUCUUCUCCAAUUGCUGUCACCAUCAUUCCAUAGCUA	.((((...(((((((((((((((((((((((((.(((((((............))))))).)))))))))))))))))))))))))..............)))).	-53.73	L2	0.0136364
chr12	+	96400235	AAAGAGAAGAGUGUGACUGUGUU	UUUUUGUGGAGAAUAUGAGGUCUAUUAUGAAUACUCUUCUCUUCUGUGGUAGCUCGAAAGCAGCCAGAGACAAUACCUAAAGAGAAGAGUGUGACUGUGUUCCAGUAAAAC	.(((((..(.((((((..((((........(((((((((((((((.((((.(((....))).)))).)))..........)))))))))))))))))))))))..))))).	-34.8	MER58A	0.00169565
chr12	+	100218763	ACUGUACUGGAUUGUGGCGACAU	AGAGAAUAAAGUGGACUCGCCGCAUGUCAAGUGCUCUGUAGCCAUAUGUGACUGGUGGCUACUGUACUGGAUUGUGGCGACAUAUUAGGACAAGUAUUUUUA	.(((((((...((..(((((((((.(((.(((((...((((((((.........)))))))).))))).))))))))))).......)..))..))))))).	-38.61	MER3	0.00169565
chr12	+	100317878	CCAGGCUGUAGUGCAGGGGCA	CAGAGUCUCACUCUUGUCACCCAGGCUGUAGUGCAGGGGCACGAUCUCGGCUCACUGCAACCUCUGCCUCCUGGGUUCAAGUGACUCUC	.((((((.....((((..(((((((..(((((((.(((((.((....)))))).).)))....))))..))))))).)))).)))))).	-37.7	AluSx	0.0177143
chr12	+	105173204	AGGAACUAUGUAGUAUGUCAA	AGUAUUAAUUUUACUUUGACGUACGACAUAGUUCCUUGUAGUAUGUCAAAUUCUACAAGGAACUAUGUAGUAUGUCAAAAAAAAUUAAUGUCA	.(((((((((((..((((((((((.((((((((((((((((.((.....)).)))))))))))))))).)))))))))).)))))))))).).	-43.7	L2	0.0419524
chr12	+	105173267	UGUGGAAUUAGGUUAAUGAGA	GUAGUAUUGUAAAUUCUCACUUGUGGAAUUAGGUUAAUGAGAAGAGACAGAGGAUAUGUCUGUCACUUCUCAUUAACCUAAUUCCACAAGUGAGAAUUUUAUUUAGCUCA	(.(((...(((((((((((((((((((((((((((.((((((((.((((((.......)))))).)))))))).)))))))))))))))))))))).)))))...)))).	-60.4	L2	0.143762
chr12	+	106397648	CAGACACUGUGAAAAGCACUUGACA	GUCUCCCCAGAGCCUAAUAAUGAUGGUGAUGAUCGUGCUGAAAUGUAUUGAGACCCUUCUCUGUGCCAGACACUGUGAAAAGCACUUGACAUUAUAGCCUGUAGGAGAG	.(((((.(((.((...((((((..((((.(.((.((((((....((((.((((....)))).))))))).))).)).)....))))...)))))).)))))..))))).	-30.1	MIR	0.00364
chr12	+	128343921	AGGGACCAGUUUUGUAGAAGACA	CCAUCCCCACAUGCUUUGGAAGUGUAUUCUGGGGCAGCAGUCCCCAGCCUUUCUGGCACCAGGGACCAGUUUUGUAGAAGACAAUUUUUCCAAAGACGGGUGGCGGGAUG	.(((((((((.((((((((((((((.(((((.((.(((.(((((..(((.....)))....)))))..))))).))))).)))...))))))))).)).)))..))))))	-42.6	MER1A	0
chr12	+	130956176	UGGCUUCCUGGGCCUCACUCUCCUUG	UGGCUUCCUGGGCCUCACUCUCCUUGUCUGUGAAACGGGGGUGAUGAGGACUCGUCCCUGUGGCUGCGGGGAGUGAGUGGUGGGCUACAGGGAGGCU	.((((((((.((((.(((((((.((.((((((..((((((..((.......))..))))))..).))))).)).))).))))))))...))))))))	-47.5	MIRb	0.0722308
chr12	-	11961348	UGGGAGAUUGAGACUGCA	GGCAUGUGACUGUAGUCCCAGCUGCUCAGGAGGCUGAGGUGGGAUCAUUGCCUGAGCAUGGGAGAUUGAGACUGCAGUGAACCG	((....(.(((((((((.(((((.((((....(((.(((..(.....)..))).))).)))))).))).))))))))).).)).	-35.3	AluJb	0
chr12	-	39292369	AUGCAAAAGUAACUGUGGUUUU	AUUGCAAUGCUAUUACAUUGAUGCAAAAGUAACUGUGGUUUUUGCCAUUACUUUUGGUGGCCAAACCAUAGUUAUUUGCACCAACCUAACAGUUUCUGACAAA	.(((((..(((.(((..(((.(((((..(((((((((((((..(((((((....))))))).)))))))))))))))))).)))..))).)))...)).))).	-34.8	MADE1	0
chr12	-	41148504	AAAAGUAAUUGCGGUUUUUU	AUCUAUAUUUGGUUGCUGCAAAAGUAAUUGCGGUUUUUUGCCAUAAUGGUCAAAACCGCAAUUAAUUUUUCACCUUCCUGAUAGAA	.(((((....((..(.((.((((.(((((((((((((..(((.....))).))))))))))))).)))).)).)..))..))))).	-27.8	MADE1	0.04565
chr12	-	47568961	UGGAUAAAAAGGGGCUACUGUAU	AACACUCAUAUACAGUAGCCCCUUCUUAUCCGUGGUCUUGUUUUCCAUGGUUUCAGUUACAUGGAUAAAAAGGGGCUACUGUAUAUGUCUAUGUA	.(((..((((((((((((((((((.(((((((((...(((....(....)...)))...))))))))).))))))))))))))))))....))).	-46.3	MER44B	0
chr12	-	47931780	GCCCAAGCUGGACUGCAGUGGUG	CGAGUCUCGCUCUGUCGCCCAAGCUGGACUGCAGUGGUGCCAUCUCAGCUCACUACAACCUCCACCUCUUGGGCUCAAGCGAUUCUCC	.(((..(((((.((..(((((((.((((.((.(((((.((.......))))))).))...))))...))))))).)))))))..))).	-33.7	AluSx	0
chr12	-	67917478	ACUUGAGACUGGGAGGUUGAGGCU	GCAUAAUGGCGUGCACAUGUAGUCCCAGCUACUCAAGAGGCUGAGGUGGGAGGAUCACUUGAGACUGGGAGGUUGAGGCUGCAGUGAGCCAUAAUUGCA	(((..(((((...(((.(((((((.(((((.((((.(...((.((((((.....)))))).)).))))).))))).)))))))))).)))))...))).	-42.5	AluJb	0
chr12	-	72859096	GUGGAGCUGGAGAAGAGG	AGGGAAAUGUGGGGUUGGAGCCUCUGCACUGAGUCUCCACUGGGGCAUUGCCUAGUGGAGCUGGAGAAGAGGCCCAUCAUCCUCCAUACCCCA	.(((..(((..(((((((.((((((.(.((.((.((((((((((......)))))))))))))).).)))))))))..))))..)))..))).	-48.2	MLT-int	0
chr12	-	75324656	GGCAUGUUCCUGUGGUCCCAGCU	CGUGGUGGCAUGUUCCUGUGGUCCCAGCUACUCAGGAAGCUAAGGUGGGAGGAUCACUUGAGCCCAGGAGUUGGAGGCUGCAGUGAGCUGUGAUCACA	.(((((.(((.((.((((..(((((((((.((..((..(((.((((((.....)))))).))))).)))))))).)))..))).).))))).))))).	-42	AluJo	0.09
chr12	-	79847012	CAAAGACUGCAAUUACUUUUG	UUGAGGACUUUAUUUAUUAGGUUGGUGCAAAAGUAAUUGAGGUUUUUGCCAUUGAAGGUAAUAUCAAAGACUGCAAUUACUUUUGCACCAACAUAAUAAUAAAUUCAUCAU	.(((.((.((((((.((((.(((((((((((((((((((.((((((((..((((....))))..)))))))).))))))))))))))))))).)))))))))).)).))).	-45.6	MADE1	0.460476
chr12	-	82618948	UGAGUGUGUGUGUGUGAGUGA	UUCAGUUAUUCCAUAUUCACUAUGAUUCUAGCUGUGGGUCAGUGUGAGUCAGCGAGUGAGUGUGUGUGUGUGAGUGAG	.(((.((((.(((((((((((.((((((..((((.....))))..))))))...)))))))))).)...)))).))).	-29.6	L1MA3	0
chr12	-	99531523	CGACAUAGCGAGACUCCAUCU	GAGGUGGAGCUUGCAGUGAGCUGAGAUCGCGCCACUGUACUCCAGCCUGGGCGACAUAGCGAGACUCCAUCUCA	((((((((((((((.(((........((((.((((((.....)))..)))))))))).))))).))))))))).	-33.4	AluY	0.087381
chr12	-	105173313	UGUGGAAUUAGGUUAAUGAGA	AAAAUUCUCACUUGUGGAAUUAGGUUAAUGAGAAGUGACAGACAUAUCCUCUGUCUCUUCUCAUUAACCUAAUUCCACAAGUGAGAAUUUA	.((((((((((((((((.(((((((((((((((((.((((((.......)))))).))))))))))))))))).)))))))))))))))).	-60	L2	0.0346667
chr12	-	105531151	AUGGUCUGGCAUACAAAAUCA	UGGGAUAUAUUUCUUGAAUGCAAGGAUGGUCUGGCAUACAAAAUCAAUAAAUACAUUAUAUUGAUUGAUUUUUGUUUGCCAGACCAUCCUUGCAUUCAAGGAAGGAAAACUA	.((......(((((((((((((((((((((.(((((.(((((((((((.((((.....)))).))))).)))))).))))).)))))))))))))))))))))......)).	-54.1	L1MB3	0.0141429
chr12	-	126614941	CAAAAACUGCAAUUACCUUUG	CAAGUAUUAAGUUGGUGCAAAGGUAAUUGCGUGUUUUGACAUUAUUUUAAUGGCAAAAACUGCAAUUACCUUUGCACCAACCUAAUACUUA	.((((((((.(((((((((((((((((((((.(((((..(((((...)))))...)))))))))))))))))))))))))).)))))))).	-49.6	MADE1	0
chr11	+	3869598	UUCUAGAGUGUAGCAUAGAGAUGAGCA	GUGUUUAUCUAUGUAACCACCACCUAGAUCAAGAUACAUUUCUGCAUCUUUCUAGAGUGUAGCAUAGAGAUGAGCAA	.(((((((((((((......((((((((..(((((.((....)).)))))))))).)))..)))))))..)))))).	-20.8	L1ME3	0.00762963
chr11	+	12879144	GGAAUUCACUGAAGAAGCUUUA	AAAUUUGGCUGUGUAUUGGAAUUCACUGAAGAAGCUUUAAAAAUUAUGAUGUUUGGCCUCUCUCAGGGAUUCCAGUUUAAUCCAGAUUA	.(((((((...((.((((((((((.((((((..(((....((((......)))))))..)).)))))))))))))).))..))))))).	-24.6	MER5B	0.00327273
chr11	+	14318264	AGGCUGGAGUGUAGUGGCGCGACC	GCAGUGAGCCGAGGUCGCGCCACUACACUCCAGCCUGGGAGACAGGGCAACAGAGUCUGUCCCUCUGUCUCCCAGGCUGGAGUGUAGUGGCGCGACCUCGGCUCACUGCA	(((((((((((((((((((((((((((((((((((((((((((((((..((((...))))..))))))))))))))))))))))))))))))))))))))))))))))).	-114.4	AluSx	0
chr11	+	16723297	AAGUUUCUCUGAAUGUGUAGA	ACUACACUUUCAGAGAUUAUUUCUAUAGUUUGUUACUAGAUAGAGAAGUUUCUCUGAAUGUGUAGA	.((((((.((((((((..((((((.((((.....)))).....)))))).)))))))).)))))).	-27.1	U3	NaN
chr11	+	24843886	AUAUAUAUGCAUGUAUAUGUGU	GUUAUAUGUUUGUGUAUAUAUAUAUAUAUAUGUGUGUGUGUGUGUGUGUAUAUAUAUUUAUAUGUGUAUAUAUAUGCAUGUAUAUGUGUGUGUGUGUGUGUGUAUAUAUAAU	.((((((((.((..((((((((((((((((((..((((((((((((..((((((....))))))..))))))))))))..))))))))))))))))))..)).)))))))).	-47.8	(TATATG)n	0.00331818
chr11	+	36009944	GAGGUUGGUGCAGAAGUAAUUG	UUAGUUUGCUCGGGCUGCUGUGAGGUUGGUGCAGAAGUAAUUGCCUUGUGCAUUAUGCAGUUACUUCUGCACCAACCUAACAUAGCAAAGUCCACAGACUGG	.(((((((...((((((((((((((((((((((((.((((((((..((.....)).)))))))).)))))))))))))..))))))..))))).))))))).	-53.3	MADE1	0.0394091
chr11	+	37740735	AGGCUGGAGUGUAGUGGCGCGACC	UUUGAGACAGAGUCUUGCUCUGUCACCCAGGCUGGAGUGUAGUGGCGCGACCUCGGCUCACUGCAACCUCCACCUCCCAGAUGCAAGCAAUUCUCCUGCCUCAGC	.(((((.(((((.(((((((((......(((.((((((((((.(((.((....)))).).)))))..))))))))..)))).))))).....)).))).))))).	-36	AluSx	0.00266667
chr11	+	47120460	CAAAGACUGCAAUUACUUUUG	UUUGUGACUAGUUUCAUGUUUUAGGUUGGUGUAAAAGUAAUUGUGGUUUUGCCAUUAUUUUCAAUGGCAAAGACUGCAAUUACUUUUGCACCAACCUAAUAGCACAAU	.(((((.(((..........(((((((((((((((((((((((..(((((((((((......)))))).)))))..))))))))))))))))))))))))))))))).	-55.3	MADE1	0.101667
chr11	+	61185792	CCAUGCUGGAGUGUAGUGGCC	UUUGAGAUGGAGUCUGGCUCUGUUGCCCAUGCUGGAGUGUAGUGGCCGUGAUCUUGGCUCACUGCAACCUCUACCUCCUGGGUUCAAGCGAUUCUCCUGCCUCAGU	.(((((..((((..(.(((.((..(((((.(.((((((((.(((((((......)))).))).)))..))))).)...))))).))))).)..))))...))))).	-39.4	AluSx	0
chr11	+	61883083	GUGUAAUGGUUAGCACUCUGGA	UUCCCUGUAGUGCUAGGUAUCCAUUUUCUUGCCUCUCUGCAUGUUGGAAUAUUUAGUUCUGAAGAUUGUUACAGAGAGGGUUCUGUGGUGUAAUGGUUAGCACUCUGGAC	.(((..(.((((((((.(((((((.......((((((((((..(..((((.....))))..)....))...)))))))).....))))....))).))))))))).))).	-34.4	Zaphod	0.144682
chr11	+	65350757	AAGGUUGGAGUGCAGUGGCGC	CUCACUCUGUCACUAAGGUUGGAGUGCAGUGGCGCGAUCUCAGCUCACUGCAACCUCCACCUCCAGGAUUCAAGUGAU	.(((((..(((.((.((((.((((((((.(((.((.......))))).))))..))))))))..)))))...))))).	-26.1	AluSx	0
chr11	+	68607229	UGUGACUUUAAGGGAAAUGGCG	CAGGUUCUUGGAAACUGUGACUUUAAGGGAAAUGGCGCACAGCAGACCCUGCAAUCAUGCCGUUUUGCUUGAAGUCGCAGUUUCCCAGGACCUC	.(((((((.((((((((((((((((((.(.(((((((....((((...)))).....))))))).).)))))))))))))))))).))))))).	-51.4	MER6B	0
chr11	+	71467036	AUGCAAAAGUAACUGUGGUUUU	UAUAUUAGGUUAAUGCAAAAGUAACUGUGGUUUUUGCCAUUACUUUCAAUGGCAAUAACUGCAAUUACUUUUGCACAAACCUAAUAUC	.((((((((((..(((((((((((.(.(((((.((((((((......)))))))).))))).).)))))))))))..)))))))))).	-37	MADE1	0.0272727
chr11	+	73787994	AACGGCAAUGACUUUUGUACCA	UUAUUAGGUCGGUGCAAAAGUAAUUGCUGUUUUUGCCAUUAAAAAUAAUGGCAUUAAAAGUAAUGGCAAAAACGGCAAUGACUUUUGUACCAAUCUAAUA	.((((((((.(((((((((((.(((((((((((((((((((....((((...))))....))))))))))))))))))).))))))))))).))))))))	-50.1	MADE1	0.200545
chr11	+	76939674	UGUCUGAUCACUGCGGGGAUGC	GGUGUCUGAUCACUGCAGGGAUGCCUGCCUUGAUCAUUCACCCACAUUCCAUUGGUGUCUGAUCACUGCGGGGAUGCCUGCCUUGGUCAUUUACCC	((((..((((((..(((((.((.(((((..((((((..((((...........))))..))))))..))))).)).)))))..))))))..)))).	-47.1	MER84-int	NaN
chr11	+	92572697	AGGCACUGUGCUAGGCCUGU	UUAUGUGCAAGGCACUGUGCUAGGCCUGUUGAGGAAUUAACUGUAUUUGUCUUUGUCCAAACAGGCCUAGCACAGUGACUUACAAAUAC	.(((.((.(((.(((((((((((.((((((..(((....((.......)).....))).)))))).))))))))))).))).)).))).	-35.4	MIRm	0.0022
chr11	+	92572748	ACAGGCCUAGCACAGUGACUUA	UUAUGUGCAAGGCACUGUGCUAGGCCUGUUGAGGAAUUAACUGUAUUUGUCUUUGUCCAAACAGGCCUAGCACAGUGACUUACAAAUAC	.(((.((.(((.((((((((((((((((((..(((....((.......)).....))).)))))))))))))))))).))).)).))).	-42.5	MIRm	0.0116818
chr11	+	97100782	CAGAAACUGCAAUUACUUUU	AAUAUAUUAGGUUGGUACAAAAACAAUUGCAAUUUUUGCCAUGACUUUUAAUGACAGAAACUGCAAUUACUUUUGCACCAACCUAAGUAUAUG	.(((((((((((((((.(((((..(((((((.((((((.(((........))).)))))).)))))))..))))).)))))))).))))))).	-35.2	MADE1	0
chr11	+	100346851	AUUCGCUGGGAAUUCAGCCUCU	GAGGCAAAGAAUUCUCUGGGUUUCAGAGGCUGAAUUCCCAGUGAGUGCCUUUUGAGUUGCAUUCGCUGGGAAUUCAGCCUCUGCAACCCAGAGAUAGAGGGCCU	.((((.......((((((((((.(((((((((((((((((((((((((..........))))))))))))))))))))))))).))))))))))......))))	-72.42	L1M4b	0.0185
chr11	+	108152956	UGGAAUUGUGAGUGAAUAAGUGGAUA	UGUGAUAACCCUGAGCACAGAACUUGGCCAUGCUGUGCCAGCUUUCUGACUUAUGGAAUUGUGAGUGAAUAAGUGGAUAUUAAGUGGCCAGGUUUGUGGUAAUUUGUUAUG	.(((((((.....(.((((((.(((((((((...((((((.(((..(.((((((......)))))).)..)))))).)))...))))))))))))))).)...))))))).	-38	MLT1E2	0.00830769
chr11	+	109909032	GGCGACAAAACGAGACCCUGUCU	CUGAGGCAGAAGGAUUGCUUGAGCCCAGGAGUCUGAGGCUGCGGUGAGCUGUGAUUGCACUACCGCACCCCAGCCUGGGCGACAAAACGAGACCCUGUCUCAA	.((((((((..(..(((.(((.(((((((...(((.((.((((((.((.(((....))))))))))).))))))))))))..)))..)))..).)))))))).	-46.7	AluJo	0
chr11	+	117572099	GGCUGGAGUGUAGUGGUGGA	GAGCCACCAUGCUCGGCCUUUUUUUUUUUUUUUGAAACAGAGUCUUACUCUGUCUCCCAGGCUGGAGUGUAGUGGUGGAUCU	((.((((((((((((((((..............((.((((((.....)))))).))..))))).))))...))))))).)).	-29.39	AluSx	0
chr11	+	122919741	GUUCUAGGAUGUAGUCACAGGCUUU	CGCUGCCUGUUUUUGUAAUUUGUUCUAGGAUGUAGUCACAGGCUUUCAUUUACUUGUUGUCUGUGACUGCUCUUGCCCUAUCACAACAGAGUUCAGUAGUU	.(((((.((.((((((....(((..((((..((((.(((((((...((......))..))))))).))))......))))..)))))))))..))))))).	-28.1	MER58A	0.00164
chr11	+	131395030	UGAUUGAAUCUCUCACCUGCAU	GAGGUUUGGAAUAUGAUUGAAUCUCUCACCUGCAUAGUGUGUAUAGUACCUGACAGGUAGUUAUUCAAUCCUGUACUCCUCCCCUCC	((((...(((.(((((((((((..(...((((..(((.(((.....)))))).))))..)..))))))))..))).)))...)))).	-23.7	L1PA16	0.0963636
chr11	-	121632	AGCAGCGUUAGAUUCUCAU	CAGAUGAGCAGCAGCGUUAGAUUCUCAUAGGAGAACGCACCCUGUUGUGAACCGUGCAUGUGAGGGAUCAAGGUUGCGCCGUCCUUAUGAGAAUCUAAUACCUAUUGAUCUG	.((((.((.((..(..(((((((((((((((.((.((((.(((....(((.((.(.......).)).)))))).))))...)))))))))))))))))..))).)).)))).	-37.7	MER1A	0
chr11	-	647651	UGACAUUACAGACAGCUCUGA	GUGGCGUCCCUGACAUCCAAGUGACAUUACAGACAGCUCUGACCUUCCUCACCAGAGUCAGGUGUCUGUAGGUGUCUCCUUGGUGACAGGACUGCUUCU	(.((((..((((.((.(((((.((((..(((((((.(.(((((((........)).)))))))))))))...))))..))))))).))))..)))).).	-38.3	L1MD3	0
chr11	-	7013086	GGCUGGAGUGUAGUGGUGGA	GAGUCUCGCUCUGUCGCCCAGGCUGGAGUGUAGUGGUGGAUCUCCACUCACUGCAACCUCUGCCUUCCCUCCUGGGUUCAAGCGAUUCUCA	(((..(((((.((..(((((((...((((((((((((((....)))).)))))))..)))..........))))))).)))))))..))).	-40.02	AluSx	0
chr11	-	14318203	AGGCUGGAGUGUAGUGGCGCGACC	GCAGUGAGCCGAGGUCGCGCCACUACACUCCAGCCUGGGAGACAGAGGGACAGACUCUGUUGCCCUGUCUCCCAGGCUGGAGUGUAGUGGCGCGACCUCGGCUCACUGCA	(((((((((((((((((((((((((((((((((((((((((((((.(.(((((...))))).).))))))))))))))))))))))))))))))))))))))))))))).	-114.2	AluSx	0.0103333
chr11	-	35251243	AAGUUGAACCAUAUGAAAUUGCCA	AUGUUUUGUUUCUAUCAAUAUUAAGUUGAACCAUAUGAAAUUGCCAAUAUUUGACCUUUUUAUAUGGAAAUAAAUGGCAAUUUCAUAUGGUUCAAUCCAAUGCAAGACAC	.((((((((..........(((..((((((.(((((((((((((((.(((((..((.........)))))))..))))))))))))))).))))))..))))))))))).	-33.1	MADE2	0.00116667
chr11	-	41256382	GAUGUACUGUAUACAUGUUGUG	CCAAGAUCCUAUGAAUGAUGUUAAGUGAUGUACUGUAUACAUGUUGUGGAAUGGUUAAAUCUAACUAAUUGACAAAUGCAUUAUAUCACAUAAUUAUAGAUCUUGU	.(((((((.((((......((((.((((((((.(((((.....((((.((.((((((....)))))).)).))))))))).)))))))).))))))))))))))).	-29.8	L1MA8	0.00268182
chr11	-	46758158	UGGGCUGUAGUGUGCUAUGCC	GCCUGAGGAAGGAGGAUUGCUUAAGUGCAGAUGUUUUGGGCUGUAGUGUGCUAUGCCAGUUGGGUGUCCACACUAAGUUCAGCAUUAGUAUUGUGACCUCCCAGGA	.((((.....(((((.(..(...(((((.(((((..(((((...((((((..(((((.....))))).))))))..)))))))))).))))))..)))))))))).	-36.1	7SLRNA	0.0788571
chr11	-	58738649	UGGGCUGUAGUGUGCUAUGCC	GCCAGGUGUGGUGGUGCAUGACUGCAGUCCCAGAUUCCUGGGAAGCUGAUGUGGGAGGAUUGCUUGAAUCCAUGAGUUCUGGGCUGUAGUGUGCUAUGCCAGUUGGG	.((((.((..((((..(...(((((((.(((((((((.((((((((.(((.(....).)))))))...)))).))).))))))))))))))..))))..)).)))).	-43.9	7SLRNA	0.0669048
chr11	-	66458523	UAUAAAAUGAGGGCAGUAAGAC	UAGCUUCUUCAAGCCUUGGUUUCCUCAUCUAUAAAAUGAGGGCAGUAAGACCUUCCUUCCUUGUCUUACUACCCCCAUUUUAUAGAUGAGGAAACCAACCAGUGGGGGCUG	.(((((((.......((((((((((((((((((((.((.(((.((((((((...........)))))))).))).)).)))))))))))))))))))).....))))))).	-54.4	MIRb	0.0133182
chr11	-	71679605	CCGCUCUGUCACCCAGGAUGG	CGGAGUCCCGCUCUGUCACCCAGGAUGGAGUGCAGUGGCGCAAUCUCGGCUCACUGCAACCUCUGCCUCCUGGGUUCAAAGUGAUUCU	.((((((..(((.((..(((((((((((((((((((((.((.......))))))))))..)))))..)))))))).)).)))))))))	-38.5	AluSx	0
chr11	-	72885082	AGGUAAUUGUAGUUUUCGCCAU	AAGGUUGGUGCAAAGGUAAUUGUAGUUUUCGCCAUUGAAAGUAUGGUCAAAGCCGCAAUUACUUUUGCACCAACCUA	.((((((((((((((((((.((..(((((.(((((.......))))).)))))..)).)))))))))))))))))).	-42.5	MADE1	0.0796818
chr11	-	75762912	AAGCUCAUUGGUCUGGUCUC	AGUGCAAGAUAGACUAUGGGAUUUUUUAUGUACUAGGGCAUGAAAAAGCUCAUUGGUCUGGUCUCAGAUGUCACA	.(((((((((((((((((((.((((((((((......)))))))))).)))).)))))).))))....)).))).	-24.9	Charlie1	0.36675
chr11	-	76683187	AUUAGAAGACUCAGUAUUGUU	GUUUGGGGAGAAUUGAGAUUAUAACAAUAUUGAGUCUUCUAAUCCAAGAAAGUGGUACUUAGAUUAGAAGACUCAGUAUUGUUAUGAGUCUUUACUUGAGUCUUCUUUGAU	.((..((((((.(..((.((((((((((((((((((((((((((.(((.........))).)))))))))))))))))))))))))).......))..).))))))..)).	-44.7	L1MEd	0
chr11	-	80761959	CAAAAACUGCAAUUACCUUUG	AUUUUAUUUAGUAUAGGUUGGUGCAAAGGUAAUUGCAGUUUUUUUGCCAUUAAAAUUAAUUUAAAUGGCAAAAACUGCAAUUACCUUUGCACCAACUUAAUAUUUAUAAAAA	.((((((..(((((((((((((((((((((((((((((((((..(((((((.(((....))).))))))))))))))))))))))))))))))))))).))))).)))))).	-58	MADE1	NaN
chr11	-	105205200	GCUCAGAAGGGACUUGAUGUUU	GCUCAGAAGGGACUUGAUGUUUCAGUUCCUCAUUUUAGACAUAUCCUCAGUUCAAGGCUCUCUGCCUUACUGAUUAGAUGGUCUUCUGCAAAUUACUAAGUCUUAAUGAGC	.((((...((((((((..(((((((...........((((.((((.(((((..(((((.....))))))))))...)))))))).))).))))...))))))))..)))).	-31	MIRb	0.0100909
chr11	-	105443504	CUCCCAGGCUGUAGUGCAGUGGCA	CGGAGUUUUGCUCUUGUCUCCCAGGCUGUAGUGCAGUGGCACGAUCUCGGCUCACUGCAACCUCUGCCUCCCGGGUUCAAGCAAUUCUUCU	.((((..(((((..((...(((.((..(((((((((((((.((....)))).)))))))....))))..)).)))..)))))))..)))).	-37.4	AluSq	0
chr11	-	114757868	GAGGCAGGAGAUGGCUUGAACC	CUGAGGCAGGAGAUGGCUUGAACCCGGGAGGCAGAGGUUGCAGUGAGCCGAGAUCGGGCCACUGCACUCAAACAUGGGUGUCAGAGCGAGACUUCUGUCUCAA	.(((((((.(((.(.((((..(((((...(...(((..(((((((.(((.......)))))))))))))...).)))))....)))).)..))).))))))).	-42.7	AluSx	0
chr11	-	114771064	GGUGUGGUUUGGGCUUUGGCAUUUAAA	AACUUGGAGAGCAUCAAGAAAUCCUGAAUGCCUGCUGUCACCCCCAAAGAUUGUGAUCUAAUUGUUUGGGGGUGUGGUUUGGGCUUUGGCAUUUAAAAAAUAUCUUUAAGUG	.(((((((((........((((.(..((.((((((((.(((((((((((((((.....))))).))))))))))))))..))))))..).))))........))))))))).	-40.49	MER5B	0.0108148
chr11	-	122433995	CCUUCCUUGGAUGUCUGAGUGA	GUCCAAAACAUUCGCGGUUUCCACCAGAAUUCAAGGUGUUGGCAACUACCUUCCUUGGAUGUCUGAGUGACCCAAGAUGUUAAGGAA	.(((..((((((...(((...(((((((((((((((.((.(....).))...)))))))).)))).))))))...))))))..))).	-29.1	U14	0.992
chr11	-	122434021	CACCAGAAUUCAAGGUGUUGGCA	GUCCAAAACAUUCGCGGUUUCCACCAGAAUUCAAGGUGUUGGCAACUACCUUCCUUGGAUGUCUGAGUGACCCAAGAUGUUAAGGAA	.(((..((((((...(((...(((((((..((((((.((.(....).))...))))))...)))).))))))...))))))..))).	-27	U14	0.602217
chr11	-	128042585	CAGAAACUGCAAUUACUUUU	AUAUUAGUUUGGUGCAAAAGCAAUUGCGGUUUUUUUUCAUUCAAAGUAAAGUAAUGGCAGAAACUGCAAUUACUUUUGCACCAACCUAAUAC	.((((((.((((((((((((.(((((((((((((..((((((........).))))).))))))))))))).)))))))))))).)))))).	-39.9	MADE1	0.0074
chr11	-	132442441	UUGAAGAGUGAUUGGCAGUGGG	UUCAUAUUGAAGAGUGAUUGGCAGUGGGAGGAGCCUGGAGUCUGGAUUUGGAAGACCCUAUUCAAAUCCAAGCCACACCCUUUACUCACUGCAGAUCUCCGAGCAAAUGAC	.((((.(((..(.(.((((.((((((((..(((..((..(..((((((((((........))))))))))..)..))..)))..)))))))).)))).))...))))))).	-40.6	MIRb	0.000590909
chr10	+	2267635	AAAAGUAAUUGUGGUUUCUGC	AGGUUGGUGCAAAAGUAAUUGUGGUUUCUGCCAUUUGAAAGCAAUUGCAAAACCUGCAAUUACUUUUACACAAACCA	.((((.(((.(((((((((((..(.((.(((...(((....)))..))).)).)..))))))))))).))).)))).	-28.1	MADE1	0.0179524
chr10	+	8816435	UGGGCUCAAGCGAUUCUCCUGA	UUUGAGAUGGAGUCUCACUCUGUUGCCCAGGCUGGAGUGCAGUGGUGCAAUCUUGGCUCACUGUAACCUCCUCUGCCUCCUGGGCUCAAGCGAUUCUCCUGACUCAGC	.(((((..((((..((.((.((..((((((((.((((((((((((.((.......))))))))))..))))...)))...))))).)))).))..))))...))))).	-44.7	AluY	0
chr10	+	21640185	CAGGCUGGAGAGCAGUGGGA	CGAGACAGAGUCUUGCUCCAUCACCCAGGCUGGAGAGCAGUGGGACAACGUUGGCUCACUGCAAUCUCUGUCUCCUGGGUUCAAGCGAUUCUCCUGCCUCA	.(((.(((((..(((((.....(((((((.(((((((((.((((.((....)).)))).)))..))))))...)))))))...)))))..)).))).))).	-37.9	AluSx	0.0032
chr10	+	23739829	CUGGGAGGUCAAGGCUGCAGUGU	UGCACCUGUGGUCCAGGCUACUCGGGAGGCUUAGGUGAGAGAAUUGCUUGAGCCUGGGAGGUCAAGGCUGCAGUGUGU	.(((((((..(((..((((.(((...(((((((((..(.....)..)))))))))))).))))..)))..))).))))	-37.6	AluJo	0
chr10	+	30745033	AGAAGUGCGAUUCAGGAAUCUGU	GGUGAGCUUACUAAAAUAUAGAUUUCUGGGCUGCACCCUUAGAAUUACUUCAUCAGAAUAUCUAGAAGUGCGAUUCAGGAAUCUGUAUUUUUUUUAAAACAAGGUUUAGCA	(.(((((((...((((((((((((((((((.(((((..((((((((.((.....))))).)))))..))))).))))))))))))))))))..........))))))).).	-33.62	MER5A	0.00269565
chr10	+	38306355	UCUACCAGAGACUUGAACAUCCCU	AUAUCAGGUUAUUUUCUACCAGAGACUUGAACAUCCCUGGAUUUGAGUAAUCCAGGGAGGUCCUGGUACUAAUCCCCCGCGGAUAC	.((((.((....((..((((((.((((......((((((((((.....))))))))))))))))))))..))....))...)))).	-32.8	MER2	0.001125
chr10	+	42658658	GCCUGAGCAACAUAGCGAGACCCCGU	ACCAGCCUGAGCAACAUAGCGAGACCCCGUGUCUCUUUUUUUUUUUUUUUUUUUUUGAGACAGAGUUUCACUCUUGUUGCUCAGACUGGA	.((((.((((((((((....(((((..(.((((((.....................))))))).))))).....)))))))))).)))).	-34.2	AluJo/FLAM	0
chr10	+	51258141	CUGGGAGGUCAAGGCUGCAGUGU	CUGAGGUGGGAGAAUCUUGUGUCUGGGAGGUCAAGGCUGCAGUGUGCUAUAAUAGCUCUGCUGCGGUCUUGCCUGGUUGACAGAGGGAGACCCUGUCUCAA	.(((((..((....((((.((((....(((.(((((.(((((((.((((...)))).).)))))).))))))))....)))).))))....))..))))).	-40.8	AluJo	0
chr10	+	52627587	AAAAGUAAUUGUGGUUUCUGC	AGGUGCUAUUAGGCUGGUGCAAAAGUAAUUGUGGUUUCUGCCAUUAAAAGUAAUUGCAGAAACCAGAAUUACUUUUGCACCACCCUAAUAUAUCACCA	.((((.(((((((.((((((((((((((((.(((.((((((.((((....)))).)))))).))).)))))))))))))))).)))))))...)))).	-53.9	MADE1	0.266429
chr10	+	52627620	UUGCAGAAACCAGAAUUACUUU	AGGUGCUAUUAGGCUGGUGCAAAAGUAAUUGUGGUUUCUGCCAUUAAAAGUAAUUGCAGAAACCAGAAUUACUUUUGCACCACCCUAAUAUAUCACCA	.((((.(((((((.((((((((((((((((.((((((((((.((((....)))).)))))))))).)))))))))))))))).)))))))...)))).	-58.1	MADE1	0.0924091
chr10	+	53069559	AAAAACCACAACUACUUUUGCG	UGUUAGGUUGGUGUAAAAGUAAUUGUGGUUUUUGCCAUUACUUUUAAUGCAAAAACCACAACUACUUUUGCGCCAACCUAAU	.((((((((((((((((((((.(((((((((((((.((((....))))))))))))))))).))))))))))))))))))))	-49.3	MADE1	0.0138636
chr10	+	68059178	CAAAAGUGAUUGUGGUUUUUGC	UCAGUAAUAUCUCAAAUCAUGUAUUAGGUUGGUGCAAAAGUGAUUGUGGUUUUUGCAAUGGCAGAAACUGCAAUUACUUUUGCACCAACCUAUAUUUUUGCUGU	.((((((.............((((.(((((((((((((((((((((((.(((((((....))))))).)))))))))))))))))))))))))))..)))))).	-47.26	MADE1	0.140318
chr10	+	68059205	CAGAAACUGCAAUUACUUUU	UUAGGUUGGUGCAAAAGUGAUUGUGGUUUUUGCAAUGGCAGAAACUGCAAUUACUUUUGCACCAACCUAU	.((((((((((((((((((((((..((((((((....))))))))..)))))))))))))))))))))).	-50.3	MADE1	0.0648
chr10	+	83654840	AACUGUAUCAAAAAAGGAAAGGGCU	CUAACUGUAUCAAAAAAGGAAAGGGCUUUCAUUUGGCUGGAUCCAUGGUUCAUGAGUCCACAUUUGCCUUAAGUGAUCACUGUUUCCAAUUUUUAUACACUUAC	.(((.(((((.((((..(((((.((...(((((((((((((..((((...))))..)))).....)))..))))))...)).)))))..)))).))))).))).	-28.6	L3	0.41504
chr10	+	83961870	UUUGAACCAUGGGAAAUAGCUG	AUGUUAGUUUGAACCAUGGGAAAUAGCUGAUAUUUGACUAACCUAUAAAAACAGCAAUUUCACAUGGUUCAAACUAAUAA	.(((((((((((((((((.((.((.((((......................)))).)).)).))))))))))))))))).	-29.15	MADE2	0.0179545
chr10	+	94020634	CCAGGCAUGAUGGUUCACG	UUCCAAGGUACUGGGAUUACAGGCGUGCACCACCGGGUCUGACCCUAUUUUACUUUUUAAAAAACUUUUGGCCAGGCAUGAUGGUUCACGCCUGUAAUCCCAGAACUUGGGG	.((((((...(((((((((((((((((.((((.((.(((((.((...(((((.....))))).......)).))))).)).)))).)))))))))))))))))..)))))).	-55.7	AluJb	0
chr10	+	104268542	UGCUGGGAUUAUAGACGUGAGU	CCAAAGUGCUGGGAUUAUAGACGUGAGUCACCGCACCCGGCCUGGAAGCAGCUUUUAAAGAAAGGGUCUGGCCGGGUGCGGUGGCUCACACUUGUAAUCCCAGCACUUUGG	.(((((((((((((((((((..((((((((((((((((((((.(((.....(((((....))))).)))))))))))))))))))))))..))))))))))))))))))).	-80.1	AluY	0
chr10	+	120817724	AAGUUUCUCUGAACGUGU	ACUAUGCCUUCGGGGCUCAUUUCUAUAGUUUGUUGCUAGAGAAGUUUCUCUGAACGUGUGGA	.((((((.(((((((...((((((.((((.....)))).))))))..))))))).)))))).	-21.4	U3	0.0632222
chr10	+	127498362	AAAAGGCGGGAGAAGCCC	GUGUCUGGGGUUUCCUCUGCCUUUUUUUCCAAUGAAAAUAACGAAACCUGUUAUUUCCCAUUGAGGGGGAAAAAGGCGGGAGAAGCCCCAGCAG	.((.((((((((((..((((((((((..((((((.((((((((.....))))))))..))))...))..))))))))))..)))))))))))).	-48.4	MER50-int	0.840167
chr10	+	133358977	GUGCGAAAGUAAUUGUGGUUU	AAAGCCCAAAUAGGUUGGUGCGAAAGUAAUUGUGGUUUUGCCAUUGAAAGUAACGUCAAAAACCGCAAUUACAUUUGCACCAACCUAAUAGGUUUA	.(((((....((((((((((((((.((((((.(((((((...................))))))).)))))).))))))))))))))...))))).	-38.31	MADE1	0.0301429
chr10	-	9401019	UAUAUAGUAUAUGUGCAUGUAU	UGAUGAAUAUACACAUGUAUGUGCACAUAUAUUAUAUAUGUGUGUCUAUAUAUGAUAUAUAUAGUAUAUGUGCAUGUAUGUGUGUAUGUAUAUAUUCAUU	.((((((((((((((((((((((((((((((((((((((((((((....)))).)))))))))))))))))))))))))))))))))))......)))))	-44.6	(CATATA)n	0.00568182
chr10	-	9401059	AUGUGCACAUAUAUUAUAUAU	UGAUGAAUAUACACAUGUAUGUGCACAUAUAUUAUAUAUGUGUGUCUAUAUAUGAUAUAUAUAGUAUAUGUGCAUGUAUGUGUGUAUGUAUAUAUUCAUU	.((((((((((((((((((((((.(((((((((((((((((((((....)))).))))))))))))))))).)))))))))))))))))......)))))	-38	(CATATA)n	0.00242857
chr10	-	11884236	AAAAGUAAUUGCAGUUUUUGACA	UUAUUAGGUUGGUGCAAAAGUAAUUGCAGUUUUUGACAUUUUAAAUGGCAAUUACUUUUGCACCAACCCAAUAU	.((((.((((((((((((((((.((((....(((((....)))))..)))).)))))))))))))))).)))).	-33.9	MADE1	0
chr10	-	14070759	GGAUGGAUAGGCAGAUAGAUCUC	GUAGGUAGAUAGAUAGAUAGACGGAUGGAUAGGCAGAUAGAUCUCUAUAGAAAUCUACAUAGAGAUCUCUCUGUUCAUCCAUCUAUCUAUCCAUCCAUCUGU	.(((((.(((.((((((((((.((((((....(((((.((((((((((((....)))..))))))))).))))))))))).)))))))))).))).))))).	-47.9	L3	0.00026087
chr10	-	23750468	UUAGGCUGGGGUGCAGUGGCA	AGGGUCUCACUCUGUUGCUUAGGCUGGGGUGCAGUGGCACAAUCAUGGCUCACUGCAGCCUCAACCUCGUGGGUUCUCAAGUGACUCUCCCA	.(((..(((((.((..(((((((.((((((((((((((.((....)))).))))))).))))).)))...))))...)))))))....))).	-37.7	AluJb	0
chr10	-	24275022	AAAAGUAAUUGUGGUUUCUGC	CUAUUAGGUUGUUGAAAAAGUAAUUGUGGUUUCUGCCAUAACUAUUAAUGGCAAAAACCAUAACUAUUAAUGGCAAAAACCACAAUUACUAUUUCACCAGCCUAAUAC	.((((((((((.(((((.((.(((((((((((.((((((........((((......))))........)))))).))))))))))).)).))))).)))))))))).	-44.49	MADE1	0.120333
chr10	-	28852865	CUCUGGGACUCUAUCAAGCAU	ACCUCUGGGACUCUAUCAAGCAUACCAGUAUAUGCAUGAGGGGAGUCCCAGAAGGA	.((((((.((((((.(((.(((((......))))).)))..)))))).))).))).	-24.7	L1MB5	0.00338095
chr10	-	30045278	GUUAGGACUGCUACAAAAUUUU	AUUUCUGUGUCUCCACUGGAUUUUGUAUCAGUCCUAAGGCUUUGGAAAGUGUCUCUGUGUUAGGACUGCUACAAAAUUUUCAAAGUGAUAAAUUAGAAAA	.((((((......((((((((((((((.(((((((((.((...(((.....)))..)).))))))))).))))))))))....))))......)))))).	-33.3	Charlie5	0.285
chr10	-	34297230	CAGGUUGGAGGGCAGUGGCACA	AGAGUCUCACUCUUUCACCCAGGUUGGAGGGCAGUGGCACAAUCACAGCUCACUGCAGCCUCUGCCUCCUGGGUUCAAGUGAAUCUCA	.(((..(((((.....(((((((...((((((((((((.........)).))))))..)))).....)))))))...)))))..))).	-38.1	AluSx	0
chr10	-	35408543	UUGUGAAGAAAGAAAUUCUUA	AGACCUACUGUAAGCAGGUCUAAUAAGAAUUUCUUUUUCUUCACAAUUAUGAAAGAAAAGAAAUUGUGAAGAAAGAAAUUCUUACUAGUUUUGCUGUCA	.(((........((((((.(((.((((((((((((..(((((((((((.............))))))))))))))))))))))).))).))))))))).	-33.52	Tigger7	0
chr10	-	58312921	AGUGGAGCCUGCAGAACAGCA	CUGCUGGAGUUUGCUGGAGGCCCACUCCAGACCCUGUUUGCCGGGGUAUGACCAGUGGAGCCUGCAGAACAGCAA	.(((((...(((((...(((((((((.((.((((((.....)))))).))...))))).))))))))).))))).	-35.3	L1P3	0
chr10	-	60280450	AAAAGACCUUGAUAGAUAUCUU	AUAAAAUGGGAAAAGACCUUGAUAGAUAUCUUAGCAACACUUUGGUAAGGUAUCUAUCAAGGUCUUUGCCCAUUUUAA	.(((((((((.(((((.((((((((((((((((.(((....))).)))))))))))))))).))))).))))))))).	-41.1	L1MC1	0
chr10	-	63415026	AAAAAGUAAUUGCGGUUUUUG	GAACAGAUGUAUUAAGUUGGUGCAAAAAGUAAUUGCGGUUUUUGUCAUUAAACAGGAUUGCAAAAACCGCAAUUACUUUUGCACCAACCUAAUACAAGUAAGUGUUCU	(((((..(((((((.(((((((((((...((((((((((((((((.(((......))).))))))))))))))))..))))))))))).)))))))......))))).	-49	MADE1	0.0131333
chr10	-	68475284	UGCUUCUGGGUCGGGGUUUC	AGUUCGUGGGGAACCUGGCGCUAAACCAUUCGUAGACUAUCUGCUUCUGGGUCGGGGUUUCCUACGUAGCA	.(((((((((((((((.(.((....(((...((((.....))))...)))))).)))))))))))).))).	-28.3	LSU-rRNA_Hsa	0
chr10	-	68833117	CCUACAGGCUGGAAUGGGCU	AGCCAUGCGUUGCUGGGGAUCCAUCUCUGCCUGUAUUGGCUUGGAUUCUGCAAAGCCUACAGGCUGGAAUGGGCUCAAAGCAACAUUGGCA	.((((...((((((..(..(((((..(.(((((((..(((((..........)))))))))))).)..)))))..)..))))))..)))).	-44.4	L1PA11	0
chr10	-	80315576	AACCCCAGUGUGCUCUGUUCAC	GCUGUGGGCUGUGUAACCCCAGUGUGCUCUGUUCACAUUAGGGGCUAAGAUGAUGUGAAUGGGGCUCCCUGGUGUUGUACAACUUGGUGGCA	((..(.((.((((((((.((.(.(.(((((((((((((((..........))))))))))))))).).).)).)))))))).).).)..)).	-34	MER91C	0.00127273
chr10	-	100674252	AUGCAAAGUCCUUCCUAUUUUU	CUUGUGGAAAGGGGAGGGAAGAAUAGGAGGGACUUUGUAUUGUGGUUCAGUACCAUGCAAAGUCCUUCCUAUUUUUCCCUCCACUUUACUUCCUUUCCCUCAAC	.(((.(((((((((((((((((((((((((((((((((...(((((.....))))))))))))))))))))))))))))))).........)))))))..))).	-59.8	L1M1	0
chr10	-	100674290	GAAGAAUAGGAGGGACUUUGU	CUUGUGGAAAGGGGAGGGAAGAAUAGGAGGGACUUUGUAUUGUGGUUCAGUACCAUGCAAAGUCCUUCCUAUUUUUCCCUCCACUUUACUUCCUUUCCCUCAAC	.(((.(((((((((((((((((.(((((((((((((((...(((((.....)))))))))))))))))))).)))))))))).........)))))))..))).	-56.1	L1M1	0
chr10	-	128124097	AGCAGUGUAGAAGUGUUCCUUGAU	AGAUCUUUAAGGAAUCUCUACACUGUUUUUCAUAGGGGCUGUACUGGUUUACAUUCCUACCAGCAGUGUAGAAGUGUUCCUUGAUCA	.((((...(((((((((((((((((((.....((((((.((((......))))))))))..)))))))))).)).))))))))))).	-32.3	L1M2a	0.0169583
chr17	+	16604174	AGGUAGAAGCUGUGUGACUUUU	AGGUAGAAGCUGUGUGACUUUUUGUAACCAACUUUAGAAGUCACACAGCAGUUCUGCCA	.(((((((((((((.(((((((.((.....))...))))))).))))))..))))))).	-26.9	MLT1G1	0.00909091
chr17	+	20234081	AGGUAGAAGCUGUGUGACUUUU	AGGUAGAAGCUGUGUGACUUUUUGUAACCAACUUUAGAAGUCACACAGCAGUUCUGCCA	.(((((((((((((.(((((((.((.....))...))))))).))))))..))))))).	-26.9	MLT1G1	0.0215455
chr17	+	23346283	AAAGCUGUGAUGACUUUUG	AGGGCAGAAAACCAUUAGAUUGGUGCAAAAGUCAUUGCGUUUUUGCAUUGAAAGUGAUGACAAAAGCUGUGAUGACUUUUGCACCAGCUAAUACCAUUCUCCCA	.(((.((((....(((((.((((((((((((((((..((((((((((((......)))).))))))).)..)))))))))))))))))))))....))))))).	-51.1	MADE1	0.0374211
chr17	+	27376208	CCCUGGGCUGGAGUGCAGUGGCA	AGAGACAAGGUCUUACUUUGUCCCCUGGGCUGGAGUGCAGUGGCAUAAUCACAUCUCACUGCAGCCUUCACCUCCCAGGCACAAGUGAUCCUCCCAUCUCA	.((((..(((..((((((.((..((((((.(((((..((((((.((......)).))))))....)))))...)))))).)))))))).)))....)))).	-31	AluJb	0
chr17	+	34118797	GCAGACCAUAGAGCGUUUU	CCCAUGUGACUGGUGGCAUUUGUCUUGGACGGCGCAGACCAUAGAGCGUUUUCAUCACUGCAGACAGUUCUGUGGGAUAGCACUGAUCUAAGACUGUAGAGAGCAAAUGGA	.((((.((.((..(.(((...(((((((((((.(((..(((((((((..(((((....)).)))..)))))))))..).)).))).))))))))))).)..)))).)))).	-37.5	MER3	0.000315789
chr17	+	41332658	AGAGAGGGUUAGUAACUUGCU	GUAGCAGGUGCUGUUAUUAUCUCCGUGAUGGGGAAACUGAAGCACAGAGAGGGUUAGUAACUUGCUAA	.((((((((((((..((..((((.(((.(.((....)).)..))).))))..)))))).)))))))).	-24.9	MIR	0.229905
chr17	+	42759573	CAGGUUGGAGUGCAGUGGCGUGGUCUU	ACAGAGUCUUGCACCCAGGUUGGAGUGCAGUGGCGUGGUCUUGGCCCACUGCAACCUCUGCCUCCUGGGUUCAAGCAGUUCUUUGC	.(((((..(((((((((((.(((((((((.(((.((.......))))).))))..)))))...)))))))....))))..))))).	-32.5	AluSg1	0
chr17	+	45467162	AAGGUUGGAGUGCAGUGGCGC	UUUGAGCCAGACUCUCACUCCGUCACCAAGGUUGGAGUGCAGUGGCGCAAUCUCAGCUCACUGCAACCUCCACCUCCCUUGUUCAAGUGAUUCUUCUGCCUCAGC	.(((((.((((...(((((..(....(((((.(((((((((.(((.((.......))))).))))..)))))....)))))..).)))))....)))).))))).	-31.3	AluSx	0.00366667
chr17	+	50773963	GUGCGAAAGUAAUUGUGGUUU	AUGUAUUAGGUUGGUGCGAAAGUAAUUGUGGUUUUUGCCUUUGAAAGUAAUAGCAAAAACCGCGAUUACUUUUGCACCAACCUAUACAA	.(((((.((((((((((((((((((((.((((((((((..(((....)))..)))))))))).))))))))))))))))))))))))).	-49.9	MADE1	0.0452381
chr17	+	52846616	UGUAGCACCAGGACUGGCCU	GGGUCUGUUUACUCACCCUGUAGCACCAGGACUGGCCUAUGGCCUGGGCAGUAGUUGGUGCUCAGUAAACAGUGGUGGAAUGAAUGGAUCCU	(((((((((((.(((((((((((((((((.....(((((.....))))).....))))))))......)))).)))))..))))))))))).	-40.2	L2	0.04265
chr17	+	54651268	CAGGCUGGAGUGCAGUGGCGCCUUCU	CGGAGUCUCGCUCUGUCACCCAGGCUGGAGUGCAGUGGCGCCUUCUCGGCUCAUUGCAACCUCUGCCUCCCGGGUCCAAGAGAUUCUCCU	.((((.....((((...((((((((.((((((((.(((.(((.....)))))).))))..))))))))...))))...))))...)))).	-37.2	AluSx	0.00169231
chr17	+	57929575	UGGGCUCAAGCGAUUCUCCUUU	UUUGAGACAAAGUCUUGCUCUGUCGCCCAGGCUGUAGUGCAGUGGCACAGUCUCGGGUCACUGCGACCUCUGCCUCCUGGGCUCAAGCGAUUCUCCUUUCUCAGC	.((((((...((..(((((.((..(((((((..(((((((((((((.(......).)))))))))....))))..))))))).)))))))..))....)))))).	-43.5	AluSx	0.00586364
chr17	+	62680872	AGGUUGGAGUGUAGUGGCGCG	UUUGAGAAGGAGUCUCGCUGUGUCCCCCAGGUUGGAGUGUAGUGGCGCGAUCUCAGCUCACUGCAAGCUCCACCUCCCGGGUUCACGCCAUUCUCCUGCCUCAGC	.(((((.(((((....((.(((..(((.((((.(((((((((.((.((.......)))).))))..)))))))))...)))..)))))....)))))..))))).	-42.1	AluY	0
chr17	+	62815239	CCAGGCUGGAGUGCAGUGUGCAUGAUC	UAGUCUUGCUCUGUCACCCAGGCUGGAGUGCAGUGUGCAUGAUCUCGACUCACUGCAACCUCCACCUCUCGGGUUCAAGCAAUCCUC	.((..(((((.((..(((((((.((((((((.(((.((........).).))).)))..))))))))...)))).)))))))..)).	-27.2	AluSx	0
chr17	+	63894775	AAACUGCAAUGACUUUCGCACCA	AGAUACAUUAGGUUGGUGCAAAAGUUGUUGCGGUUUUUGCCAUUACUUUUAGUAGCAAAAACUGCAAUGACUUUCGCACCAACCUAAUAUAUAGUGUAUCA	.((((((((((((((((((.(((((..(((((((((((((.((((....)))).)))))))))))))..))))).))))))))))).......))))))).	-55.21	MADE1	NaN
chr17	+	64395753	UAUGGAGUGUGUAUAUAUGUGU	AUGGAUAUAUAUAUGGAGUGUGUAUAUAUGUGUGUUUAUUUUAUAUACACACAUAUAUACACACUCCAUAUAUAUACACAC	.((..((((((((((((((((((((.(((((((((.(((...))).))))))))).))))))))))))))))))))..)).	-43.5	(TA)n	0.0206818
chr17	+	72396488	GCGUUGGUGGUAUAGUGG	GGGCCUGCGAGGAAGUAGUGACCUGCCACUGGCCACCUGCGGAACCAGAGUUCCCCACUGGAGGGCCGCGUUGGUGGUAUAGUGGUGAGCAUAGCUGCCUUCCAGAGUUCC	(((((((.((((.(((.(((.(..((((((((((((((((((..((((.(.....).))))....)))))..)))))).)))))))..)))).))).)))).))).)))).	-50.2	tRNA-Gly-GGA	0.00227778
chr17	-	3917853	GGGAUUGGAGUUUGAGGCUGCA	CUCGAGCUCCUGGCCUCAAGCAAUCUACCUUCAGUCUCCCAAAGCACUGGGAUUGGAGUUUGAGGCUGCAGGGAGCUAUGAU	.((((((((((((((((((((..((((..((((((((.....)).))))))..))))))))))))))...))))))).))).	-35.7	AluJo	0.00472727
chr17	-	4041138	CAGGCUGGAGUGCGGUGGGA	CAGUUUCGCUCUGUCGCCCAGGCUGGAGUGCGGUGGGACUAUCUCGGCUCACUGCAACCUCUGCCUCCUGGGUUCAAGUGAUUCU	.((..(((((.((..(((((((.((((((((((((((.((.....)))))))))))..)))))...))))))).)))))))..))	-36.5	AluSx	0.00535
chr17	-	13175612	CAAAAGUAAUUGUGGUUUUGGU	ACUCAAUUAUAUUAGGUUGGUGCAAAAGUAAUUGUGGUUUUGGUCAUUUAAAUAAUGGCCCAAAACCGCAAUUACUUCUGCACCAAUUUAGUAAAUCUUAGAGA	.(((.....(((((((((((((((.(((.(((((((((((((((((((.....))))).)))))))))))))).))).))))))))))))))).......))).	-47.1	MADE1	0.288591
chr17	-	17443024	ACCCAGGCUGUAGUGUAGUGGCAC	UUGAGACAGAGUCUUGCUCUGCUACCCAGGCUGUAGUGUAGUGGCACGAUCUCGGCCUACUGCAAUCUCUGCCUCCUGGGUUCAAGUGAUUCUCCUGCCUCA	.((((.(((((..(..((.((..(((((((..(((((((((((((.((....))))).))))))....))))..))))))).))))..)..)).))).))))	-43	AluSx	0
chr17	-	18399578	AGGUAGAAGCUGUGUGACUUUU	AGGUAGAAGCUGUGUGACUUUUUGUAACCAACUUUAGAAGUCACACAGCAGUUCUGCCA	.(((((..((((((((((((((.((.....))...))))))))))))))....))))).	-28.6	MLT1G1	0.0221364
chr17	-	19909846	AAGGACUAUGGGCAUUAG	CAAAUUAUAACAAGGACUAUGGGCAUUAGAACCGGUUCCUGGCUCCUGAUGCCUAUAGUCCUUCUUAUAAUUUC	.(((((((((.((.(((((((((((((((..((((...))))...))))))))))))))).)).))))))))).	-31.7	MER21A	0
chr17	-	26396058	CCCUGGGCUGGAGUGCAGUGGCA	AGAGACAGGAUCUUACUUUGUCCCCUGGGCUGGAGUGCAGUGGCAUAAUCACAUCUCACUGCAGCCUUCACCUCCCAGGCACAAGUGAUCCUCCCACCUCA	.(((..((((((....(((((..((((((.(((((((((((((.((......)).))))))))..)))))...)))))).))))).)))))).....))).	-36.7	AluJb	0
chr17	-	27445687	CCCUGGGCUGGAGUGCAGUGGCA	AGAGACAAGGUCUUACUUUGUCCCCUGGGCUGGAGUGCAGUGGCAUAAUCACAUCUCACUGCAGCCUUCACCUCCCAGGCACAAGUGAUCCUCCCAUCUCA	.((((..(((..((((((.((..((((((.(((((((((((((.((......)).))))))))..)))))...)))))).)))))))).)))....)))).	-36.2	AluJb	0
chr17	-	35632171	AAAGCGUUGGGAUUAUAGGCAUG	UCCCAAAGCGUUGGGAUUAUAGGCAUGAGCCAGCGCGCCCAGCCUUGUUUUCCUUUAAGAGACAGGUCGGCCAGGCGCGGUGGCUCACACCUGUAAUCCCAGCACUUUGGGA	.(((((((.((.(((((((((((..(((((((.((((((..((((((((((.......)))))))...)))..)))))).)))))))..))))))))))).)).))))))).	-69.7	AluSg	0
chr17	-	44366990	GGGAUAUAGAGCAAGACGUCA	CACCACUGCACUCCAGCCUGGGAUAUAGAGCAAGACGUCAUCUCUACUUUUUUUUUUUGUUUUUUGAAAUGGACUCUUGCUCUGUUGUCUAGGCUGGAGCGCAGUGGUA	.((((((((.((((((((((((...((((((((((..((((.((.....................)).))))..))))))))))...)))))))))))).)))))))).	-57.8	AluSg	0
chr17	-	45583854	AGAGAUCCCAGAAAUCUGCAUU	AGUGUUAAAAUGCAGAUUCCUGGGUUCAGCCUCGGAGAUUCUCCUUCACAAGGUUCGAGAGAGAUCCCAGAAAUCUGCAUUUUUACCA	.(.((.((((((((((((.(((((.((...((((((......(((.....)))))))))...)).))))).)))))))))))).))).	-33.7	MER5A	0.138273
chr17	-	46586345	AGUGCUUGCUGAAUGAAUGACA	CGGUCCCGGUGACACAACAGUAAGCACUCAGUGCUUGCUGAAUGAAUGACACACACACCCGUCAUUUAUUCAGCAAGCACUUACAGAGCGCCAACUCCGUGCCCGGCACU	.(((.((((.(.(((...(((..((.(((((((((.((((((((((((((..........)))))))))))))).))))))....))).))..)))..)))))))).)))	-47.8	L2	0.00190909
chr17	-	48189915	UAUAUAUAUAUAUGUACGUAA	GUAUGAUUUUUUGUUUAACACUGGUAUAUAUAUAUAUAUAUAUAUAUAUAUGUGUGUGUGUAUGUGUGUAUAUAUAUAUAUGUACGUAAUUGAUAUUUGUCAUGA	.((((((....((((....((..((((((((((((((((((((((((((((......))))))))))))))))))))))))))))))....))))...)))))).	-34.9	(TA)n	0.000666667
chr17	-	60423127	GGGAUUUGUGGGAUGGCCAG	GCUGUGAGUUCAGAGCCUGGGAUUUGUGGGAUGGCCAGUGUAUGCACUUCCAGUGACUGCUGGCAUUACCACAAUCCUUGGUAGCUUAACACAACAGA	.((((..(((.((.(((.((((.((((((....(((((((....(((.....)))..)))))))....)))))))))).)))..)).)))...)))).	-38.1	MLT1D	0.0342
chr17	-	64395790	UAUGGAGUGUGUAUAUAUGUGU	UGUGUGUAUGUGUGUGUAUAUAUAUGGAGUGUGUAUAUAUGUGUGUAUAUAAAAUAAACACACAUAUAUACACACUCCAUAUAUAUAUCCAUAUAUAUGUGU	.(..((((((((((..((((((((((((.(((((((((((((((((.(((...))).))))))))))))))))).))))))))))))..))))))))))..)	-51.6	(TA)n	0.013
chr17	-	68337036	AGCUGGACUGCAGUGAGGCAAUC	AGAGGCUCGCUCUGUCUCCCAGCUGGACUGCAGUGAGGCAAUCAUGGCUCACUGCAACCUCCACCUCCUGGGCCCAAGUGAUCCUCC	.((((.(((((.((...(((((.((((.(((((((((.((....)).)))))))))...))))....)))))..))))))).)))).	-40.9	AluJb	0.00256522
chr17	-	68823582	AAAAAGUAAUUGCGGUUUUUG	ACUGGGAUGUGGUAUGUUGGUGCAAAAAAGUAAUUGCGGUUUUUGCCAUUGAAAGUAAUGGCAAAAACCGCAAUAACUUUUGCAUCUACCUAAUAUGUGUUGGG	.(..(.(((((.((.((.(((((((((.....(((((((((((((((((((....)))))))))))))))))))...))))))))).)).)).))))).)..).	-44.9	MADE1	0.0422857
chr17	-	74666137	AGUGUAAGAACAGGAGCAGGUU	CGGCCUCUGAGUCGUGGGGAAGUGUAAGAACAGGAGCAGGUUUGCAGUGCCCCUGCUCAGCCUGCUCCAGGCUCUUCACAUCUUAACCGGCUCACCA	.((....(((((((..((((.(((...((.(.((((((((((.((((.....))))..)))))))))).)..))..))).))))...))))))))).	-41.1	MIR	0.001
chr17	-	78219405	AAUCAGCGUGCACUUCCCCA	AGGAGGACUCGGUGCUUUUGUCAGAGGGGGGAUGUGCAUGCUGGUUGGGGUGGGCUGCCUGUGGACCAAUCAGCGUGCACUUCCCCACCCUGAAGACCACAAAAACCCCA	.((.((.....(((.((...((((.(((((((.(((((((((((((((.(..((...))..)...))))))))))))))).))))).)))))).)).))).....)))).	-56	MER52A	0
chr17	-	78219444	GGGGAUGUGCAUGCUGGUUGG	AGGAGGACUCGGUGCUUUUGUCAGAGGGGGGAUGUGCAUGCUGGUUGGGGUGGGCUGCCUGUGGACCAAUCAGCGUGCACUUCCCCACCCUGAAGACCACAAAAACCCCA	.((.((.....(((.((...((((.(((((((.(((((((((((((((.(..((...))..)...))))))))))))))).))))).)))))).)).))).....)))).	-56	MER52A	0
chr16	+	6928731	UGAAACCAGUUUGGCUGUCAGG	UUUUGGUAGAAUUGGGGCUUUGCCAUGUUGGCCAGGCUGGUCUCGAAUCACUUGAGAUCAGAAGUUUGAAACCAGUUUGGCUGUCAGGGUGAAACCCUGUCUGUACUAAAA	.(((((((.(..(((((.((..((.((.(((((((((((((.((((((...(((....)))..)))))).))))))))))))).)).))..)).)))))..).))))))).	-48.2	AluSx	0.015
chr16	+	9004762	UGUCCCAGGCUGGAGUGCAGUGU	AGAGAUAGGGUCUUGCUCUGUGUCCCAGGCUGGAGUGCAGUGUUGCAACCAUAGCAAUCAUAGCUCACUGCAGCCUGUAACUCCUGGGCUCAAGCAACGUUCUUGUCUCA	.((((((((..((((((.((.(.((((((..(...(((((.((((((.....(((.......)))...))))))))))).).))))))).))))))).)..)))))))).	-46	FRAM	0
chr16	+	9560300	CAAAGACUGCAAUUACUUUUG	GUGCAAAAGUAAUUGCGGUUUUGCCAUUAAAGUAAUUGCAAAGACUGCAAUUACUUUUGCACC	((((((((((((((((((((((((.((((...)))).)).)))))))))))))))))))))).	-33.5	MADE1	0.0118095
chr16	+	14662279	AGACUGGGUCUUGCUUUGUUG	UCCAGCCUGGGCGACAGAGCAAGACUCUGUCUCAAAAAAAUAAAAAAAUUAAGAGACUGGGUCUUGCUUUGUUGCUCAGGCUGGU	.((((((((((((((((((((((((((.(((((...................))))).)))))))))))))))))))))))))).	-56.81	AluSx	0
chr16	+	14878413	CAAAAGUGAUUGUGGUUUUUGC	UUUCGAGUUUUUAUAGGUUGGUGCAAAAGUGAUUGUGGUUUUUGCCAUUGAGAAUAAUGGCAGAAACCGCAAUCACUUUUGCACCAACCUGUAUAUAAAUGGAAU	.(((..((((.((((((((((((((((((((((((((.((((((((((((....)))))))))))).))))))))))))))))))))))))))...)))).))).	-60.1	MADE1	0.185545
chr16	+	16277066	CAAAAGUGAUUGUGGUUUUUGC	UUUCGAGUUUUUAUAGGUUGGUGCAAAAGUGAUUGUGGUUUUUGCCAUUGAGAAUAAUGGCAGAAACCGCAAUCACUUUUGCACCAACCUGUAUAUAAAUGGAAU	.(((..((((.((((((((((((((((((((((((((.((((((((((((....)))))))))))).))))))))))))))))))))))))))...)))).))).	-60.1	MADE1	0.0942727
chr16	+	22421089	GCUCCUGUAAGAAUCUAAUGAUGCU	AAUCAUCAGGAAUUAGAUUCUCAUAAGGAAUAUGCAACCUGGAUCCCUCGUGUGUGCAAUUCACAACAGGGUUCAUGCUCCUGUAAGAAUCUAAUGAUGCUGCUGAUC	.((((.(((..((((((((((....((((....(((...((((.((((..((((.......))))..)))))))))))))))...))))))))))....))).)))).	-33.8	MER1B	0
chr16	+	22463689	GCUCCUGUAAGAAUCUAAUGAUGCU	AAUCAUCAGGAAUUAGAUUCUCAUAAGGAAUAUGCAACCUGGAUCCCUCGUGUGUGCAAUUCACAACAGGGUUCAUGCUCCUGUAAGAAUCUAAUGAUGCUGCUGAUC	.((((.(((..((((((((((....((((....(((...((((.((((..((((.......))))..)))))))))))))))...))))))))))....))).)))).	-33.8	MER1B	0
chr16	+	24121970	CUGGGAGGUCAAGGCUGCAGUGU	GACUAAGGCAGGAUUGCUUGAGCCUGGGAGGUCAAGGCUGCAGUGUCGUGGUCACAGCUUGCUGCAGACUCGACCUCCCAGGCUUAAGCAAUCCUCCUGCUCG	((...(((.((((((((((((((((((((((((.((..(((((((...((....))...)))))))..)).)))))))))))))))))))))))))))..)).	-65.2	AluJb	0.0146957
chr16	+	24122008	CUGCAGACUCGACCUCCCAGGC	AAGGCAGGAUUGCUUGAGCCUGGGAGGUCAAGGCUGCAGUGUCGUGGUCACAGCUUGCUGCAGACUCGACCUCCCAGGCUUAAGCAAUCCUCCUG	.(((.((((((((((((((((((((((((.((.((((((((...((....))...)))))))).)).))))))))))))))))))))))))))).	-67.9	AluJb	0.009
chr16	+	27146651	AGGGUGGAAUGCAAUGGCACAAUC	UUUGAGAUGGAGUUUUGCUCUUGUUGCCCAGGGUGGAAUGCAAUGGCACAAUCUUGGCUCAAUGCAACUUCCGCAUCCCGGGUUCAAGCAAUUCUCCUGCCUCAGC	.(((((..((((..(((((..((..((((.((((((((((((..(((.((....)))))...))))..))))))..)).)))).)))))))..))))...))))).	-40	AluSq	0
chr16	+	28547005	GCUCCUGUAAGAAUCUAAUGAUGCU	AAUCAUCAGGAAUUAGAUUCUCAUAAGGAAUAUGCAACCUGGAUCCCUCGUGUGUGCAACUCACAACAGGGUUCAUGCUCCUGUAAGAAUCUAAUGAUGCUGCUGAUC	.((((.(((..((((((((((....((((....(((...((((.((((..((((.......))))..)))))))))))))))...))))))))))....))).)))).	-33.8	MER1B	0
chr16	+	33871792	UCGAACUUGACUAUCUAGAGGA	GCCUCUACUACUGAUAGGAUGGUUUAGUGAGGCCCUCUGAUCAGCCCCGCCGGGUCAGCCCACUGCCCUGGUGGAACGCUGAGAAGACAGUCGAACUUGACUAUCUAGAGGA	.(((((..........((((((((.(((..(((..(((..(((((.((((((((.(((....))).))))))))...)))))..)))..)))..))).))))))))))))).	-50.4	SSU-rRNA_Hsa	0.999909
chr16	+	55942628	AGGUUGGAGUGUAGUGGCGCG	CGCCCAGGUUGGAGUGUAGUGGCGCGAUCUCGGCUCACUGCAAGCUCCGCCUCCUGGGUU	.(((((((.((((((((((.(((.((....)))).).))))..))))))...))))))).	-28.7	AluY	0
chr16	+	63640093	UGUAUAUGUAGAUAUAGACAUA	UGUAUAUAUACGUGUCUAUAUCUACAUAUAUAUACAUAUGUAUAUAUGUGUGUGUAUAUGUAGAUAUAGACAUAUAUAUUUAU	.(((.(((((..((((((((((((((((((((((((((((....))))))))))))))))))))))))))))..))))).)))	-42.4	(TA)n	0
chr16	+	66173029	UCCGGAGUAGAUGGGAUUACA	AGUGUGGUGGCACGAUCUUGGCUCGCUACAACCUCCGCCUCCCAGGUUCAAGCGAUUCUCCUUCGUUAGCCUCCGGAGUAGAUGGGAUUACAGUCGUGCACCACCACACC	.(((((((((((((((..(((((((((((....((((......(((((..(((((.......)))))))))).)))))))).)))).)))..)))))))..)))))))).	-42.2	AluSx	0.0017619
chr16	+	68601774	AAGUAGCUGGGACUGCAGGUGUGUACCA	AAGUGAUUCUCCUGCCUCAGCCUCCCAAGUAGCUGGGACUGCAGGUGUGUACCACCAUGCCCGGCUAAUUUUUUGUAUUUUUAGUAGGGGCGGGGUUUCACUA	.(((((..(.((((((((.((....((((((((((((.(....((((.....))))..)))))))))....))))........)).)))))))))..))))).	-38.8	AluSx	0
chr16	+	80110320	ACUUGAGACUGGGAGGUUGAGGCU	AGCAGGGUGUGGUGAUGCCUGUAGUUGCAGCUACUCAGGAGGCUGAGGUGGGAGGAUCACUUGAGACUGGGAGGUUGAGGCUACAGUGAGCUGUGAUCGCGCUACUGCA	.((((((((((((.(((((((((((..(((((.(((((....((.((((((.....)))))).)).))))).)))))..)))))))...)).)).)))))))).)))).	-51.4	AluJb	0
chr16	-	12913280	AAAAGUAAUUGUGGUUUUUGA	UUAUUAGCUUGGGGUAAAAGUAAUUGUGGUUUUUGACAUUGAAAGUAAUGGCAAAAACUGCAAUUACUCUUGCACCGACCUAAUAC	.((((((.((((.((((.((.(((((..(((((((.(((((....))))).)))))))..))))).)).)))).)))).)))))).	-31.8	MADE1	0.0334286
chr16	-	15392535	GCUCCUGUAAGAAUCUAAUGAUGCU	AAUCAUCAGGAAUUAGAUUCUCAUAAGGAAUAUGCAACCUGGAUCCCUCGUGUGUGCAAUUCACAACAGGGUUCAUGCUCCUGUAAGAAUCUAAUGAUGCUGCUGAUC	.((((.(((..((((((((((....((((....(((...((((.((((..((((.......))))..)))))))))))))))...))))))))))....))).)))).	-33.8	MER1B	0
chr16	-	18336457	CACGGACGGUGCAGAUGUCCCA	CGAGGGGCUGCCAUCACGGACGGUGCAGAUGUCCCAUAUAUCCAGCAUUCUAGGACAUUCUGUUAGAUGGCACCGGGCUCUGUCCUGUCUGCUGAGGAGGUGGCUUCUCA	.(((((((..((.(((((((.((..((((.((((....((((.((((.............)))).)))).....))))))))..)).)))).)))...))..))))))).	-42.32	MER3	NaN
chr16	-	18437766	CAAAAGUGAUUGUGGUUUUUGC	UUUCGAGUUUUUAUAGGUUGGUGCAAAAGUGAUUGUGGUUUUUGCCAUUGAGAAUAAUGGCAGAAACCGCAAUCACUUUUGCACCAACCUGUAUAUAAAUGGAAU	.(((..((((.((((((((((((((((((.((((((((((((((((((((....)))))))))))))))))))).))))))))))))))))))...)))).))).	-62	MADE1	NaN
chr16	-	19383197	CAGGCUGGAGUGCAGUGGGGGAAUCU	CGCUCUGUUGCCCAGGCUGGAGUGCAGUGGGGGAAUCUUGCUUCACUGCAAUCUCUGCCUCCUGGGCUCAAGCA	.(((.((..(((((((.(((((.(((((((((........)))))))))...)))))...))))))).))))).	-35.7	AluSg	0.0195
chr16	-	21355434	GCUCCUGUAAGAAUCUAAUGAUGCU	AAUCAUCAGGAAUUAGAUUCUCAUAAGGAAUAUGCAACCUGGAUCCCUCGUGUGUGCAAUUCACAACAGGGUUCAUGCUCCUGUAAGAAUCUAAUGAUGCUGCUGAUC	.((((.(((..((((((((((....((((....(((...((((.((((..((((.......))))..)))))))))))))))...))))))))))....))).)))).	-33.8	MER1B	0
chr16	-	21787702	GCUCCUGUAAGAAUCUAAUGAUGCU	AAUCAUCAGGAAUUAGAUUCUCAUAAGGAAUAUGCAACCUGGAUCCCUCGUGUGUGCAAUUCACAACAGGGUUCAUGCUCCUGUAAGAAUCUAAUGAUGCUGCUGAUC	.((((.(((..((((((((((....((((....(((...((((.((((..((((.......))))..)))))))))))))))...))))))))))....))).)))).	-33.8	MER1B	0
chr16	-	29334095	GCUCCUGUAAGAAUCUAAUGAUGCU	AAUCAUCAGGAAUUAGAUUCUCAUAAGGAAUAUGCAACCUGGAUCCCUCGUGUGUGCAAUUCACAACAGGGUUCAUGCUCCUGUAAGAAUCUAAUGAUGCUGCUGAUC	.((((.(((..((((((((((....((((....(((...((((.((((..((((.......))))..)))))))))))))))...))))))))))....))).)))).	-33.8	MER1B	0
chr16	-	29435890	GCUCCUGUAAGAAUCUAAUGAUGCU	AAUCAUCAGGAAUUAGAUUCUCAUAAGGAAUAUGCAACCUGGAUCCCUCGUGUGUGCAAUUCACAACAGGGUUCAUGCUCCUGUAAGAAUCUAAUGAUGCUGCUGAUC	.((((.(((..((((((((((....((((....(((...((((.((((..((((.......))))..)))))))))))))))...))))))))))....))).)))).	-33.8	MER1B	NaN
chr16	-	29831285	UGGGCAACAAGCGAAACUCUGU	CUGAGGCAGGAGAAUUGCUUUAACCCGGGAGGUGGAGGUUGCAGUGAGCCGAGAUGGCGCCAUUGCACUCCAGCCUGGGCAACAAGCGAAACUCUGUCUCAA	.((((((((.((..((((((...((((((...(((((..(((((((.(((.....)))..)))))))))))).))))))....))))))..)))))))))).	-50.5	AluSp	0.0885909
chr16	-	30175874	GCUCCUGUAAGAAUCUAAUGAUGCU	AAUCAUCAGGAAUUAGAUUCUCAUAAGGAAUAUGCAACCUGGAUCCCUCGUGUGUGCAAUUCACAACAGGGUUCAUGCUCCUGUAAGAAUCUAAUGAUGCUGCUGAUC	.((((.(((..((((((((((....((((....(((...((((.((((..((((.......))))..)))))))))))))))...))))))))))....))).)))).	-33.8	MER1B	0
chr16	-	33384926	UGAGCAACAUAGCGAGACCCCGU	ACCAGUCUGAGCAACAUAGCGAGACCCCGUGUCUUUUUUUUUUUUUUUUUUUUUGAGACGGAGUUUCGCUCUUGUUGCUCAGACUGGA	.(((((((((((((...((((((((.((((.((.....................)).)))).))))))))....))))))))))))).	-44.2	AluSc	0
chr16	-	47160127	GAAGGACAGAAGAAAGUGGCACA	GAAACUGCGAAGGACAGAAGAAAGUGGCACAAUAUUUUUUAAGUGAUGAAAGACAAGAAAUGUUAACCCAUUUUCUUCUAUUCUCAGUUUG	.((((((.(((.....(((((((((((...((((((((((..((........))))))))))))...)))))))))))..))).)))))).	-26.1	L1MD2	0.0147391
chr16	-	52846491	CAACAUAGCAAGACUCCAUCUUUA	AGCCCAGCCUGGGCAACAUAGCAAGACUCCAUCUUUACAAUAAACAAUUUUUUUUUUGAGAUGGAGUCUCACUCUGUCGCCCAGGCUGGAGUG	.(((((((((((((.(((.((..((((((((((((......(((....)))......))))))))))))..)).))).))))))))))).)).	-50.3	AluY	0
chr16	-	55877205	AAAAAGUAAUUGCGGUUUUUG	AUAGGUUGCCGAAAAAGUAAUUGCGGUUUUUGCUAUACUUUUAUAUGCAAAAACCGUAUAACUUUUGCACCAACCUAA	.(((((((....((((.....((((((((((((((((....)))).))))))))))))....))))....))))))).	-26.8	MADE1	0
chr16	-	57952049	AGGGAGUUGGAGAUUGCAGUG	GCGUGGUGGCGCAUGCCUGUAAUCCCAGCUACUCAGGAGGCUGAGGCAGGAGAAUAGCUUGAACUAGGGAGUUGGAGAUUGCAGUGAGCCGAGAUCACGCC	((((((((((.((...((((((((((((((.(((((.((((((...(....)..))))))...)).))))))))).)))))))))).)))...))))))).	-41	AluSg	0
chr16	-	64145364	UGUAGUUGAGUAGUUUUGAGUG	GAGCAGGUUGUUCAGUUUCCAUGUAGUUGAGUAGUUUUGAGUGAGUUUCUUAAUCCUGAGUUCUAAUUUGAUUGCACUGUGGUCUGAGAGACAGCUUGUUA	.((((((((((((((...(((((((((..(((((..((.((.((.........)))).))..)).)))..))))))...))).))))...)))))))))).	-30	L1PA3	0
chr16	-	68597720	GCUCCUGUAAGAAUCUAAUGAUGCU	AAUCAUCAGGAAUUAGAUUCUCAUAAGGAAUAUGCAACCUGGAUCCCUCGUGUGUGCAGUUCACAACAGGGUUCAUGCUCCUGUAAGAAUCUAAUGAUGCUGCUGAUC	.((((.(((..((((((((((....((((....(((...((((.((((..((((.......))))..)))))))))))))))...))))))))))....))).)))).	-33.8	MER1B	0
chr16	-	68800753	GCUCCUGUAAGAAUCUAAUGAUGCU	AAUCAUCAGGAAUUAGAUUCUCAUAAGGAAUAUGCAACCUGGAUCCCUCGUGUGUGCAAUUCACAACAGGGUUCAUGCUCCUGUAAGAAUCUAAUGAUGCUGCUGAUC	.((((.(((..((((((((((....((((....(((...((((.((((..((((.......))))..)))))))))))))))...))))))))))....))).)))).	-33.8	MER1B	0
chr16	-	78307862	ACAAAAGUAAUUGUGGUCUCUG	GCUGGAGUUCAGUGGUAUUAGGUUGGCACAAAAGUAAUUGUGGUCUCUGCCACUUAAAACUAGAGCCCGAAACUGCAAUUACUUUUGCACCAACCUAAUGCACUUACCAGA	.((((.....((((.(((((((((((..(((((.((((((..((.((.((..((.......)).))..)).))..)))))).)))))..)))))))))))))))..)))).	-39.5	MADE1	0
chr16	-	81726876	GUGGAUUGAUGGGCAUUU	GCAAAUGCCAUUAAUUCAUUCCUUUGGAUGGCUGAGUAGUAUUCCAUCAUAUAUACAUAUGUCACAGUUUCUUUAUCCACUUGUGGAUUGAUGGGCAUUUGG	.((((((((((((((((((.....((((((((((.(((((((..........)))).)))....)))).....))))))...)))))))))).)))))))).	-29.9	L1PB1	0
chr16	-	84312643	AAGUAGAAGCAUGUCCCAAG	AUAUAUGAAUUUCAGAUAAGGAAUACUGUCAAGUAGAAGCAUGUCCCAAGCAUUGCAUGGGACAUGCCUCUACUAAAAAAACUAUUUGUUAACCUGAGAUUCAAAUGC	.(((.((((((((((.(((.(((((......(((.((.((((((((((.((...)).)))))))))).)).)))........))))).)))..)))))))))).))).	-37.74	MER53	0.0054
chr15	+	22783064	CUCUGGAAGAGAUGACACGUGUA	UCUCUGGAAGAGAUGACACGUGUAUGUGCGUGUGUGCACGUGUGUGCGUGUGUGCACGUGUGUGUGUGUGUGUGUUUUGGUGGAGU	.(((((..((((....((((..((((..((((((..(((((....)))))..))))))..))))..))))....))))..))))).	-36.7	(TG)n	0.00534783
chr15	+	24504293	GAGCAUUUCAGAUUUCAGGUUU	CAAAAUUCAAAAUCUUAAAUGCUCCAGUGAGCAUUUCCUUUGAGCAUCAUGUCAGCACAGAAAAAAUUUCAGAUUUUGGAGCAUUUCAGAUUUCAGGUUUUC	.((((((..((((((.(((((((((((((((.((((..((((.((.........)).))))..))))))))....))))))))))).))))))..)))))).	-28	MER46A	0.0530455
chr15	+	28618189	CCUGGACAACAAGGGUGAAACUCCAU	AUUGCACUCCAGCCUGGACAACAAGGGUGAAACUCCAUCUCAAAACAGAGACCGGGUUUCACCAUGUUGCCCAGGCGGUCUGGAAC	.((.((..((.((((((.(((((.((.((((((((..((((......))))..)))))))))).))))).))))))))..)).)).	-40.2	AluSp	0
chr15	+	32064882	AGAAAGGAACACUGAGCUGAG	AGCUGAGUGUUCCUUUGUUACCAGAAAGGAACACUGAGCUGAGUGCAUGCCCUCAGCUCAGUGUUCCUUUUUCAGUAAGAGUAAGUUCCUUGAGUA	.((((((.(..(..((.((((.((((((((((((((.((((((.(....).)))))).))))))))))))))..)))).))...)..)))).))).	-36.9	LTR40c	0.127571
chr15	+	46241360	CAAAAACUGCAUUUACUUUUG	CAGGUUGGUGCAAAAGUAAAUGCAGUUUUUGCCAUUAUUUUAAUUCAAAGCUUUUUUUAAUGGCAAAAACUGCAUUUACUUUUGCACCAACCUA	.((((((((((((((((((((((((((((((((((((....................)))))))))))))))))))))))))))))))))))).	-58.95	MADE1	0.00414286
chr15	+	50356622	CCUCAGGGCAUAGAACAGGGCU	AGUGAAAUGACAUGCUCAGUGUCCCUCAGGGCAUAGAACAGGGCUUUAGUAAUCCCAGCCCUGUUCUACAGCCCUGAGGGACACUACCUGUCUAGCAUC	.(((....((((.(...(((((((((((((((.((((.(((((((...........))))))).))))..))))))))))))))).).))))...))).	-52.6	MIR3	0.000590909
chr15	+	60396932	CAGAAACUGCAAUUACUUUU	GAACUAUUAAGUUGGUGCAAAGGUAAUUGCAGGUUUUGCCAUUAAAAGUAACGGCAAAAACUCCAACGAAUAGCAGAAACUGCAAUUACUUUUGCACCAACCUAAUAUCA	((..(((((.((((((((((((((((((((((.((((((.(((....((...((........)).)).))).)))))).)))))))))))))))))))))).))))))).	-46	MADE1	0.00955
chr15	+	63384124	GUGGAGAGGAACAACUCUGAGUC	GUGGAGAGGAACAACUCUGAGUCUUAAGCUAAUUUUUUGAGGCCUUGUUCCGACAAGGCUAUAUAAAGCUGUUAAAAAAUCAGAUUGACUUCAUUUAGGGUGUUUCUUACAG	.((..((((((((...((((((.((((.((.(((((((((((((((((....))))))))...........))))))))).)).))))....))))))..)))))))).)).	-27.4	U5	0.998609
chr15	+	74842737	UGGGGUGGGGGGUGGUGGGGG	AGUACUUUGAAUGUAACAUCCCAUUAUCUCCUAGCCUGGAAGAUUCAUGUUGAGAAAUUCACUGAUCAUUUCUGGGGUGGGGGGUGGUGGGGGGGCAGGUUUCCCUUGUAUG	.((((...((((.(..(..((((((((((((((.((..((((..(((.((.((....)).)))))...))))..)).))))))))))))))..)..).)))).....)))).	-42.6	L1M2	0.0117619
chr15	+	76513412	UGGGCAACACAGUGAGACUCUCU	CUGAGGUGGGAGAAUUACUUGAGCCCAGGAGAUGGAGGUUGCAGUGAGUCGAGAUCACCCCACUGCACUCCAACCUGGGCAACACAGUGAGACUCUCUCUCAA	.(((((.(((((..(((((((.(((((((...(((((..(((((((.(..(....)..).)))))))))))).)))))))..)).)))))..)))))))))).	-47.7	AluJb	0.02
chr15	+	88351000	UAGUGAGUUAGAGAUGCAGAGC	AGCAUCAGCGUUACCUGGUAGUGAGUUAGAGAUGCAGAGCCCUGGGCUCCUCAGCAAACCUACUGGAUCUGCAUUUUAAUUCACAUGCAUGGUAAUGUCUGUAAAGCA	.((..((((((((((..(((((((((((((...(((((..((.(((((....)))...))....)).)))))..)))))))))).)))..))))))).)))....)).	-37.7	MER5A1	0.0065
chr15	+	98109450	UAGGUUGGUGCAAAAGUAGUUGA	AUUAGGUUGGUGCAAAAGUAGUUGAGGUUUUUGUAAUUAAAAGUAAUGGCAAAAACCACAACUACUUUUGCACCAAACUAAA	.((((.((((((((((.(((((((.(((((((((.((((....)))).))))))))).))))))).)))))))))).)))).	-41	MADE1	NaN
chr15	-	28507013	CCUGGACAACAAGGGUGAAACUCCAU	AUUGCACUCCAGCCUGGACAACAAGGGUGAAACUCCAUCUCAAAACAGAGACCGGGUUUCACCAUGUUGCCCAGGCGGUCUGGAAC	.((.((..((.((((((.((((...((((((((((..((((......))))..))))))))))..)))).))))))))..)).)).	-41.8	AluJo	NaN
chr15	-	41583102	AGGCUGGAGUGUAGUGGCGUCA	GGAGUCUUGCUCUGUUGCCCAGGCUGGAGUGUAGUGGCGUCAUCUCUGCUUACUGCAACCUCCGCCUCCCGGGUUCAAACAAUUCUCCU	((((..(((...((..((((((((.(..(((((((((((.......))).)))))).))..).))))...)))).))..)))..)))).	-30.4	AluSx	0
chr15	-	46241307	CAAAAACUGCAUUUACUUUUG	UAGGUUGGUGCAAAAGUAAAUGCAGUUUUUGCCAUUAAAAAAAGCUUUGAAUUAAAAUAAUGGCAAAAACUGCAUUUACUUUUGCACCAACCU	.((((((((((((((((((((((((((((((((((((....................))))))))))))))))))))))))))))))))))))	-57.35	MADE1	0.00585714
chr15	-	50668131	UGGACAACAUGGUAGAACCACCGC	UUUGGGUGGCAGAGGCGGGUGGAUCACCUGAGGUCAGGAGGUCGAAGCCUGGACAACAUGGUAGAACCACCGCCCCUGCCCCCAAC	.(((((.(((((.(((((.(((.(((((((..(((...((((....)))).)))..)).))).)).)))))))).)))))))))).	-46.4	AluSx	0
chr15	-	60866072	CAAAAACUGCAUUUACUUUUG	AUUAUUAGGUUGGCAUAAAAGUAAUUGCGGUUUUUGCCACUAAAAGUAAUGGCAAAAACUGCAUUUACUUUUGCACCAACCUAAUAAA	.((((((((((((..(((((((((.((((((((((((((.((....)).)))))))))))))).)))))))))..)))))))))))).	-47.4	MADE1	0
chr15	-	62413931	AUGGCAGCAUUAGAUUCUCAU	AUGGCAGCAUUAGAUUCUCAUAGGAGCGUGAACCCUGUUGUGAACUGCACGUGAGAGGGAUGUAGGUUAUGCACUCCUUAUGAGAAUCUAAUGCCUGAUGAUUGGCCAG	.((((.(((((((((((((((((((((((((.((((.(..((.......))..).)))).......))))))..))).))))))))))))))))..........)))).	-44.1	MER1A	0
chr15	-	64576358	CAGGGCCUCACUGUAUCGCCC	AGCCCCUCAGCCCGGGCAAUAUAGUGAGACCUCGUCUCUACAAAAAAUUGAGACAGGGCCUCACUGUAUCGCCCAGGCUGGAGUGCA	.((.(..(((((.((((.((((((((((.((..(((((...........)))))..)).)))))))))).)))).)))))..).)).	-49.9	AluSx	0
chr15	-	69898102	GAGGCAGGAGAAUCACUUAU	GCUGGGUAUGGUGGUGCAUACCUGUAAUCUCAGCUACUCGGGAGGCCGAGGCAGGAGAAUCACUUAUACCCGG	.((((((((((((((...(.(((((...(((.(((.(....).))).)))))))))..))))).)))))))))	-29.5	AluSp	0.0575
chr15	-	70001911	UGUGUAGCAAGUUGAAUAUGGUUC	UUUUGUGUAGCAAGUUGAAUAUGGUUCAUAAUAAUGUAUUAUAUAUUUCAAAGUUGCUGUACAAGU	.((((((((((...(((((((((((.(((....))).)))))))...))))....)))))))))).	-14.6	L1MA7	0
chr15	-	71958841	AAGCUGGCAGAUCACUUGAGGU	AGGCCAGGCAUGGUGGCUCACGCCUGUAAUCCCAGCACUUUGGAAGGCCCAAGCUGGCAGAUCACUUGAGGUCAGGAGUUCGAGACCAGCCUGGCCA	.((((((((.(((((((((..((((((.((((((((...((((.....)))))))))..))).))...))))...)))))....)))))))))))).	-44.5	AluSx	0.00163636
chr15	-	74568634	CAAAAGUAAUUGUGGUUUUUUU	AGCAAAAGAGCAAAAAUAAUAUUAGGUUGGUGCAAAAGUAAUUGUGGUUUUUUUCUGUUACUUUUAAUGGCAAAACCACAAUUACUUUUGCACCAACCUCUCAUGCA	.(((...(((.............(((((((((((((((.((((((((((((...((((((....)))))).)))))))))))).)))))))))))))))))).))).	-44.31	MADE1	0.212091
chr15	-	80253683	UGUGCUGACCCCUGCGAUUUCCC	GAUCACAAAGUUGGUUUCCCAGGGCGAGGCUUAUUCAGUACACUCCAGGUGUGCUGACCCCUGCGAUUUCCCCAAAUGUGGGAAGCUCUACUGCAUACUUUGUGGUA	.((((((((((.((((((((((((.(((((....(((((((((.....))))))))).....))...)))))).....))))))))).........)))))))))).	-41.2	U1	0
chr15	-	84169924	AAAAGUAAUUGUGGUUUUUGUU	AAUUAAUCUUUAGGUCAGUAAAAAGUAAUUGUGGUUUUUGUUAUUGGUUUUAAUGACAAAGACCGCAAUUACUUUUGCACCAACCUAGGAAUUGGUC	.((((((..((((((..((.((((((.(((((((((((((((((((....))))))))))))))))))).))))))..))..))))))..)))))).	-38.5	MADE1	0
chr15	-	86312584	AUGUAGAAGUUAGGCUAGCACC	UACUUGCUGUGAUGUAGAAGUUAGGCUAGCACCAUUGCUCUAGGGCAGUGGUUCUCAAAGUUUUUGGUCUUGGGACUUCUUUUCACUUAAAAGU	.((((...((((...((.(((((((((((.(((((((((....))))))))).))..........)))))...)))).))..))))....))))	-26.7	Charlie1	0.00736364
chr15	-	89446747	GCUGACACAUAGUAGGAACUUA	ACAUAGAGCAAUGGCUGACACAUAGUAGGAACUUAAUGAAUGAACUGCCAUUUCUUGAGCACCUACUUUGUGCCAGGCAAGUUAUAUAUGA	.((((.(((..((.(((.(.((.((((((..(((((.(((((......))))).)))))..)))))).)).).))).)).)))...)))).	-27.2	L2	0.00286364
chr14	+	31634412	CAGGCUGGAGGGUAGUGGCGCA	UUUGAGAUGGAGUUUCGCUCUUGUUUCCCAGGCUGGAGGGUAGUGGCGCAAUCUUGGCUCACCGCAGCCUCCGCCUCCCGGGUUCAAGCGAUUCUCCUGCCUCAGC	.(((((..((((..(((((..((...(((((((.(((((((..((((.((....)))).))..))..)))))))))...)))..)))))))..))))...))))).	-41.7	AluSp	0.0114091
chr14	+	32024045	AUGCAGAGUGGGGUUUUGCA	CGUUCAGUUGAUGCAGAGUGGGGUUUUGCAGUCCUUAGCUGCAAAUGAGUCCUUAGCAAGGGACUCAUUCUUUUUUAUGGCUGCAUAAUAUUCCAUGAUGUAUAUGUGCC	.((.((....(((((..(((((((..(((((((..(((..(..(((((((((((....)))))))))))..)..))).)))))))....)))))))..))))).)).)).	-39.5	L1PA7	0.2447
chr14	+	35743514	UGUCCAGGGCCUUACCUCUUCA	CUGGGUAAAAUGUUAAAAUGCUGUGUCCAGGGCCUUACCUCUUCAGAUUCUGACUCAAUCUGGGGUGGAGCCCUGGAGUCUGCAUUUUAACAAAUCCAA	.(((((....(((((((((((.(..((((((((((.....(((((((((.......))))))))).)).))))))))..).))))))))))).))))).	-43.1	MER5A	0.000681818
chr14	+	35743550	CUGGGGUGGAGCCCUGGAGUCU	CUGGGUAAAAUGUUAAAAUGCUGUGUCCAGGGCCUUACCUCUUCAGAUUCUGACUCAAUCUGGGGUGGAGCCCUGGAGUCUGCAUUUUAACAAAUCCAA	.(((((....(((((((((((.(..((((((((..(((((...((((((.......)))))))))))..))))))))..).))))))))))).))))).	-45.1	MER5A	0.00586364
chr14	+	46558381	CAAAAGUAAUUGUGGUUUUUGA	GUUGCUGUUGUUUUAUUAGGUUGGUGCAAAAGUAAUUGUGGUUUUUGACAUUAAAAGUAAUGGCCAAAACCGCAAUUACUUUCUCACCAACCUAAUAACAACGUGUAAA	.((((((((((..(((((((((((((..((((((((((((...((((.(((((....)))))..))))..))))))))))))..))))))))))))))))))).)))).	-46.2	MADE1	0.0505455
chr14	+	78325735	CAAAAACUGCAAUUACCUUUG	CUGCAUGGUAUUAGAUUGGUGCAAAAGUAAUUGUGGUUUUUGCAAUUAAAAGCAAUGGCAAAAACUGCAAUUACCUUUGCACCCGCCUAAUAACUAUCAU	.((.((((((((((...((((((((.(((((((..((((((((.(((......))).))))))))..))))))).))))))))...))))).))))))).	-42	MADE1	0.0174762
chr14	+	85399673	CAAAAACUGCAAUUACCUUUG	UCAGUCUGUUUUUACUAGGUUGGUGCAAAAGUUAUUGCAUUUUUUGCCAUUAAAAGUAAUGCCAAAAACUGCAAUUACCUUUGCACCAACCUAUUAAUUCAUUAUAUACUGU	.((((.(((..(((.((((((((((((((.((.((((((.((((((.(((((....))))).)))))).)))))).)).)))))))))))))).)))......))).)))).	-43.4	MADE1	0.00528571
chr14	+	86589664	GUGUGAAUAGAUAGAUAUGU	AGUAGGAUAUAUGAAUAUAUGUGUGAAUAGAUAGAUAUGUGUGUAUGUAUAUGUGUAUAUAUAACACACACAUAUCUAUCUAUUCACACAUAUACAUACAUAUAUACAUACA	.(((..(((((((..(((((((((((((((((((.(((((((((.(((((((....)))))))..))))))))).)))))))))))))))))))....)))))))...))).	-50.7	MLT2D	0
chr14	+	89902014	CAGGUUGGAGUGUAGUGGCGCA	AGACAGGAGUCUCACUCUGUUACCCAGGUUGGAGUGUAGUGGCGCAAUCUCGGUUCACUGCAGUCUCCGCCUCCUGGGUUCAAGUGAUUCUCCUGCA	.(.((((((..(((((.((..(((((((.(((((((((.(((.((.......))))).))))..)))))...))))))).)))))))..))))))).	-40.4	AluSx	0.000772727
chr14	+	98131697	AGCAUUUCAGAUUUCAGGUUU	CAUCCCUGAUCCAGAAAUCUGAAAUCCAAAAUGCUUUAAUUUGCAUUCUAUUUGAGCAUCAUUUUUCAGAUUUUGCAGCAUUUCAGAUUUCAGGUUUUCAGAUUGGGAUU	.(((((.((((..(((((((((((((..(((((((.......(((....(((((((........)))))))..))))))))))..)))))))))))))..))))))))).	-37.91	MER46A	0.00780952
chr14	-	20346230	UGAUCUGUUAGGCUUAGUUGUU	CUGGGCUCCUGCACUAAGCCUAACAGAUCAAACAGAUACGGUGUGUUGUUUGAUCUGUUAGGCUUAGUUGUUUACAGGCUUAC	.((((((...((((((((((((((((((((((((.((((...))))))))))))))))))))))))).))).....)))))).	-42.1	LTR54B	0.0184545
chr14	-	27172295	AGAUGUAUGGAAUCUGUAUAU	UGUGUAAAUAUUUAUGCAUAUAUAUAGAGAUGUAUGGAAUCUGUAUAUAUCUAUAUAUAUGUGUAUAUAUAGAUUCCAUAAAUCUAUAUAUGUAUGUGUGUAUAUAUAUGUA	.(..((.((((.((((((((((((((.((((..(((((((((((((((((.(((....))).)))))))))))))))))..)))).)))))))))))))).)))).))..).	-42.7	(TA)n	0.000714286
chr14	-	34911549	UAGAACUCCUUGGCUCAAGCAAUC	CAGGCUGGUCUAGAACUCCUUGGCUCAAGCAAUCCUCCUGCCUUUGCCUCCCAAAGUGCUGGGAUUACAGGUGUGAGCCACCGUGUCCUGGCCCAGCCUC	.(((((((.((((.((.(..(((((((.((((((((...(((((((.....))))).)).))))))....)).)))))))..).)).)))).))))))).	-43.7	AluJb	0.0177917
chr14	-	38039829	AAAAGUAAUUGUGGAUUUUGC	GUACAAGGAAGAACUAUUAGGUGCAAAAGUAAUUGUGGAUUUUGCCAUUGAAAGUAAUGGCAAAAACCGCAAUCACUUUUGCACUAAUGAUACCAGUCCUCCUGAAACU	((...((((.((..(((((((((((((((..(((((((.(((((((((((....))))))))))).)))))))..))))))))))..)))))....)).))))...)).	-44	MADE1	0
chr14	-	49778481	CAGGCUGGAGUGUAGUGGGA	GGGGUCUUGCUCUGUUUCCCAGGCUGGAGUGUAGUGGGACCACCUUGGCUCACUGCAACCUCCGCCUCCUGGAUUCAAGCGAUUCUCCU	((((..(((((.((..(((.(((.((((((((((((((.((.....)))))))))))..))))))))...)))..)))))))..)))).	-41.7	AluSx	0
chr14	-	49836338	UGUGACAAUAGAGAUGAACAUGG	CACCUAAGAUAAUGUCCUCCAGGUUCAUCUCUGUUGUCAUUUGUGGCAUGGACCAUUUGUGACAAUAGAGAUGAACAUGGAGGAUAUUAUCUUAAGUA	.((.(((((((((((((((((.((((((((((((((((((..((((......))))..)))))))))))))))))).))))))))))))))))).)).	-62.2	L1M2	0
chr14	-	59183435	CAGAGUGACAAGCUGGUUAA	CUUGAAGACAGCAUACCAUUGGGCCUUGCUUCUUUAUCCAGCUUGUUACUAUAUGCUUUUUAAAUGGGGCACAGAGUGACAAGCUGGUUAAAGAAGCAAGACCCCUUCAAG	.((((((.............(((.((((((((((((.(((((((((((((...((((((......))))))...))))))))))))).)))))))))))).))))))))).	-54.41	L1PREC2	0
chr14	-	59183472	UUAUCCAGCUUGUUACUAUAU	CUUGAAGACAGCAUACCAUUGGGCCUUGCUUCUUUAUCCAGCUUGUUACUAUAUGCUUUUUAAAUGGGGCACAGAGUGACAAGCUGGUUAAAGAAGCAAGACCCCUUCAAG	.((((((.............(((.((((((((((((.(.(((((((((((...((((((......))))))...))))))))))).).)))))))))))).))))))))).	-47.91	L1PREC2	0
chr14	-	59572904	UCUGGUCUGGAAGAUUCCUC	AAGGAAUCAUCAUGCCCUUUGGCUUCUCUGGUCUGGAAGAUUCCUCAGUCUGGAGGAGGAAUCUUCUAGACUGGAAGAGCUAAAGGGACAUGACCACUAAUGCCUC	.(((.....(((((((((((((((..((((.(((((((((((((((.........))))))))))))))).))))..)))))))))).))))).........))).	-52.54	L1MC4	0
chr14	-	67281880	AAGUUUCUCUGAAUGUGUAGA	ACUAUACUUUGAGGGAUCAUUUCUAUAGUUCGUUACUAGAGAAGUUUCUCUGAAUGUGUAGA	.((((((.((.(((((..((((((.((((.....)))).)))))).))))).)).)))))).	-21.2	U3	0
chr14	-	77143509	AGUAAUUGCGGUUUUUGACAUU	AUUGGUGGAAAAGUAAUUGCGGUUUUUGACAUUGAAAGUAAUUACUUUUGCCAUUACUUUUAAUGGCGGAAACCAUUUAAUGGCAAUUACUUUUGCACCAAC	.((((((.(((((((((.((((((((((.(((((((((((((..(....)..))))))))))))).))))))))........)).))))))))).)))))).	-40.2	MADE1	0.009
chr14	-	86589709	UGUGAAUAGAUAGAUAUGUGUGU	GUAUGUAUAUAUGUAUGUAUAUGUGUGAAUAGAUAGAUAUGUGUGUGUUAUAUAUACACAUAUACAUACACACAUAUCUAUCUAUUCACACAUAUAUUCAUAUAUCCUACU	(((.(.(((((((...((((((((((((((.((((((((((((((((((((((......))))).))))))))))))))))).)))))))))))))).)))))))).))).	-53.3	MLT2D	0
chr14	-	93484330	AAAUGGGUGGUCUGAGGCAAGU	UCAGAAUAUCCACCAUGGCCUCUGCCAUCAGACCAUCUGGGUUCAAGUUUGGCUCCAUCUUUAUGAAAUGGGUGGUCUGAGGCAAGUGGUCUAGGUGUUCUG	.(((((....((((..((((.(((((.((((((((((((..((((((..((....)).))...)))).))))))))))))))).)).))))..)))))))))	-42.8	MIR	0.00213636
chr14	-	95810235	ACUGCAGGCAGAACUAGGAAGA	CGGGCCACGUUACAACCUAGUUCUGCUCUGCCAGAUGGUUGAGCUGGCACCACUGCAGGCAGAACUAGGAAGAAUCAUGUAGACCCC	.((((.((((..(..(((((((((((.((((.((.((((.(......))))))))))))))))))))))..)....)))).).))).	-36.6	LTR36	0
chr14	-	98828890	CAGGCUGGAGGGCAGUGGGA	UUUGAGACGGAAUCUUGCUCUGUCACCCAGGCUGGAGGGCAGUGGGACGAUUUCGGCUCACUGCAGCUUCCACCUCCUGGGUUCAAGCAAUUCUCCCACCUCAGC	.(((((..(((...(((((.((..(((((((.((((((((((((((.((....)).))))))))..))))))...))))))).)))))))...)))...))))).	-47.2	AluSx	0
chr14	-	100681721	AAGUUUCUCUGAAUGUGUAGA	ACUAUACUUUCAGGGAUCAUUUCUAUAGUUCAUUACUAGAGAAGUUUCUCUGAAUGUGUAGA	.((((((.((((((((..((((((.((((.....)))).)))))).)))))))).)))))).	-25.3	U3	0
chr14	-	101897798	AUCUGUUACUUUUGCACCAAGC	GUAUUAGGUUGGUGCAAAAGUAAUGGCAAUUUUGGCUGUUAAAAGUAAUGGCAAAAUCUGUUACUUUUGCACCAAGCUAAUACU	(((((((.((((((((((((((((((..((((((.((((((....)))))))))))))))))))))))))))))).))))))).	-41.9	MADE1	0.00140909
chr19	+	420263	AGGCUGGAGAGUGCAGUGGCU	CGCCCAGGCUGGAGAGUGCAGUGGCUCAUGGCUCACUGCAGCCUCGACCUCCUGGGCU	.(((((((..((.((((((.(((((.....)).))).)))..)))..)).))))))).	-29.3	AluJb	0.0101905
chr19	+	437483	CAGGCUGGAGGGUAGUGGCGCA	UCUGAGAUGGAGUCUUGCUCUAUCACCCAGGCUGGAGGGUAGUGGCGCAAUCUCGGCUCACUGCAACCUCCGCCUGGUGGGUUCAGGCGAUUCUCCUGCCUCAGC	.(((((..((((..(((((..(((..((((((.((((((((.(((.((.......))))).)))..)))))))))))..)))...)))))..))))...))))).	-46.2	AluSx	0
chr19	+	12892188	CUCCAAGAAGAAUCUAGACAGA	CCCCACACAAGGCCUAUCUAUCUAGAUUCUUCUUGGCCUCUCUGAGCAUGCAUUCCUGAGACUCCAAGAAGAAUCUAGACAGAUAGGCCUUGCUGGGU	.((((..((((((((((((.((((((((((((((((..((((.(((......)))..))))..)))))))))))))))).)))))))))))).)))).	-59.2	MER39B	0
chr19	+	14710283	UGGGCUCAAGCAAUACUCCA	CCUGAGACAGGGGUCUUGCUUUGUUGCCCAGGCUGGAGUGCAGUGAUGGGAUCAUAGCUCACUGGAUACUUGACCUCCUGGGCUCAAGCAAUACUCCAAUCUUAGC	.((((((..(((((.((((((.(..(((((((.(.(((((((((((............))))))..))))).)...))))))).))))))).)))))..)))))).	-44	AluJb	0
chr19	+	33537853	AUGGCAGCAUUAGAUUCUCAU	CAGAUCAAUGGCAGCAUUAGAUUCUCAUAGGAGUGUGAACCCUAUCGUGAACUGUGCAUGUGCGGGAUUUAGGUUGCAUGCUCCUAAUGAGAAUCUAAUGCCUGAUGACCUG	.((.(((....((((((((((.(((((((((((((((((((..(((.((.((.......)).)).)))...)))).))))))))).)))))).))))))).))).))).)).	-44.1	MER1A	0
chr19	+	37178570	UGGUGAGCACUCUGGACUCUGAAUCC	GAUGUUGGAUUUGGAUUUAGUAGACAGAGAGUUCAAAGCAGCUAUUAGAAAUACAUUCAUGUUUCCAUGGUGUAAUGGUGAGCACUCUGGACUCUGAAUCCAGAAAUACAUU	.((((....(((((((((((.((.(((((.(((((.....(((((..((((((......)))))).))))).......))))).)))))..)))))))))))))...)))).	-35.5	L1ME1	0.0683462
chr19	+	40474419	CCAAGACGAAGCUUCUGGCCUGG	ACUGCCUGCCAGGAGCUUGUCUACGAGCAAGGAUGGAUUGAGAAUAUCCAAGACGAAGCUUCUGGCCUGGUGGA	.(..((.(((((((((((((((...........(((((.......))))))))).)))))))))))..))..).	-33	L2	0.00026087
chr19	+	44249203	CUGGGCAACAGAGCGAGACCGUCUUU	UCGCACCACUGCAUUCCAGCCUGGGCAACAGAGCGAGACCGUCUUUUUUUUUUUUUUUUUUUCUGAGACGGAGUCUCGCUCUGUCACCCAAGCUGGAGUGCAGUGGUGCGA	.(((((((((((((((((((.((((..(((((((.((((((((((...................)))))))..))).)))))))..)))).))))))))))))))))))).	-71.81	AluSx	0
chr19	+	48464294	UGUGUUUGUGUAUGUGUAUGU	AGAUACACACACGCACACAUACAAACAAACACACACAAAAAACGGGCAUGUGUGUUUGUGUAUGUGUAUGUGUGUGUGUCC	.((((((((((((.((((((((..(((((((((((.............))))))))))))))))))).)))))))))))).	-42.82	(CA)n	0.00252381
chr19	+	48816929	AGGCUUUUCCUGAUCUCUCCAU	GUCAAUCUGAGAGGCUUUUCCUGAUCUCUCCAUAAUAGCACUUACACAUUUGACUGGAGUUAUGGAUAAAUCGGGAUUGGCCAUGAGUUGGU	.((((.((.(..((((..(((((((.(.((((((((..((.(((......))).))..)))))))).).)))))))..)))).).)))))).	-29.4	L1MC5	0.0109545
chr19	+	48859184	AAAAGUAAUUGUGGUUUCUGC	AGACAAAUCUAUUAGGUUGGUGCAAAAGUAAUUGUGGUUUCUGCCAUUGCUUUUAAUGGCAAAAGCCACAAUUACUUUUGCAUUAACCUAAUAAUCAGUCA	.(((..((.((((((((((((((((((((((((((((.((.((((((((....)))))))).)).))))))))))))))))))))))))))))))..))).	-54.2	MADE1	NaN
chr19	+	51989740	ACUUGAGACUGGGAGGUUGAGGCU	GCGUGGUGAUGCACGUCUGUGGUCCCAGCUACUCAGGAGGAUGAGGUGGGAGGAUCACUUGAGACUGGGAGGUUGAGGCUGCAGUGAGCAGAGAUUGCACCACUGCA	((((((((.(((.((.(((..(((.(((((.(((((.....(.((((((.....)))))).)..))))).))))).)))..))))).))).......)))))).)).	-45.3	AluJb	0
chr19	+	62642291	UUAGUGGCUCCCUCUGCCUGCA	GACCUGACCCAGGUUUUAGUGGCUCCCUCUGCCUGCAGAAUGGAAGACCACGUGCAGGUGAGGGUGGAGCCACCGAUACCUGGGUGAUGGGUC	((((((((((((((.(..(((((((((((.(((((((...(((....)))..))))))))))))...))))))..).))))))))..))))))	-54.6	L2	0.00245455
chr19	-	14158660	CUGAACAAUGAGCAGCCGCA	GCAGCAGGCGAGGACUGUUUUGUUUGCAGGGGGUCAGGGUAGGUCACUCUGCUGGGGUGACCUUGCGGCUGAGCCCUGAACAAUGAGCAGCCGCAGCCGACAUGCA	(((...(((..((.(((((((((((...((((.((((.(((((((((((.....)))))))).)))..)))).)))))))))..))))))))...)))....))).	-50.5	L2	0.00155
chr19	-	16370673	AGUUCUGGGCUGUAGUGUGCUAUGC	AGGAGGAUCCUUGAGCCCGGGAGUUCUGGGCUGUAGUGUGCUAUGCUGAUUGGGUGUCUACACUAAGUUAGUCAUCAGUAUGGUACCUUCUGGGAGCAGGGGACCACCA	.((.((.((((((..((((((((.........(((.(((((((((((((((.((((....)))).)))))).))).)))))).)))))))))))..)))))).)).)).	-46.4	7SLRNA	0
chr19	-	17260865	ACCCAGGCUGGACUGCAAUGGCU	CGGAGUUUUGCUCUUGUUACCCAGGCUGGACUGCAAUGGCUUGAUCUUGGCUCACUGCAACCUCCGCCUCCCGGGUUCAAGCAAUUCUCCU	.((((..(((((..((..(((((((.((((.((((.(((((.......))).)).))))...)))))))...)))).)))))))..)))).	-34.2	AluSp	0
chr19	-	17801302	AAAGUGCUGGGACUAUAGGUGUA	GCCUCCCAAAGUGCUGGGACUAUAGGUGUACAUCACCAUGCCUGGCUAAUUUAAAAAUAAUUUUGGCCAGGUGUGGUGGCUCACACCUGUAAACCCAGCACUUUUGAAGG	.(((.(.(((((((.(((..(((((((((...(((((((((((((((((.............)))))))))))))))))...)))))))))..))).))))))).).)))	-58.72	AluSx	0
chr19	-	40470724	ACAACUGUAGUCCCAGCAUUUU	CCCAAAGUGCUGGGAUUACAGCGUGAGCCACCACGCCCAGUGCCUCUGUUCUUUUAAAGGUAAGGAGAGGCCAGGCAUGGUGGCUCACAACUGUAGUCCCAGCAUUUUGGG	.((((((((((((((((((((.(((((((((((.(((..(.((((((..((((........))))))))))).))).)))))))))))..)))))))))))))))))))).	-74.3	AluJo	0
chr19	-	51303794	UGUCUGAUCACUGCGGGGAUGC	GGUGUUUAAUCACUGUGGGGAUGCCUGCCUGAUUAUUCACCCACAUUUCAGGGAUGUCUGAUCACUGCGGGGAUGCCUGCCUUGAUCCUUCACCU	((((....((((..(..((.((.(((((.((((((..(((((........))).))..))))))..))))).)).))..)..))))....)))).	-38.4	HERVH	0
chr19	-	53246505	AAAAACCACAACUACUUUUGCG	UGACUGUAUUAGGUUGGUGCAAAAGUAAUUGCGGUUUUGCAACUAAAAGUAAUGGCAAAAACCACAACUACUUUUGCGCCAACCUGAUAAGUUU	.((((.(((((((((((((((((((((.(((.((((((((.((.....))....)).)))))).))).))))))))))))))))))))))))).	-45.8	MADE1	0
chr18	+	7218135	CAGGCUGGAGUGCGGUGGGA	AGCUCUGUUGCCCAGGCUGGAGUGCGGUGGGACGAUCUUGGCUCAUUGCAACCUCCACCUCCUGGGUUCAAGCA	.(((.((..(((((((.((((((((..((((.((....)).))))..)))..)))))...))))))).))))).	-32.9	AluSx	0.01765
chr18	+	8937998	UGGCAAUUUGUUAGGGCAGCA	AGUGGCAAUUUGUUAGGGCAGCAAUAGAAAACCAAUACAUUGGUUUCUUAAACACUUAGUUUCUACCAGUGUAUUAGUUUUCCAUUGCUGCCCUAACAAAUUGCCACA	.(((((((((((((((.((((((((.((((((.(((((((((((.....((((.....))))..))))))))))).)))))).)))))))).))))))))))))))).	-59.9	MLT1E2	0.0138095
chr18	+	12390864	CAGGCUGGAGUGCAGGGGCAUA	AGAGUCUUGCUCUGUCGCCCAGGCUGGAGUGCAGGGGCAUAAUCUCGGCUCACUGCAACCUCUGCCUCCUGGGUUCAAGCAAUUCUC	.(((..(((((.((..(((((((.((((((((..((((.........))))...)))..)))))...))))))).)))))))..)))	-31.6	AluSx	0
chr18	+	20577349	AUAUAUAUGCAUGUAUAUGUGU	CGUGUAUAUAUUAUAUAUAUGCAUAUAUGUGUAUAUAUUAUAUAUAUGCAUGUAUAUGUGUAUAUAUAAUAUAUAUAUA	.(((((((((((((((((((((((((((((((((((((...))))))))))))))))))))))))))))))))))))).	-39.2	(TA)n	0
chr18	+	33011984	CAAAAGUAAUUGUGGUUUUUUU	CAUUAGGUUAGUGCAAAAGUAAUUGUGGUUUUUUUUCUAUUAAAAAUAAUGGCAAAAACUGCAAUUACUUUUGCACCAACCUAAUA	.((((((((.(((((((((((((((((.(((((...((((((....)))))).))))).))))))))))))))))).)))))))).	-36.1	MADE1	0.0582727
chr18	+	35682112	CAAAAACUGCAUUUACUUUUG	GAACUAUUAGCUUGGUGCAAAAGUAAUUGCAAUUUCUGCCAUUACUUUCAAUGGCAAAAACUGCAUUUACUUUUGCACCAACCUGAUAGUUA	.(((((((((.(((((((((((((((.((((.(((.(((((((......))))))).))).)))).))))))))))))))).))))))))).	-49.4	MADE1	0.00338095
chr18	+	44734080	AGGUGCGAUGGCUCACGCUU	CAAAGUACUGGGAGUACAGGCGUGAGCCACUGCACCUGGCCUUAAAAUAAUCUUUAGAAAAGGUGAAAUGUGCCCAGGUGCGAUGGCUCACGCUUGUAAUCCCAGCACUUUG	.(((((.((((((.(((((((((((((((.(((((((((.(........(((((.....))))).......).))))))))).))))))))))))))).)))))).))))).	-64.76	AluSx	0.0113
chr18	+	57264219	UAGCAGCUGGGUUCCAAUGACA	GUCCAGGAGCUCAGCCUAGGCUGAGGGUCCCAGGCUUAAGUGUCCCUGUAUAUAGAUCUCUCCAUGUACCCUGGGCUUCCUCAAAGCAUAGCAGCUGGGUUCCAAUGACA	(((..(((((((((((((.((((((((.((((((.............((((((.((....)).))))))))))))..)))))..))).)))..))))))))))...))).	-44.81	MLT1G1	0.00236364
chr18	+	62175959	AAAAAGUAAUUGCGGUUUUUG	GAUGUGGAUAUUACUAGGUUGGUGAAAAAGUAAUUGCGGUUUUUGCAAUUACUUAAAAAAUGGCAAAAACCACAAUUACUUUUGCAUAAACGUAAUAGCUAUGCCU	(..((((.((((((...(((.(((.(((((((((((.(.(((((((.(((........))).))))))).).))))))))))).))).))))))))).))))..).	-29.2	MADE1	0.0358095
chr18	+	66829020	CAGGUUGGAGGGCAGUGGCACA	UUUGAGAUGGAGUUUCACUCUUGUUGCCCAGGUUGGAGGGCAGUGGCACAAUUUCGGCUCACUGCAACCUCCACCUCCUGGGUUAAAGUGAUUCUCCUGCCUCAGC	.(((((..((((..(((((......(((((((.(((((((((.((((.(......))).)).)))..))))))...)))))))...)))))..))))...))))).	-46.5	AluSq	0.0516818
chr18	-	2206469	CAAAAACUGCAAUUACCUUUG	AAGACUGGGUAAUUUAUCAGGUUGGUGCAAAAAUAAUUGUGGUUCUUACAAUUAAAAUUGCAAAAACUGCAAUUACCUUUGUACCAACAUAUAUAAAGGAAAGAGGUUUA	.(((((...(..(((((...(((((((((((..((((((..(((.((.((((....)))).)).)))..))))))..)))))))))))....)))))..)....))))).	-32.6	THE1C	0
chr18	-	8938069	UAGGGCAGCAAUGGAAAACUAA	GUGGCAAUUUGUUAGGGCAGCAAUGGAAAACUAAUACACUGGUAGAAACUAAGUGUUUAAGAAACCAAUGUAUUGGUUUUCUAUUGCUGCCCUAACAAAUUGCCACU	((((((((((((((((((.(((((((((((((((((((.((((..((((.....)))).....)))).))))))))))))))))))).)))))))))))))))))).	-67.2	MLT1E2	0.0605
chr18	-	22133153	AAGUUUCUCUGAACAUGUAGA	CAGGCAAUAGGAAGACUAUACUUUCAGGGAUCAUUUCUAUAGUUCUUUACUAGAGAAGUUUCUCUGAACAUGUAGAGCACUGUGCCUU	.(((((.(((.....(((((..((((((((..((((((.((((.....)))).)))))).))))))))..)))))....)))))))).	-30.1	U3	0
chr18	-	61696901	AUGCAAAAGUAACUGUGGUUUU	AUGUACUAGGUUGAUGCAAAAGUAACUGUGGUUUUUGCAAUUAAGGUAAUAGCAAAAAUCACAAUUACUUUUGCACCAACCUAAGUUCAA	.((.(((((((((.(((((.(((((.((((((((((((.((((...)))).)))))))))))).))))).))))).)))))).))).)).	-38.9	MADE1	0.391727
chr18	-	69962363	AAAAGUAAUUGUGGUUUUUGUU	AAGUUUAUGUAUUAGGUUGGUGCAAAAGUAAUUGUGGUUUUUGUUACUGAAAGUAAUGGCAAAAGCCGCAAUUACUUUAGCACCAACCUAGUAGUAUAUACUG	.(((.((((((((((((((((((.(((((.((((((((((((((((.((....)).)))))))))))))))).))))).)))))))))))))).)))).))).	-51	MADE1	0.168136
chr18	-	70233845	AGGGAUUGUGUGAUGGUG	AGCUUUAUUUGUUCCUGAAUCCUUAGCACCACACACAGUGCCUGGCAUAUAGUUGGUGCUCAAAUGAGUGUUUAUGGAGGGAUUGUGUGAUGGUGUUUUUCUAACUAGAGCA	.((((((...(((...(((.....(((((((((((((((.(((..((((.....((..(((....)))..)))))).))).)))))))).))))))).))).))))))))).	-38.1	L2	0.000777778
chr1_random	+	909407	ACAAAAACUGCAGUUACUUUUG	UUAUUAGGUUGGUGCAAAAGUAAUUGCGAUUUUUGCCAUUAAAAGUAAUGACAAAAACUGCAGUUACUUUUGCACCAACCUAAUAC	.(((((((((((((((((((((((((((.((((((.(((((....))))).)))))).))))))))))))))))))))))))))).	-50.3	MADE1	NaN
chr9_random	+	749160	UUUGGGAAAGAGCAAAGAAC	GCCUCUUUGGGAAAGAGCAAAGAACCUGAGUGCCUGUGGUGUGCUGGAGGUGUAAUAAGGCACUCAGGUUCUUUGUUCUUUCCCAACCUGGUGGCA	(((.(((((((((((((((.(((((((((((((((....((..(.....)..))...))))))))))))))).)))))))))))))...)).))).	-59.9	L1P4b	0
chr6_qbl_hap2	+	1833591	CAGGUUGGAGUGUAGUGGCGCA	CGAAAUCUCACUCUGUUGCCAGGUUGGAGUGUAGUGGCGCAAUCUUGGCUCACUGCAACCUCCGCCUCCCGGGUUCAAGUGAUUCU	.(((...(((((.((..(((((((.((((((((.((((.((....)))).)).))))..))))))))....))).)))))))))).	-23.5	AluSc	0
chr6_qbl_hap2	+	1892611	AGGCUGGAGUGUAGUGGCGUC	UUUUGAGACAGAAUUUCACUCUGUCACCCAGGCUGGAGUGUAGUGGCGUCAUCUCGGCUCACUGCAACCUCUGCUUCCCGGGUUCAAGUGAUUCUCCUGCCUCAGAC	.((((((.(((....(((((.((..((((((((.(((((((((.((.(((.....))))).)))))..))))))))...)))).))))))).....))).)))))).	-34.2	AluSx	0
chr6_qbl_hap2	-	52587	GGGGGUAUAGCUCAGUGGUAGA	AGGAGGUAUGAGGGGGUAUAGCUCAGUGGUAGAGAGUGUACUUAUCAUGCACGAGGUCUUGGGCUGAUUCCCCAGUACCUCCA	.((((((((..(((((..((((((((.(((.....(((((.......)))))...)))))))))))..))))).)))))))).	-36.3	tRNA-Ala-GCY_	0.350455
chr22	+	19630977	AAGUUUCUCUGAAGGUGUAGAG	GGUCUGCCCUCUAAGACUAUACUUUCAGGGAUCAUUUCUAUAGUUCAUUACUAGAGAAGUUUCUCUGAAGGUGUAGAGCACCCCU	((..(((.........(((((((((((((((..((((((.((((.....)))).)))))).))))))))))))))).)))..)).	-31.4	U3	0
chr22	+	21931612	GGGAGUUUGAGGUAGAAGGACCGCU	UGAGUCUGUGUCCUGACCUCUUCUUUUACAAGCACCCCAGUCCUGGUGGGGUAACAUGGCUCAUGCCUGUAAUCCCACCACUCUGGGAGUUUGAGGUAGAAGGACCGCUUG	.((((..(.(((((.(((((.........((((..(((((...(((((((((.(((.(((....)))))).)))))))))..))))).)))))))))...)))))))))).	-48.8	MLT1B	0
chr22	+	25728438	CGGUGCAAAAGCAGCUCUGGUU	AGCCUCCUAGUUUGUAGUAUUAGGUCGGUGCAAAAGCAGCUCUGGUUUUUGCCAUUAAAACCACAGUUGCUUUUGUGCCAACCUAAUACUUUGCUAUGGUGGCC	.(((.((((((....((((((((((.((..(((((((((.(.(((((((.......))))))).).)))))))))..)).))))))))))..)))).)).))).	-50.9	MADE1	0.0120455
chr22	+	27826063	ACUACUACACUUGACUAGUCUU	UCACUACUACACUUGACUAGUCUUUUUUUUUUUUUUUGAGACAGAGUCUCACUCUGUCUCCCAGGCUGGAGUGCAGUGGUGC	.(((((((.(((((...((((((..............(((((((((.....)))))))))..))))))))))).))))))).	-31.19	AluSx	0.0629091
chr22	+	29457556	AAUCUGAGAAGGCGCACAAGGUUU	AGGAGGUGGUCGAGGGAAUCUGAGAAGGCGCACAAGGUUUGUGUCCAAUACAGUCCACACCUUGCGCUACUCAGGUCUGCUCGUGCCCUCCC	.(((((.(..((((.(.(((((((..((((..((((((..(((..(......)..))))))))))))).))))))).).))))..)))))).	-38.9	LTR16D	0.00220833
chr22	+	29457597	CACCUUGCGCUACUCAGGUCUGC	AGGAGGUGGUCGAGGGAAUCUGAGAAGGCGCACAAGGUUUGUGUCCAAUACAGUCCACACCUUGCGCUACUCAGGUCUGCUCGUGCCCUCCC	.(((((.(..((((.(.(((((((..((((((..((((..(((..(......)..))))))))))))).))))))).).))))..)))))).	-40.4	LTR16D	0.0101304
chr22	+	30116565	CCCAGGCUGGAGGGCGGUGGUGU	UUGAGAUGGAGUCUCACUCUGUUGCCCAGGCUGGAGGGCGGUGGUGUGAUCUUGGCUCACUGCAACCUCCACUUCCUGGGUUUAAAUGAUUCUCCUGCCUCA	.((((..((((..(((.......(((((((.((((((...(..(((.(.......).)))..)..))))))...))))))).....)))..))))...))))	-42.5	AluSx	0
chr22	+	34061703	UGUCCUCUAGGGCCUGCAGUCU	GCUGUUGCGCUGUCCUUCCUCUGGGGAGCAGGCUCCGGGGGACAGGGAAAAGCACACAAGGAACUUGUCCUCUAGGGCCUGCAGUCUCAUGGGAGAGUGACAUGCACCAGG	.(((.((((.((((((((((.(((((.((((((((..(((((((((.................)))))))))..))))))))..))))).)))).)).)))))))).))).	-56.43	L2	0.00659091
chr22	+	35066170	AAGUAAUCGCGGUCUUUGCCA	GUCACAGUGUUAUUAGGCUAGUGCAAAAGUAAUCGCGGUCUUUGCCAUUACUUUUAAUGGCAAAGACCGCGAUUACUUUUGCAGCAACCUAAUAGCUCUGGGGGAA	.((.(((.(((((((((....(((((((((((((((((((.(((((((((....))))))))).)))))))))))))))))))....))))))))).)))...)).	-62	MADE1	0.00288889
chr22	+	35274061	CAGGCUGGAGUGUAGUGGGA	UUUGGGAUGGAUUCUCGCUCUGUUGCCCAGGCUGGAGUGUAGUGGGAUGAUCUUGGCUCACUGCAACCUCUGCCUCCUGGGUUCAAGCGAUUCUCCUGUCUCAGC	.((((((((((...(((((.((..(((((((.(((((((((.((((..........)))).))))..)))))...))))))).)))))))...))).))))))).	-38.3	AluSg	0.02795
chr22	+	42091221	CAGGUUGGAGGGCAGUGGCACA	CGGAGUUUCUCUCUUAUUGCCCAGGUUGGAGGGCAGUGGCACAAUCUCGGCUCACUGUAACCUCCGCCUCCUGGGUUCAAGCGAUCCUCCU	.((((..((.((......(((((((.(((((((((.((((.(......))).)).)))..))))))...)))))))...)).))..)))).	-36	AluSq	0.0183636
chr22	-	30930824	AGCACAAUCAGAGUAGACCUAG	CUCUAGGCCUACUCUGAUCGGGCUUUGUUAUCUUGUUCUGAUUGGUUAUCCUAAGACUUGCUGUCAUCCAGUCAGAACGUGAAAAUAAAGCACAAUCAGAGUAGACCUAGAG	.((((((.((((((((((.(.((((((((.((.((((((((((((.........(((.....)))..)))))))))))).)).)))))))).).)))))))))).)))))).	-54.7	REP522	0
chr22	-	34163991	AGGGAGAUGAAGAGGACA	UAGGGAGAUGAAGAGGACAAGGGGAAACGACAGGCCAAACAUUACCACUAACUUGCUGUGUGUCCUGGGACUAGUCACUCCCCUUCUCCUCUGGGCCUGUCUCCCU	.((.((((((.((((((.(((((((...(((((.(((.((((.((..(......)..))))))..)))..)).)))..))))))).))))))...)..))))).))	-35	MIR3	0.0005
chr22	-	35066201	AAGUAAUCGCGGUCUUUGCCA	CUAUUAGGUUGCUGCAAAAGUAAUCGCGGUCUUUGCCAUUAAAAGUAAUGGCAAAGACCGCGAUUACUUUUGCACUAGCCUAAUAA	.((((((((((.((((((((((.((((((((((((((((((....)))))))))))))))))).)))))))))).)))))))))).	-58.3	MADE1	0.0272
chr22	-	39349558	AGCAUAUCUGUCUUUUCUCU	GAGCAUAUCUGUCUUUUCUCUGCCCUAUUCUCAGCAUCCAGAAUAGUGCCAGGCGUGAAGUAUAGUAGAUGCUCA	(((((...((((((((.((((((.(((((((........))))))).).)))).).)))).))))....))))).	-22.8	L2	0.0033
chr22	-	46620154	CAGAAACUGCAAUUACUUUUGC	GGUGGUGCAAACACAAUUGUGGUUGUUGCCCUUUUAAUGGCAGAAACUGCAAUUACUUUUGCACCAACCU	(((((((((((...(((((..(((.(((((........))))).)))..)))))...)))))))).))).	-31.9	MADE1	0.0904545
chrY	+	3871504	AGGCUGGAGUGUAGUGGCAUGUU	UUGAGACAGAGUGUAACUUGGUUACCCAGGCUGGAGUGUAGUGGCAUGUUCUUGGCUCACUACAACCUCCAUCUCCUGGGUUCAAGCAAUUCUUGUGCCUCAG	.(((((((((((....(((((..(((((((.((((((((((.(.((......)).)...)))))..)))))...))))))))))))..)))).)))..)))).	-36.1	AluSx	0
chrY	+	10646564	UUGGAUGGUUUAGUGAGGC	AUUGGAUGGUUUAGUGAGGCCCUUGGAUCGGCCCCGCCGGGUCAGCCCACUGCCCUGGUGGAGCACUGAGAAGACAGUCGAACUUGACUAUCUAGA	.((((((((((.(((..(((..((...((.((.((((((((.(((....))).)))))))).))...))...))..)))..))).)))))))))).	-40	SSU-rRNA_Hsa	0
chrY	+	13338537	AUGGCAGCAUUAGAUUCUCAU	AGAUCAAUGGCAGCAUUAGAUUCUCAUAGGAGCAUGAACCUUACUGUGAACUAUGCAUGCGAGGGAUGUAGGUUGCGUGCUCCUUAUGAGAAAUCUAGUAUCUCAUGAUCA	.(((((.(((.(..((((((..(((((((((((((((((((.((......((.((....)).))...))))))).)))))))).))))))...)))))).).)))))))).	-38.5	MER1B	0
chrY	+	18948287	UGAGAUUGCAGGAAUAGCUUG	UCAUCACAGCCUCAACCUUCCUGGGCUCCCGCAGGUGUUCUUGCCAUCUCAGCCUUCCAAGUGGCUGAGAUUGCAGGAAUAGCUUGAUUCUGGGAUGUCGAAGCUGCAGUGA	.(((..((((.((.((..(((..(..((....((.(((((((((.(((((((((........))))))))).))))))))).)).))..)..))).)).)).))))..))).	-50.6	AluJb	0
chrY	+	23960433	AAAGCAGGCCGGUGGACUGGAUUU	ACUUUAUUUACAAAAGCAGGCCGGUGGACUGGAUUUGGUCUGCAGGCCACGCUGCAGUUUGCUGGCCUCUGCUCUAGGUUACUGAUACAGA	.((.((((.((...(((((((((((..((((.(..(((((....)))))...).))))..)))))))..))))....))....)))).)).	-33.4	MER58A	0.0145
chrY	-	13915284	CAUUGAAUUUGUGGAUUACUGU	CUAAAAUUGCAUACUACCCACAGCAAUCCACAGAUUCAAUGUAGUUGGCCUUUUGCUUGAGAUUACAUUGAAUUUGUGGAUUACUGUGGGUAAUAUGGACAUUUUAA	.(((((((.((((.(((((((((.(((((((((((((((((((((((((.....)))...)))))))))))))))))))))).))))))))).)))).).)))))).	-53.8	L1MA9	0
chrY	-	14199230	AGGCAUUAGAUUCUCAUUAGGA	AGGCAUUAGAUUCUCAUUAGGAGUGUGCGACAGAUCUAUUGUGUGUGUAGUUCACAACAGGGUUUGCUCUCCUACAGAAAUGUAAUGCCA	.(((((.(.(((.((..((((((...((((....(((.(((((.........))))).)))..)))).))))))..))))).).))))).	-26.7	MER1A	0
chrY	-	18200245	UGAGAUUGCAGGAAUAGCUUGAU	UCAUCACAGCCUCAACCUUCCUGGGCUCCCGCAGGUGUUCUUGCCAUCUCAGCCUUCCAAGUGGCUGAGAUUGCAGGAAUAGCUUGAUUCUGGGAUGUCGAAGCUGCAGUGA	.(((..((((.((.((..(((..(..((....((.(((((((((.(((((((((........))))))))).))))))))).)).))..)..))).)).)).))))..))).	-50.6	AluJb	0
chr20	+	12451990	AAAAGCUGCAAUUCUGUUUG	GUGUUUAUUAGGUUGGUGCAAACAUAAUUGCUGUUUUUGCAUUUACAUUUUAUGGCAAAAGCUGCAAUUCUGUUUGCACUAACUUAAUAUUAUAUUCACA	(((..(((((((((((((((((((.((((((.((((((((...((.....))..)))))))).)))))).))))))))))))))))))).......))).	-43.5	MADE1	0.0272
chr20	+	18103157	UGAGUAUGAAGUGUAGUAUCUCAU	AGCCAUCCUACUGAGUAUGAAGUGUAGUAUCUCAUUGCAGUUUUGAUUUGCAUUUCUUUGAUGACUAUUAUACUUUAAAAUUCUUGUCUGUUUGGUA	.((((..(.((.((((.((((((((.((((((((.(((((.......)))))......))).)).))).))))))))..))))..))..)..)))).	-20.1	L1MB7	0.00970833
chr20	+	20642642	AUACAAAGGAAUAUUACUCAGC	ACAGUUUUAGAGCGUCUCUCUAUUUUUAGAUUUGUGUAAUAUUCCUUUGUAUAGACACAUUCAUACAAAGGAAUAUUACUCAGCAAUAAAAAAGAACAGACUACUGA	.((((........((((.(((.((((((...(((.(((((((((((((((((.((.....))))))))))))))))))).)))...)))))))))..)))).)))).	-33.2	L1ME2	0.00431818
chr20	+	21568057	CAGUAGAAUGAAGCAGAAGUGACACU	UGUUGAUAGGUGGAAUCUGUUUCCUGCUCCCUGAAUCUGGGCGAGCCUGUGACUUGCUUUGAUCAGUAGAAUGAAGCAGAAGUGACACUGUGUCAAUU	.(((((((((((..(((((((((...((..((((.((..((((((.......))))))..)))))).))...))))))))..)..)))).))))))).	-32.1	MLT1H	0.00180769
chr20	+	25941114	GGGACUUGUGACUGGUGUC	ACCCCAAAUUAAACCCAUCAGUCAGAAGUUCCAGAGGCUGGGACUUGUGACUGGUGUCUGAAAGGGGG	.((((...((..(..(((((((((.(((((((((...))))))))).)))))))))..)..)).))))	-33.9	MER21B	0
chr20	+	33960571	AAAGUAAUUGUGGUUUUUGCUG	GCUGCCCCAUCAGCUUUUUAGGUUGGUGCAAAAGUAAUUGUGGUUUUUGCUGUGACUUUCAGUGGCAAAAACAGCAAUUCUUUUGCACCAACUGAAUAGAAUGUAGCU	(((((........((.(((((.((((((((((((.((((((.((.(((((..(........)..))))).)).))))))))))))))))))))))).))...))))).	-42.5	MADE1	0
chr20	+	46440986	CAAAGACUGCAAUUACUUUUG	AUUAGAUUGGUGCAAAAGGAAUUGUGCUUUUGACAUUAAAAUUAAUGGCAAAGACUGCAAUUACUUUUGCACCAACCUAA	.((((.((((((((((((.(((((((..((((.(((((....))))).))))..).)))))).)))))))))))).))))	-31.1	MADE1	0
chr20	+	50184851	CAGGUUGGAGGGCAGUGGCACA	UUGAAAUGGGGUCUCACUCUGUCACCCAGGUUGGAGGGCAGUGGCACAAUCUCGGCUCACUGCAACCUCUGCCUCCUGGGCUCAAGCGAUCCUCCCACCUCA	.(((..(((((..((.((.((...((((((.(((((((((.((((.(......))).)).)))..))))))...))))))..)))).))..).))))..)))	-34.5	AluSx	0
chr20	+	54480589	GGGAGGAUUGCUUGAGCCCAGGAGAA	GAGGCUAAGGGGGAGGAUUGCUUGAGCCCAGGAGAAUUGAGGCUGCAGUGAGCUGUGAUUGUGCCACUGCAGCCCAGUCUGGGCAACAGAGCAAGACCCUGUCUCA	(((((...((((.....((((((..((((((....((((.((((((((((.((.........))))))))))))))))))))))....))))))..))))))))).	-55.2	AluJo	0.0168846
chr20	+	58573018	AAAGGUAAUUGUGGUUUCUGC	CGUAUUCGGUUGGUGCAAAGGUAAUUGUGGUUUCUGCCAUUGAAAGUAAAGGCAAGAACCUCAAUUACCUUUGCAGCGACCUAAUACA	.(((((.(((((.((((((((((((((.((.(((((((.(((....))).))).)))))).)))))))))))))).))))).))))).	-46.8	MADE1	0.00985714
chr20	-	18260614	AAAAGUAAUUGUGGUUUUUGUU	CUUGUGUAAGGUUGGUGGAAAAGUAAUUGUGGUUUUUGUUAUUGAAAGUAAUGGCAAAACUGCAAUUACUUUUGCACCAGCCUAUAUAGU	.(((((((.((((((((.((((((.((((..(((((.(((((((....))))))))))))..)))).)))))).))))))))))))))).	-41	MADE1	0.139864
chr20	-	25772042	GGGACUUGUGACUGGUGUC	ACCCCAAAUUAAACCCAUCAGUCAGAAGUUCCAGAGGCUGGGACUUGUGACUGGUGUCUGAAAGGGGG	.((((...((..(..(((((((((.(((((((((...))))))))).)))))))))..)..)).))))	-33.9	MER21B	0
chr20	-	25784400	CAGUCCCUGAAUUUUGGCAUAGCA	AGUAUCCAGUCCCUGAAUUUUGGCAUAGCAGGAGUUCUCCAUGGCUGUGCUUCAGUGAAGGGGCUUCGUGCC	.((((..(((((((..(((..((((((((.(((....)))...))))))))..)))..)))))))..)))).	-32.5	SST1	0
chr20	-	35238940	GUGGCUCGCAUCUGUGGUCC	AUUUUGAUUAGCCAGGUGUGGUGGCUCGCAUCUGUGGUCCUAGUGACUAGCUGUGGACCACAGAUGGGAGCCACCACACCUGACUAAUGAAAAA	.((((.(((((.((((((((((((.((.((((((((((((((((.....)))).)))))))))))).)).)))))))))))).))))).)))).	-63.1	L1ME1	0
chr20	-	36401525	AAAAAGUAAUUGCGGUUUUUG	AAAAAGUAAUUGCGGUUUUUGCAUUAAAAGUAAUGGCAAAAACCGCAAUUACUUUU	.((((.((((((((((((((((((((....)))).)))))))))))))))).))))	-23.8	MADE1	0
chr20	-	43767202	AAAGACAUAGUUGCAAGAUGGGA	GGAAUUGUCUUACUCAAGGUCAUAGAAAGACAUAGUUGCAAGAUGGGAUUAGAAACCAUAUGUCUCAUCAGCACCCUAUGUCCUUUCUCUGCCCUGGGAGCACACUCCA	(((..(((.((.((((.((.((.(((((((((.((.(((..((((((((............)))))))).)))..)).))).)))))).)))).)))))).))).))).	-32.3	MIR3	0.0376522
chr20	-	55457090	AGAAGUGUGGCUGGGCAUAGUG	GUGGGUGUGCUGGAGUGGCAUGUGCAUGUGUGUGUGAGUGUGUGAGAUUGCAAGAAGCAGCAUGCAUGUAGAAGUGUGGCUGGGCAUAGUGGCU	((.(.((((((.(.((.((((.(((((((((((((...((((......))))....))).))))))))))...)))).))).)))))).).)).	-34.7	(CA)n	0.00140909
chr20	-	55883655	AGAAGAUGAAUCUCUGCCUCA	GAGGCAGAUAUCCAUCUUCCGGAUCUUGGGGCCAGAAGAUGAAUCUCUGCCUCA	((((((((.((.(((((((.((.((....)))).))))))).)).)))))))).	-28.1	MLT1D	0.00161905
chr20	-	57919182	CAGAAACUGCAAUUACUUUU	UCGAGGAGCUACUUAGGCAGGUGCAAAAGUAAUUGCGGUUCUUGCCAUUACUUUCAGUGGCAGAAACUGCAAUUACUUUUGCACCAGCCUAAUAGAAUUUCGU	.(((((..(((.((((((.(((((((((((((((((((((..(((((((......)))))))..))))))))))))))))))))).)))))))))..))))).	-59.8	MADE1	0.04515
chr20	-	57919218	AAAAGUAAUUGCGGUUCUUG	UCGAGGAGCUACUUAGGCAGGUGCAAAAGUAAUUGCGGUUCUUGCCAUUACUUUCAGUGGCAGAAACUGCAAUUACUUUUGCACCAGCCUAAUAGAAUUUCGU	.(((((..(((.((((((.(((((((((.(((((((((((..(((((((......)))))))..))))))))))).))))))))).)))))))))..))))).	-53.8	MADE1	0.00815
chr21	+	19085260	AAAGUAAUUGUGGUUUUUGCUG	CUUACUUGUGAAUAUUAGGUUGGUGCAAAAGUAAUUGUGGUUUUUGCUGUUAUCUGCAAUGGCAAAAAAUGCAUUACUUUUGCACCAACCUGAAAUUUAAUAUUGUAGA	.((((...(((((.(((((((((((((((((((((.(((...(((((((((......)))))))))...)))))))))))))))))))))))).))))).....)))).	-45.7	MADE1	0
chr21	+	21895638	AAAAGUAAUUGUGGUUUUGUC	AGUAGGUUGAUGCAAAAGUAAUUGUGGUUUUGUCACUACUUUUAAUGGCAAAAACUGCAAUUACUUUUGCACCAACACAACA	.((.(((((.((((((((((((((..(..((((((.((....)).))))))...)..)))))))))))))).)))).).)).	-32.2	MADE1	0.00442857
chr21	+	23373547	UGAGGGAGUGGAUUGUAUGGU	AUGAAUGUGGAAAUGCAGGCAUCCCUUCUAUAUACUGAUGUAAUUUUCCUUGGAUUUAUAUGCAGUACUGAGGGAGUGGAUUGUAUGGUAGUUCUAUUUUUAC	.((((.((((((.(((..(((((((((((.(((((((((((((...((....)).)))))).))))).)).))))).))).)))...))).)))))).)))).	-30.3	L1MA8	0
chr21	+	29368515	UAUUUUGUAGAAGGGAAACUGA	AUUUAGUUUUCCUUCCAUAAAAUGGAGACGAUACCAUUAAAAAUUAAAAAUUAAAUGGUACUGUCUCUAUUUUGUAGAAGGGAAACUGAAG	.((((((((((((((.((((((((((((((.(((((((...............))))))).)))))))))))))).)))))))))))))).	-42.86	MIR	0.00827273
chr21	-	18980288	UAAAAACUGCAAUUACUUUCA	CAUUGCAAUAUAUUAGGUUAGUGCAAAAGUAAUUGCAGUUUUUGCGUUACUUUCAAUCGUAAAAACUGCAAUUACUUUCACACCAAUCUUAAUAUUUCGAU	.((((.(((((...(((((.(((..(((((((((((((((((((((...........)))))))))))))))))))))..))).)))))..))))).))))	-38.2	MADE1	0.0057619
chr21	-	26083894	UGCGAAAGUAAUUGUGGUUUUU	CAUUAGGUUAGUGCGAAAGUAAUUGUGGUUUUUGCCAUUAAAAGUAAUUGCAAAAAUCGCUAUUAUUUUUGCACCAACCUAAUA	.((((((((.(((((((.(((((.(((((((((((.((((....)))).))))))))))).))))).))))))).)))))))).	-37.2	MADE1	0.0464091
chr21	-	33885149	CAAAAACUGCAUUUACUUUUG	UUAUUAGGUUGGUGCAAACAUAAUUGUGGUUUUUGCCAUUGAAAGUAAUGGCAAAAACUGCAUUUACUUUUGCACUGAUCUUAUAU	.(((.((((..(((((((..(((.((..(((((((((((((....)))))))))))))..)).)))..)))))))..)))).))).	-40.7	MADE1	0.109095
chr6_cox_hap1	+	136996	GGGGUGUAGCUCAGUGGUAGAGCGCGU	AGCUUUAAGGGGGUGUAGCUCAGUGGUAGAGCGCGUGCUUAGCAUGCACGAGGCCCUGGGUUCAAUCCCCAGCA	.(((....((((((..(((((((.(((...(.((((((...)))))).)...))))))))))..))))))))).	-35.8	tRNA-Ala-GCY_	0.975519
chr6_cox_hap1	+	175025	GCCUGGAUAGCUCAGUUGGUAG	AGGGCCUGGAUAGCUCAGUUGGUAGAACAUCAGACUUUUAAUCUGACGAUGCAGGGUUCAAGUCCCUGUUCAGGCGAAAUAUUUGUCUGUUUUACUCUAGCUCCGGAGUCCC	.(((((((((..(((.....(((((((((.((((..(((..(((((....((((((.......)))))))))))..)))..))))..)))))))))..)))))))).)))).	-39.6	tRNA-Lys-AAA	0.404545
chr6_cox_hap1	+	191721	UAGACUGAAGAUCUAAAGGUCCCU	AGUUGGGAGAGCGUUAGACUGAAGAUCUAAAGGUCCCUGGUUCGAUCCCGGGUUUCACCAGGUUUGUUUGGUUUUUUUAGUUCUGCCUAAUUAUCACUCCCUUAUACA	.((.(((((((.((..(((((((((.((.((.(..((((((..(((.....)))..))))))..).)).))..)))))))))..))))........)))))....)).	-29.6	tRNA-Phe-TTY	0
chr6_cox_hap1	+	2094311	AGGCUGGAGUGUAGUGGCGUC	UUUUGAGACAGAAUUUCACUCUGUCACCCAGGCUGGAGUGUAGUGGCGUCAUCUCGGCUCACUGCAACCUCUGCUUCCCGGGUUCAAGUGAUUCUCCUGCCUCAGAC	.((((((.(((....(((((.((..((((((((.(((((((((.((.(((.....))))).)))))..))))))))...)))).))))))).....))).)))))).	-34.2	AluSx	0.0027619
chr6_cox_hap1	-	14279	UGACUAAACAACUGAGGCUCA	UGUUAGAUUUCUGGGACCAGUUUCCCACAGUUGUUUAGUCACGGCUCUGUGCUCCGUGACUAAACAACUGAGGCUCAUUCUCGGUGGUCUUGGUUUUCUAAU	.((((((...(..((((((.(...((.(((((((((((((((((.........))))))))))))))))).)).........).))))))..)...))))))	-44.5	MIR	0.000714286
chr6_cox_hap1	-	14306	ACAGUUGUUUAGUCACGGCUCUGU	UGUUAGAUUUCUGGGACCAGUUUCCCACAGUUGUUUAGUCACGGCUCUGUGCUCCGUGACUAAACAACUGAGGCUCAUUCUCGGUGGUCUUGGUUUUCUAAU	.((((((...(..((((((.(...((.(((((((.(((((((((.........))))))))).))))))).)).........).))))))..)...))))))	-41	MIR	0.00266667
chr6_cox_hap1	-	254596	GGGGGUAUAGCUCAGUGGUAGA	AGGAGGUAUGAGGGGGUAUAGCUCAGUGGUAGAGAGUGUACUUAUCAUGCACGAGGUCUUGGGCUGAUUCCCCAGUACCUCCA	.((((((((..(((((..((((((((.(((.....(((((.......)))))...)))))))))))..))))).)))))))).	-36.3	tRNA-Ala-GCY_	0.0197273
chr7	+	6144867	AUGGCAGCAUUAGAUUCUCAU	GCCUGUUAGGAACUGGGCUGCACAGCAGGAGGUGAGCAGCAGGUGAGCAUCCCCACCUGAGCUCCGCCUCCUGUCAGAUCAAUGGCAGCAUUAGAUUCUCAUAGCAGCGCC	(((((((((((((((((((((.(((((((((((((((..((((((........)))))).))).))))))))))........))))))).)))).))))..)))))).)).	-52.5	MER1B	0
chr7	+	8161108	AAAAGUAAUUGUGGUUUUUGA	AUAUUAGGUUGGUGCAAAAGUAAUUGUGGUUUUUGACACUAAAAGUAAUGGAAAAACCCGUAAUUACUUUUGAACCAACCUGAUAA	.((((((((((((.(((((((((((((((.((((..((.((....)).))..)))).))))))))))))))).)))))))))))).	-36.9	MADE1	0.124762
chr7	+	20355493	AGUAAUUGCGGUUUUUGACAUU	UAGUAUUACUAUUGAUCAUAAUAUUAGGUUGGUGCUGAAGUAAUUGCGGUUUUUGACAUUACUUUCAAUGGCCAAAACCGCAAUUACUUUAGCACCAACCUAAUAGUACUA	.(((((...............(((((((((((((((((((((((((((((((.((.((((......))))..)))))))))))))))))))))))))))))))))))))).	-53.86	MADE1	0.0466818
chr7	+	43196363	GAGUAGCUAGGAUUACAGGCGUGUA	UGCCUCAGCCUCCUGAGUAGCUAGGAUUACAGGCGUGUACCACCACGCCUGGCUAAUUUUUGUGUUUUUAGUAGAGAUGGGGUU	.((((((..((((((((..((.((((((.((((((((......))))))))...)))))).))...)))))..))).)))))).	-31.4	AluSg	0
chr7	+	63776882	UCUGGAUUGAAGAGACGACCCA	GUCUGGAUUGAAGAGACGACCCAAGCAGGCUUUGUGUGAGCAGUGAGGCUAUUUAUUCACUUGGGUGCGAGCUCACACGAAGCCUGCUUGGGUUUUCUCUUCAAUCCAGAC	.((((((((((((((..((((((((((((((((((((((((((((((........)))))).........))))))))))))))))))))))))..)))))))))))))).	-75.6	LTR7B	0
chr7	+	66082621	UGGGCUGUAGUGCGCUAUGCC	GGAGGAUCCUUUGAGCCCAGGAGUUCUGGGCUGUAGUGCGCUAUGCCAAUCAGGUGUCUGCACUAAGUUUAGCAUCAACUUCCUGGGAGUGGGGGACCACCA	((.((.((((..(..(((((((((((((((((.(((((((..(((((.....))))).))))))))))))))....))).)))))))..)..)))))).)).	-47.4	7SLRNA	0
chr7	+	70168100	CAGAAACUGCAAUUACUUUU	AACUAUUAGAGUGGUGCAAAGGUAACUGCGGUUUAUGCCAUUGAAAGUAAUGGCAGAAACUGCAAUUACUUUUGUACCAACCUAAUAGUA	.((((((((..((((((((((((((.((((((((.((((((((....)))))))).)))))))).))))))))))))))..)))))))).	-51.2	MADE1	0
chr7	+	70381386	UUUGGCUUGUAGCUGCAUUACU	UUUGGAGUGAUACAGCUACAAGCUAGACAUUCCUUGGCAGGUACAUUUGGCUUGUAGCUGCAUUACUCCAAU	.((((((((((.(((((((((((((((....(((....)))....))))))))))))))).)))))))))).	-39.9	MLT1C	0.00940909
chr7	+	70468928	AGGCAUUAGAUUCUCAUAAGGAGCUCG	AUCAUCAGGCAUUAGAUUCUCAUAAGGAGCUCGCAACCUAGAUCCCUCGUAUGCUCAGUUCACGAUAGGGCUUGCACUCUUACGAGAAUCUAAUGCUGCUGCUGAG	.(((.(((((((((((((((..(((((.((..((..((((......((((..((...))..))))))))))..)).).))))..))))))))))))..))).))).	-33.3	MER1A	0
chr7	+	72110616	GUAGGGUAGAAAGAAGGUACACAAAG	GUAGGGUAGAAAGAAGGUACACAAAGGAUCUCUACAGCACUAUUAAUGUUUCAUUUCUUGAGCUGGGGCUAGAGAUCUGGGUGAUAUCUCAUUUUUAUUUUUUAAACUACA	((((..((((((((.(((((((...(((((((((((((.(....((((...))))....).))))....)))))))))..))).))))))........))))))..)))).	-30.8	L1ME3B	NaN
chr7	+	73940873	GUAGGGUAGAAAGAAGGUACACAAAG	GUAGGGUAGAAAGAAGGUACACAAAGGAUCUCUACAGCACUAUUAAUGUUUCAUUUCUUGAGCUGGGGCUAGAGAUCUGGGUGAUAUCUCAUUUUUAUUUUUUAAACUACA	((((..((((((((.(((((((...(((((((((((((.(....((((...))))....).))))....)))))))))..))).))))))........))))))..)))).	-30.8	L1ME3B	NaN
chr7	+	82576183	CAAAAGUAAUUGUGGUUUUUGA	CAGGCUGGUGCAAAAGUAAUUGUGGUUUUUGACAUUGAAAAUAAUGGCAAAAGCUGAAAUUGCUUUUGCAUCCACCU	.(((.((((((((((((((((..(.((((((.(((((....))))).)))))))...))))))))))))).))))))	-28	MADE1	0.0108182
chr7	+	84133227	CAAAGACUGCAAUUACUUUUG	AUGUAUAUGCAUAUUAAGUUGGUGCAAAAGUAAUUGCAGGUUUUGCCAUUAAAAGUAAUGGCAAAGACUGCAAUUACUUUUGCACCAACCUAAUAUUUACAA	.((((.....((((((.((((((((((((((((((((((.(((((((((((....))))))))))).)))))))))))))))))))))).)))))).)))).	-55.5	MADE1	0.011619
chr7	+	95844304	CCAGGUUGGAAUGUAGUGGCA	CUUGCUCUGUUGCCCAGGUUGGAAUGUAGUGGCAUGAUUGUGGCUCACUGCAGCUUUGACCUUCUGGGCUCAGGUGA	.(..(.(((..((((((((..((.(((.(((((.........)).))).)))..))..)))...))))).))))..)	-27.7	AluJb	0.00285714
chr7	+	99988685	CUGGGCAACAGCGAGACCCUG	CUGAGGCAGGAGAAUCACUUGAGCCUAGGUAGUUAAGGCUGUGUUGAGCCAACAUUGCCCCACUGCACUCCACCCUGGGCAACAGCGAGACCCUGUCUCAA	.(((((((((.(..((.((...(((((((((((...(((.((((((...)))))).)))..))))........)))))))...)).))..)))))))))).	-40.2	AluJb	0.000714286
chr7	+	100305471	AUAUAAUUGUUUCGGUAUAUAU	AUAUAAUUGUUUCGGUAUAUAUUACAAUGUAUAUUACAAUGUAAUAUAUACCGAAACAAUUAUAC	.(((((((((((((.(((((((((((.((((...)))).))))))))))).))))))))))))).	-28.1	MER1A	0
chr7	+	101471915	AGUGGUUAGGAUUUGGCG	CUGGUGUCAAACUCCUAGCUCAGGUGAUCCGCCUAGUGGUUAGGAUUUGGCGCUAU	.((((((((((.((((((((((((((...))))).).)))))))))))))))))).	-26.3	AluSx	0
chr7	+	112772781	CAAAAGUGAUUGUGGUUUUUGC	CAUAGAUUUAAAUAUUAGGCUAGUGCAAAAGUGAUUGUGGUUUUUGCCAUUACUUUUGAUGGCAAAAACUGCAAUUGUUUUGCACCAACCUAAUAACAUUUCUGU	.(((((......(((((((...((((((((.((((((((.((((((((((((....)))))))))))).))))))))))))))))...))))))).....)))))	-39.1	MADE1	0.144364
chr7	+	122828613	AGGCAUUAGAUUCUCAUAAGGAGCUCG	AGGCAUUAGAUUCUCAUAAGGAGCUCGUAACCUACAUGUCUCACAUGUGCAGUUCACGAUAGGGUUCAUGCUCCUGUGAGAAUCUAAUGCUG	.(((((((((((((....(((((((((((((.((((((.....))))))..))).))))..........))))))...))))))))))))).	-36.7	MER1A	0.0248148
chr7	+	133510954	CAAAAGUAAUUGUGGUUUUUUU	CGGUCUCAUCUAUUGGACUGGCGCAAAAGUAAUUGUGGUUUUUUUCAUUCUUUUAAUGACAAAGACCACAAUUACUUUUGCACCAACCUAAUAUAUAACAGAUCA	.(((((.((.((((((..(((.(((((((((((((((.(((((.(((((.....))))).))))).))))))))))))))).)))..)))))).))...))))).	-40.1	MADE1	0
chr7	+	137750832	CCCCCCUGCUAAAUUUGACUGGCU	AUGGCUGGUCCAAUGAUAGUGGGUUAUCAGAACUUAUUAACAUUAGUGUAACUAAAGUUGGUAGAUAAUCCCCCCUGCUAAAUUUGACUGGCUAA	.((((..(((.(((..((((((((((((......(((((((.((((.....)))).))))))))))))))).....)))).))).)))..)))).	-29.5	HY4	0
chr7	+	140722929	UAGGUUGGAGCAAAAGUAAUGG	UAGGUUGGAGCAAAAGUAAUGGCGUUCUUGAUAUUUUAAUGGCACAAACCACCAUUACUUUUGCACCAACCU	.(((((((.(((((.(((((((.(((..((.(((....))).))..)))..))))))).))))).)))))))	-27	MADE1	0.00977273
chr7	-	65610	AGCAGCGUUAGAUUCUCAU	CAGAUGAGCAGCAGCGUUAGAUUCUCAUAGGAGAACGCACCCUGUUGUGAACCGUGCAUGUGAGGGAUCGAGGUUGCGCUGUCCUUAUGAGAAUCUAAUACCUAUUGAUCUG	.((((.((.((..(..((((((((((((((((.(.((((.(((....(((.((.(.......).)).)))))).)))).).))).)))))))))))))..))).)).)))).	-38	MER1A	0
chr7	-	4228520	GCAGAGAUUGCAGGGAGCUGA	GGCGUGAUGGCGGGUGCCUGUAAUCCCAGCUACUCGGGAGGCUGAGGCAGGAGAAUUGCUUGAACCCGGGAGGCAGAGAUUGCAGGGAGCUGAGAUUGCACCA	((.(..((..(((.(.(((((((((.(.(((.((((((....(.((((((.....)))))).).)))))).))).).))))))))).).)))..))..).)).	-47.3	AluSx	0
chr7	-	5378073	AACAAGAGUGAAGUUCUGUCU	UCCAGCCUGGGCAACAAGAGUGAAGUUCUGUCUCAAAAAAAAAGGAAAUGGGGUCUCACUCUGUUGCUCAGGCUGGU	.(((((((((((((((...((((..((((((.((..........)).))))))..))))..))))))))))))))).	-37.7	AluSq	0
chr7	-	10312337	AAAAACGGCAAUGACUUUUGU	GACAACUAUUAGGUUGGUGCAAAAGUCAUUGUGGUUUUGCCAUUACUUUAAUGCAAAAAACGGCAAUGACUUUUGUGCCAAACUAAUACUUUGUGUCA	((((..((((((.((((..(((((((((((((.(((((..(((((...)))))...))))).)))))))))))))..)))).)))))).....)))).	-44.6	MADE1	0.100381
chr7	-	31323187	AGUAAUUGCGGUUUUUGACAUU	ACAGAUAUUGGGUUGGUGCAAAAGUAAUUGCGGUUUUUGACAUUUCUUUUAAUGGCAAAACCCACAAUUACUUUUGCACCAAUCUAAUAGUUUGG	.(((((((((((((((((((((((((((.(.((.(((((.((((......)))).))))).)).).)))))))))))))))))))))).))))).	-44.2	MADE1	0.107773
chr7	-	42107686	GCCCAAGCUGGACUGCAGUGGUG	UUGAGACAGAGUCUUGCUUUGUCGCCCAAGCUGGACUGCAGUGGUGCCAACAUGGCUCACUGCAGCCUCCACCUCCCGGGCUCAAGCAAUCCUACUGCCUCA	.((((.(((((..((((((.(..((((.((.(((((((((((((.(((.....))))))))))))..)))).))...)))).)))))))..)).))).))))	-47.1	AluJb	0
chr7	-	43976422	CAACAUAGCAAGACUCCAUCUUUU	UUUGAGACCAGCCUGAGCAACAUAGCAAGACUCCAUCUUUUUUUUUUUUUUUUUUUUUUUUUUUUUGAGAUGGGGUCUUGCUCUGUCACCCAGUCUGGAGUGCAAU	.(((...((((.(((.(..(((.((.(((((((((((((...........................))))))))))))).)).)))..).))).))))....))).	-31.63	AluSg/x	0.0987895
chr7	-	43976686	CAACAUAGCAAGACUCCAUCUUUU	ACCAGCCUGAGCAACAUAGCAAGACUCCAUCUUUUUUUUUUUUUUGAGAUGGGGUCUUGCUCUGUCACCCAGUCUGGA	.((((.(((.(..(((.((.(((((((((((((............))))))))))))).)).)))..).))).)))).	-32.4	AluJb	0.306833
chr7	-	55920793	AAAAGCAACUGUAGUUUUUGGC	ACUAAGAUAAGGUUAUAUAAGGUUGAUGUAAAAGCAACUGUAGUUUUUGGCAUUAAAAGUAAUGGCAAAAACCACAAUUACUUUUGUACCAACCUAAUACUAAAUUAGG	.((((.....(((......((((((.((((((((....(((.(((((((.(((((....))))).))))))).)))....)))))))).))))))...)))...)))).	-27.5	MADE1	0
chr7	-	62701249	AGGCUGGAGUGUAGUGGCGUC	CUGUUGCCCAGGCUGGAGUGUAGUGGCGUCGUCUCGGCUCAGUGCAGUCUCCACCUCCUGGGUUCAA	.((..(((((((...((.((((.(((.((((...))))))).)))).)).......))))))).)).	-24	AluSx	0
chr7	-	74830135	GUAGGGUAGAAAGAAGGUACACAAAG	GUAGGGUAGAAAGAAGGUACACAAAGGAUCUCUACAGCACUAUUAAUGUUUCAUUUCUUGAGCUGGGGCUAGAGAUCUGGGUGAUAUCUCAUUUUUAUUUUUUAAACUACA	((((..((((.(((((((((((...(((((((((((((.(....((((...))))....).))))....)))))))))..))).)))))........)))))))..)))).	-28.9	L1ME3B	NaN
chr7	-	75966594	UGGAGUCGGCACGGUUUGUUU	GAGGUGGCGUGGUGGGGUGGAGGCUGGAGUCGGCACGGUUUGUUUAAUUCUAGUUCUCUUGCUGUGAACGAAUCAUGCCACCUCUGAGCCUCGGUUCCCUGAUCUCA	(((((....(((.((..(.((((((((((..((((.((((((((((....((((......)))))))))))))).))))..)))).)))))).)..)))))))))).	-45.8	MIRb	0.000333333
chr7	-	82865609	AAAAGUAAUUGCGGUUUUUU	AUAAAAGUAAUUAAAGUAUUAGUUUGGUGCAAAAGUAAUUGCGGUUUUUUUCUGUUACUUUAAUGGCAAAAACUGCAAUAAAUUUGCACCAACCUAGUAUGUGAUUUUUAA	.(((((((.......(((((((.((((((((((..((.(((((((((((..((((((...)))))).)))))))))))))..)))))))))).)))))))...))))))).	-36.8	MADE1	0.0019
chr7	-	83396706	CAAAGACUGCAAUUACUUUUG	UGAGUUUACCUAUUAGGUUGGUCCAAAAGUAAUUGUCAUUUUUCCAUUAUUUUUAAUGGCAAAGACUGCAAUUACUUUUGGACCAAUCUAAUAUAUAACAAACUUG	.((((((...((((((((((((((((((((((((((..(((((((((((....)))))).)))))..))))))))))))))))))))))))))......)))))).	-48.5	MADE1	0
chr7	-	99600174	CCCUGGGCUGGAGUGCAGUGGCA	GAGACAGAGUCUUGCUCUUUCCCCUGGGCUGGAGUGCAGUGGCACGAUCUCAGCUCACUGCAACCUCUGCCUCCCGGGUUCAAGCAAUUCUCAUGCCUCC	(((.(((((..(((((......((((((.((((((((((((((.........)).)))))))..)))))...))))))....)))))..))).)).))).	-38.3	AluSx	0
chr7	-	99668662	GGCAUGUUCCUGUGGUCCCAGCU	UGAUGGCAUGUUCCUGUGGUCCCAGCUACCUGAGAGACCGAGGCAGGAGGAUCGUUUGAGCCCAGGAGUUGGAGGCUGCAGUGAGCUGUUAUUG	.(((((((.((.((((..(((((((((.((((.(.((.(((..(....)..))).))...).)))))))))).)))..))).).))))))))).	-35.8	AluJo	0.0361304
chr7	-	99775275	GUAGGGUAGAAAGAAGGUACACAAAG	GUAGGGUAGAAAGAAGGUACACAAAGGAUCUCUACAGCACUAUUAAUGUUUCAUUUCUUGAGCUGGGGCUAGAGAUCUGGGUGAUAUCUCAUUUUUAUUUUUUAAACUACA	((((..((((.(((((((((((...(((((((((((((.(....((((...))))....).))))....)))))))))..))).)))))........)))))))..)))).	-28.9	L1ME3B	0.0299615
chr7	-	101934709	CAACAUAGCAAGACUCCAUCUUUU	ACCAGCCUGAGCAACAUAGCAAGACUCCAUCUUUUUUUUUUUUUUUUUUUUUUUUUUUUGAGAUGGGGUCUUGCUCUGUCACCCAGUCUGGA	.((((.(((.(..(((.((.(((((((((((((..........................))))))))))))).)).)))..).))).)))).	-31.57	AluSg/x	0.001
chr7	-	102033934	CAACAUAGCAAGACUCCAUCUUUU	ACCAGCCUGAGCAACAUAGCAAGACUCCAUCUUUUUUUUUUUUUUUUUUUUUUUUUUUUGAGAUGGGGUCUUGCUCUGUCACCCAGUCUGGA	.((((.(((.(..(((.((.(((((((((((((..........................))))))))))))).)).)))..).))).)))).	-31.57	AluSg/x	0.01275
chr7	-	105112397	UUGGAAGAAGAUUGGCAUUGA	GUCCUCUUCCACGUUGUGUAUGAGCACUUGGAAGAAGAUUGGCAUUGAUGGCAGGCCGAUCGAGUUUUCAGGUGGUAGAUUUGGGAGGGAG	.(((.((((((.(((.......(.((((((((.(..(((((((.(((....))))))))))...).)))))))).).))).))))))))).	-32.5	L3	0.000952381
chr7	-	105488688	AUGGCAGCAUUAGAUUCUCAU	CAGAUCAUGGCAGCAUUAGAUUCUCAUAGGAGCACAAACCCUACUGCGAACGGUGCAUGCGAGGGAUCUAGGUUGUGCACUCCUUAUGAGAAUCUAAUGCCUGAUGAUCUG	.(((((((.(..(((((((((((((((((((((((((.((((..((((.....))))....)))).......))))))..))).)))))))))))))))).).))))))).	-49.3	MER1B	0.0494286
chr7	-	128334115	AAAGUAAUUGCGGUUUUUGA	GAGGGCAGAGAAUGUAUUAGGUUGGUGCAAAAGUAAUUGCGGUUUUUGACAUGACUUUUAAUGGCAAAAACCGCAAUUACUUUUGCACCAACUUAAUAGUUGCUUGUCCUC	.(((((((..(((.(((((((((((((((((((.((((((((((((((.(((........))).)))))))))))))).))))))))))))))))))))))..))))))).	-59.1	MADE1	0.00285
chr7	-	139780510	CAACAUAGCAAGACUCCAUCUUUU	ACCAGCCUGGGCAACAUAGCAAGACUCCAUCUUUUUUUUUUUUUUUUUUUGAGAUGGAAUCUCACUCAGUUGCCCAGGCUGGA	.((((((((((((((..((..(((.((((((((.................)))))))).)))..))..)))))))))))))).	-44.83	AluSg	0
chr6	+	6114575	UACAGAUGCAGAUUCUCUGACU	CCUGGGAGCUUGUUACAGAUGCAGAUUCUCUGACUUCUUACUGCACCAGUGAAGUCAGGAUCUGCAUUUGAAUAAGACCCCAGA	.(((((..((((((.((((((((((((..((((((((..((((...))))))))))))))))))))))))))))))..))))).	-45.2	MER5A1	0.00218182
chr6	+	6114614	AGUCAGGAUCUGCAUUUGAAU	CCUGGGAGCUUGUUACAGAUGCAGAUUCUCUGACUUCUUACUGCACCAGUGAAGUCAGGAUCUGCAUUUGAAUAAGACCCCAGA	.(((((..((((((.(((((((((((.(.((((((((..((((...))))))))))))))))))))))))))))))..))))).	-45.3	MER5A1	0.0072381
chr6	+	20675440	AGACCACGAUUACUUUUGCACCA	AGAAUAUGUUGGUGCAAAAGUAAUCGUGGUCUUUGCCAUUGAAAGUAAUGGCAAAGACCACGAUUACUUUUGCACCAGCCUGUAUUU	.((((((((((((((((((((((((((((((((((((((((....))))))))))))))))))))))))))))))))))..))))))	-60.6	MADE1	0.0924783
chr6	+	28214644	CAGAGGAAUGCCAAGCUUAGG	AGGGGCCUAAGCUUGGCAUUCCCCUGCUAGGAUGGAACAGUGGGUUUGCAACCUAGCAGAGGAAUGCCAAGCUUAGGAAGCCCA	.(((.(((((((((((((((((.((((((((.((((((.....)))).)).)))))))).)))))))))))))))))...))).	-56.6	LTR40a	0.0178571
chr6	+	30694716	CAGGUUGGAGUGUAGUGGCGCA	CGAAAUCUCACUCUGUUGCCAGGUUGGAGUGUAGUGGCGCAAUCUUGGCUCACUGCAACCUCCGCCUCCCGGGUUCAAGUGAUUCU	.(((...(((((.((..(((((((.((((((((.((((.((....)))).)).))))..))))))))....))).)))))))))).	-23.5	AluSc	0.0893636
chr6	+	30753710	AGGCUGGAGUGUAGUGGCGUC	UUUUGAGACAGAAUUUCACUCUGUCACCCAGGCUGGAGUGUAGUGGCGUCAUCUCGGCUCACUGCAACCUCUGCUUCCCGGGUUCAAGUGAUUCUCCUGCCUCAGAC	.((((((.(((....(((((.((..((((((((.(((((((((.((.(((.....))))).)))))..))))))))...)))).))))))).....))).)))))).	-34.2	AluSx	0
chr6	+	33773907	UCAGGUGUGGAAACUGAGGCA	CCCAGUUUUCAGGUGUGGAAACUGAGGCAGGAGGCAGUGAAGUAACUUGCUCAGGUUGCACAGCUGGGAAGUGGA	.(((.((..(((.((((.((.(.(((.((((..((......))..))))))).).)).)))).)))..)).))).	-30	MIR	0.00304762
chr6	+	35444271	AGGGAUGGCGUCCAGGAACCUGCCU	UUCACCAGGGAGUUUUGGGGAAAAUGUAGAUUCCUGGGCCUUCCUCAUGCCUAUUGAAUUAGAAUUCCCAGGGAUGGCGUCCAGGAACCUGCCUUUAAAGCUCCCCAUUGAU	.(((...(((((((((((((.....((((.(((((((((.....((((.(((...((((....))))..))).)))).))))))))).)))))))))))))))))...))).	-43.3	MER5B	0.13564
chr6	+	38577049	GAGCAUUUCAGAUUUCAGGUUU	AAGCAUCCAAGAUCCUCCAGAAUCUGACUUUUUUGAGUGCCAACAUGAUGAGCAAAGAAAAUGCUCAUUGGAGCAUUUCAGAUUUCAGGUUUUCGGAUUAGGAAUGCUC	.(((((((..(((((...(((((((((....(((((((((.....(((((((((.......)))))))))..))).))))))..))))))))).))))).)).))))).	-36	MER46A	0
chr6	+	47089426	GGGCUUGGUGGGAGAUGAUUGG	GAGGUGGGGCUUGGUGGGAGAUGAUUGGAUCAUGGAGGUGGUUUCUAAUGGUUUAGCACCAUCCCCCAAGUGCUGUCUCA	((((..(.((((((.((((..((.(((((((((..(((.....))).)))))))))))...)))))))))).)..)))).	-36.1	MSTA	0
chr6	+	54663880	GCUGGGACUGCAGGCGUGUA	CCUGGGCUCAAGUCAUUCUUCAGUCUCAGCCUCUGCUGUAGCUGGGACUGCAGGCGUGUACCACCAGGCCCAGC	.(((((((...(((((.(((((((((((((..(....)..)))))))))).))).))).)).....))))))).	-34.1	AluJo	0
chr6	+	56981230	GUGACUGUCAUGCAGGCCUGU	CUGUCUGUGUGACUGUCAUGCAGGCCUGUCUGUGUGAUUGUCAGGGAGAAUUGGCCUGCCACAACUUCACUGCAGCCUGGGUGACAGACACAGACAC	.(((((((((..(((((((.((.((.(((..(((...((((((((.........))))..))))...))).))))).)).)))))))))))))))).	-39.4	PABL_B	0
chr6	+	57362937	CAAAGACUGCAAUUACUUUUG	CUAUUAGGAUGGUGCAAAAGUAAUGUGGUUUUUUUCUUUACUUUUAAUGGCAAAGACUGCAAUUACUUUUGCGCCAACCUAAUAA	.(((((((.((((((((((((((((..((((((.((.(((....))).)).))))))..).))))))))))))))).))))))).	-38.5	MADE1	0.00152381
chr6	+	65409885	AAAAGUAAUUGUGGUUUUGUC	AGGUCAGUGCAAAAGUAAUUGUGGUUUUGUCAUCACUUUAAUGGCAAAACUGCAAUUAAUUUUACACCAACCC	.(((..(((.((((.((((((..(.((((((((.......)))))))).)..)))))).)))).)))..))).	-24.2	MADE1	0.0212857
chr6	+	66063075	CAAAAGUAAUUGUGGUUUUUUU	GUGUGUAUUCAUAUAUUAUUAGGUUGGUGCAAAAGUAAUUGUGGUUUUUUUCAUUGAAAGUAAUGGAAAAAAAUCACAAUUACUUUUGUCACAACUAUAUAUAUAUACAUAU	.(((((((..((((((.....(((((..(((((((((((((((..(((((((((((....)))))))))))...)))))))))))))))..)))))))))))..))))))).	-40.3	MADE1	0
chr6	+	66586254	UGCAUGGAAGACAUACAGACUCA	CUGAAUCUGUAUGUCUUUCAUGCACAGGUUAAAAUGCCUGUGCAUGGAAGACAUACAGACUCAC	.(((.((((((((((((((((((((((((......)))))))))))))))))))))))).))).	-45	LTR40a	0.00791304
chr6	+	67916131	UAGGUUGGUGCAAAAGUAGUUGA	UUGUAGCCCCAUGAUAUUAGGUUGGUGCAAAAGUAGUUGAGGUUUUUGCCAUUACUUUCAGUGCAAAAACUGCAAUUACGUUUGCACCAACCUAAUACAUUAAGGAACAU	.(((..((..(((.(((((((((((((((((.(((((((.(((((((((.(((......)))))))))))).))))))).))))))))))))))))))))...)).))).	-49.1	MADE1	0
chr6	+	80873908	UGUGGAUAUAUAUACGCGCAU	GUGUGUAUGUGUGUGUGUGUGUGUGUGUGUAUAUAUCCACACACAUAUAUAUAUGUGUGGAUAUAUAUACGCGCAUAUAUAUGCAUAUAUAUGUGCG	(..((((((((((((((((((((((((((((((((((((((((.((....)).))))))))))))))))))))))))))))))))))))))))..).	-58.8	(TA)n	0
chr6	+	109446734	AAGUUUCUCUGAACAUGUAGA	AUUUAUCUAAGUCUAUAAUUUCAGGGAUGACUUCUAUAGUUCAUUACUAGAGAAGUUUCUCUGAACAUGUAGAGCACGAUAAAA	.((((((....((((((..((((((((.(((((((.((((.....)))).)))))))))))))))..))))))....)))))).	-29.7	U3	0.00228571
chr6	+	109727563	AGGGAUAUGUAUGCAUAUGUAU	GAGGGAUAUGUAUGCAUAUGUAUAUGCAUGUGUAUGUAUACAUAUGUGUGCAUAUCUUUA	.((((((((((((((.(((((((((((....))..))))))))).)))))))))))))).	-24.5	(TATATG)n	0.00240909
chr6	+	112337591	AAAAGUAAUUGUGGUUUUGGCU	GUAUUAGGUUGGUGCAAAAGUAAUUGUGGUUUUGGCUGUUACUUUUAAUGGCAAAAAACUACAGUUAUUUUUGCACCAACCUAAUACA	(((((((((((((((((((((((((((((.(((.(((((((....)))))))...)))))))))))))))))))))))))))))))).	-50.9	MADE1	0.477409
chr6	+	114705259	AAAGUAAUUGCGGUUUUUGA	AUAUUAGGUUGGUGCAAAAGUAAUUGCGGUUUUUGACAUUACUUUUAAUGGCAAAAACCGCAAUUACUUUUGCACCAACCUAAUAC	.(((((((((((((((((((((((((((((.((((.(((((....))))).)))).))))))))))))))))))))))))))))).	-55	MADE1	0.02385
chr6	+	120378036	AGGGGACCAAAGAGAUAUAU	GGAAAACAUCAGACUGAAACUACACUUUAAGGGGACCAAAGAGAUAUAUAGAUAUCAGCUACCUAUAUACCUGUUCGGUCUCUUUAAAGUGUAGUUUAACUGAUUUUUUA	.(((((.(((((....(((((((((((((((((((((.((.((.(((((((...........))))))).)).)).)))))))))))))))))))))..)))))))))).	-45.3	L1M1	0
chr6	+	120378071	AUAUACCUGUUCGGUCUCUUU	GGAAAACAUCAGACUGAAACUACACUUUAAGGGGACCAAAGAGAUAUAUAGAUAUCAGCUACCUAUAUACCUGUUCGGUCUCUUUAAAGUGUAGUUUAACUGAUUUUUUA	.(((((.(((((....(((((((((((((((((((((.((.((.(((((((...........))))))).)).)).)))))))))))))))))))))..)))))))))).	-45.3	L1M1	0
chr6	+	121302497	AUGUAGAGAUAUAUGUGUAU	AAUGUAGAGAUAUAUGUGUAUAUACAUAUAUAUAUACCUAUACACAUUUAUCUCUACAU	.(((((((((((.((.((((((...(((....)))...)))))).)).)))))))))))	-17.5	(TA)n	0.00055
chr6	+	132866971	AUGGCAAUUACUUUUGUACCA	GUAUUAGGUUGUGCAAAAGUAAUUGCAGUUUUUACCAUUACUUUUAAUUGUGGUUUUUGCCAUUAAAAGUAAUGGUAAAAAUGGCAAUUACUUUUGUACCAACCUUAAUAU	.(((((((((((((((((((((((((.(((((((((((((((((((...(((((....)))))))))))))))))))))))).))))))))))))))).))))).))))).	-57.1	MADE1	0.00471429
chr6	+	155216195	GGCGACAAAACGAGACCCUGU	CUCUGCACUGCAGCCUGGGCGACAAAACGAGACCCUGUCUUUUUUUUUUUCUGAGACAGAGUCUCGUUCUGUUGCCCAAGCUGGAGUGCAUGAU	.((((((((.((((.(((((((((.((((((.(.(((((((...........))))))).).)))))).))))))))).)))).)))))).)).	-53.4	AluJo	0.00304762
chr6	+	155516490	CAGGCUGGAGGGUAGUGGCGCA	AGAGUCUUGCUCUGUCACCCAGGCUGGAGGGUAGUGGCGCAAUCUCAGCUCACUGCAACCUCCACCUGCUGGAUUCAAGCAAUUCUCC	.(((..(((((..(((...((((.(((((((((.(((.((.......))))).)))..))))))))))...)))...)))))..))).	-32.1	AluSx	0.0137273
chr6	+	157052773	CAGAGACCUUGGUAGACAUUU	GUCCUGGUAGUGUCUGCCGAGGUCCUAGAUUGAGGAAGAAGCCUCCAGAGACCUUGGUAGACAUUUAGCAGGA	.(((((.(((((((((((((((((((.....((((......)))).)).)))))))))))))).))).)))))	-39	MLT1I	0.000333333
chr6	-	2545584	AGGCACAAACCUGCUCUGCACU	CCUCACCUCCAUUGCCAAAGCAGGCCUGUGGCCAUAGUUAACUCACAGAGGGUGAGGCACAAACCUGCUCUGCACUGGAAGUGAGA	.(((((.((((.(((...((((((..((((.((((......(((...))).))).).))))..))))))..))).)))).))))).	-36.1	MLT1I	0.0131364
chr6	-	2665789	CAAAGGUAACUGCAGUUUUU	AGAUAUUAGGUUGGUGCAAAGGUAACUGCAGUUUUUGCAUGACUUUUAAUGGCAAAAACUGCAAUUUCCUUUGCACUAGCCUAAUAUCA	.(((((((((((((((((((.(.((.((((((((((((((........)).)))))))))))).)).).))))))))))))))))))).	-46.4	MADE1	0.1643
chr6	-	8358042	AGCAGCGUUAGAUUCUCAU	CAGAUCAGCAGCAGCGUUAGAUUCUCAUAGCAGCGGGAACCCUGUUAUGAACCGCAUAUGCAAGGGGUUUGGGUUGUACACUCCUUUUGAGAAUCUAAUGCCUGAUGAUCUG	.((((((.(((..((((((((((((((..(((((..(((((((..((((.....)))).....)))))))..)))))..........))))))))))))))))).)))))).	-45	MER1B	0
chr6	-	16505070	UGAAUACUGUAGGCACUUGUAA	GGACAUAGGGUUACGAUUGCCUACAGCACUCAGCACCUUACUGUACUGAAUACUGUAGGCACUUGUAACACAAUGUU	.(((((.(.(((((((.(((((((((...((((.((......)).))))...))))))))).))))))).).)))))	-31.7	Tigger3b	0.0244091
chr6	-	20675395	AGACCACGAUUACUUUUGCACCA	AAUACAGGCUGGUGCAAAAGUAAUCGUGGUCUUUGCCAUUACUUUCAAUGGCAAAGACCACGAUUACUUUUGCACCAACAUAUUCUUAAUUAUGCCACGUAUA	.((((.((((((((((((((((((((((((((((((((((......)))))))))))))))))))))))))))))))................)))..)))).	-57.89	MADE1	0.012087
chr6	-	22229039	CCCAGACUGGAGUUCAGUGGCG	AGAGUCUCACUCUGUUGCCCAGACUGGAGUUCAGUGGCGCAAUCUCAGCUCACUGGAACCUUCGCCUUCUGGGUUCAAGUGAUCCUCC	.(((..(((((.((..(((((((.(((((((((((((.((.......))))))))))..)))))...))))))).)))))))..))).	-35.6	AluSx	0
chr6	-	23396432	CAAAGACUGCAAUUACUUUUG	AUUAGGUUGCUUCAAAAGUUAUUGUGGUUUUUGCCAUGACUUUGAUUACAAAGACUGCAAUUACUUUUGCACCUACCUAAA	.((((((.....(((((((.((((..(((((((.((......))....)))))))..)))).))))))).....)))))).	-26.2	MADE1	0
chr6	-	28663546	UGACUAAACAACUGAGGCUCA	UGUUAGAUUUCUGGGACCAGUUUCCCACAGUUGUUUAGUCACGGCUCUGUGCUCCGUGACUAAACAACUGAGGCUCAUUCUCGGUGGUCUUGGUUUUCUAAU	.((((((...(..((((((.(...((.(((((((((((((((((.........))))))))))))))))).)).........).))))))..)...))))))	-44.5	MIR	0.00233333
chr6	-	28663573	ACAGUUGUUUAGUCACGGCUCUGU	UGUUAGAUUUCUGGGACCAGUUUCCCACAGUUGUUUAGUCACGGCUCUGUGCUCCGUGACUAAACAACUGAGGCUCAUUCUCGGUGGUCUUGGUUUUCUAAU	.((((((...(..((((((.(...((.(((((((.(((((((((.........))))))))).))))))).)).........).))))))..)...))))))	-41	MIR	0.00604167
chr6	-	28903219	GGGGGUAUAGCUCAGUGGUAGA	AGGAGGUAUGAGGGGGUAUAGCUCAGUGGUAGAGAGUGUACUUAUCAUGCACGAGGUCUUGGGCUGAUUCCCCAGUACCUCCA	.((((((((..(((((..((((((((.(((.....(((((.......)))))...)))))))))))..))))).)))))))).	-36.3	tRNA-Ala-GCY_	0.101591
chr6	-	36526866	AGUUCUGGGCUGUAGUGCGCUAUG	AGGUUCCAUGGCACACUAUUGUAGCCCCAGCUACUUAGGAGGCUGAGGUGGGAGGAUCACUUGAGCCCAGAAGUUCUGGGCUGUAGUGCGCUAUGUCAAUCA	.((((.((((((.((((((...(((((.((..((((..(.((((.((((((.....)))))).)))))..)))).))))))))))))).))))))..)))).	-46.1	7SLRNA	0
chr6	-	64255800	GCCCGGGCUGGAAUGCAGUGGCG	GGGGUCUUGCUCUGUUGCCCGGGCUGGAAUGCAGUGGCGUGAUCUCGGCUCACUGCAACCUCCAUCUCUUCGGUUCAAGCAAUUCUCCU	((((..(((((.((..(((.(((.((((.(((((((((.((....)))).)))))))...)))).)))...))).)))))))..)))).	-35.4	AluSx	0
chr6	-	76240192	AAUUUGUGGUAGUGGGGGUCUG	AGGGCGAGGCUCAUCCAUUGCACUCUGGAUGUGCUGACUCCUGUGGUUUCCCCAAAUGUGGGAAACUGAGUUGCAUAAUUUGUGGUAGUGGGGGUCUGCGUUCG	.(((((((((((..(((((((.(.(..(.(((((.(((((....(((((((((....).)))))))))))))))))).)..).)))))))))))))).))))).	-43.3	U1	0.0375
chr6	-	118102260	AUGCAACUGUACACAUACACACG	AGAUUAGGGAGGUAUUACAAAAAUGCAACUGUACACAUACACACGUAUACACACAUAUUUACACACGUGUGUGUGUGUAAACAGUUGCGUUUUUGUAAUACCUACCUAUUCU	.((.((((.((((((((((((((((((((..(((((((((((((((..................)))))))))))))))....)))))))))))))))))))).)))).)).	-57.97	(TA)n	0.00486957
chr6	-	129856241	CGGUUAGUACUUGGAUGGG	GAAAGCAUCCGAUCUUUUCUGAUCUCAAAAGCUAAGCAGGGUUGGGCCCGGUUAGUACUUGGAUGGGAAACUGAGAAAUAGAUUGGACAGGUAGCUUUCC	((((((.(((((((((((((.(((.(((..(((((.(.(((.....)))).)))))..)))))).))))).........))))))))......)))))).	-33	5S	0.000368421
chr6	-	138629415	AAGUGGUGGGAUUGCAGGUGUG	CAAAGUGGUGGGAUUGCAGGUGUGAGCCACCGCACCCAGCCGAACUAUGGCACAUCUUAAGAGACCAAAAGGCUUGGUGUAGUGGCUCAUGCCUGUAAUCCUAGCACUUUG	.((((((..(((((((((((((((((((((..((((.((((......(((....((....))..)))...)))).))))..)))))))))))))))))))))..)))))).	-63.7	AluJ	0
chr6	-	144076881	AAAAGUAAUUGCGGUUUUUU	AUUAGUUUUGUGCAAAAGUAAUUGCGGUUUUUUGCCACUAAAAGUAAUGGCAAAAAUCGCAACUACUUUUGCACCAACUGAA	.((((((..((((((((.((.(((((((((((.((((.((....)).))))))))))))))).)).)))))))).)))))).	-32.2	MADE1	0.00225
chr6	-	162051376	UGGUAUUUUCAACUUAGGACGG	GAUGGUGUCAUGUUCCAGUAAACCCAUCCUAAAUUGAAAAUAUCAUUAAGUCACAAAUGGUAUUUUCAACUUAGGACGGGUUUACGUGGAUGUAACCCCAU	.((((.((.((((.(((((((((((.((((((.((((((((((((((........)))))))))))))).)))))).)))))))).))))))).)).))))	-44.9	Tigger5	0.00813636
chr6	-	167885122	CAACAUAGCAAGACUCCAUCUUUA	CUGAGGCUGGAGGAUUGCUUGAGCCCAGGAGUUCGAGACCAGCUUGGGCAACAUAGCAAGACUCCAUCUUUAA	.(((((.(((((..(((((((.(((((((.(((...)))...)))))))..)).)))))..))))).))))).	-31	FLAM_A	0.005
chr5	+	24946255	AAGGUAAUUGCGGUUUUUGCU	AUAUUAGGUUGGUGGAAAGGUAAUUGCGGUUUUUGCUAUUAAAAGUAAUGGCAAAUCCUGCAAUUACGUUUGCACCAAUCCAAUAC	.((((.((((((((.(((.((((((((((..((((((((((....))))))))))..)))))))))).))).)))))))).)))).	-43.8	MADE1	0.0801905
chr5	+	34795342	GCAACAUUAGAUUCUCAUAGUAG	CAGAUCAGUGGCAACAUUAGAUUCUCAUAGUAGCACAAACCCUACUGUGAACUGCACAUGCGAGGGAUCUAGGUUGUGAGCUCCUUAUGAGAAUCUAAUGCCUGAUGAUCUG	.((((((..((((...((((((((.(((((.(((((((.((((..((((.....))))....)))).......))))..))).).)))).))))))))))))...)))))).	-36.4	MER1A	0
chr5	+	34808212	CAAAAGUGAUUGUGGUUUUUGC	UGGGCAAGUUAUUAAGUUAGUGCAAAAGUGAUUGUGGUUUUUGCCAUACUUUUAAUGGCAGAAACCACAGUUACCUUUGCACUAACCUAACAGCAAACUUCUCUGCCUC	.(((((((((.(((.(((((((((((.(((((((((.((((((((((.......)))))))))).))))))))).))))))))))).))).....))))....))))).	-46.1	MADE1	0.0005
chr5	+	45042745	UAAUAGACUGCAGUAUAGUGUAAACA	AGUAUGUAGAUUGCUGUUUAGACAUAAUAAUACUGCAUACUUAAUAGACUGCAGUAUAGUGUAAACACAACUUUUAUAUGCA	.((((((((((((.((((((.((......((((((((..((....))..)))))))).)).)))))))))..))))))))).	-23.5	Tigger1	0
chr5	+	54184460	AAGUGAUUGUGGUUUUUGCCA	AGUUGAUCUAUUAUGUUGGUGCCAAAGUGAUUGUGGUUUUUGCCAUUAUUUUCAAUGACAAAAACCGCAAUUACUUUGGCACCAACCUGAUACAUGCA	.((.....(((((.((((((((((((((((((((((((.(((.((((......)))).))).)))))))))))))))))))))))).)))))...)).	-48.3	MADE1	0.138571
chr5	+	56715868	UCUAAAUGGGAGUUGAGCAAUGA	CUCCCUGUGUCCAUGUGUUCUCAUUGUUCAAGUCCCACUUAUGAGUGCACAUGUUCUCACUUCUAAAUGGGAGUUGAGCAAUGAGAACACAUGGACACAGGGA	.((((((((((((((((((((((((((((((.(((((.(((.(((((..........))))).))).))))).))))))))))))))))))))))))))))))	-71.3	L1PA3	0
chr5	+	65430264	AAGGGGAAGUACUGUAUUCUUGCU	CCAUUGUGGAAGGGGAAGUACUGUAUUCUUGCUGGAAUAAACCCUCUGGAUAUGGAUUUAUUUCCCCUAUGCACAAUGC	.(((((((.(((((((((((....((((...(..((........))..)....)))).)))))))))).).))))))).	-28.4	MER68-int	0
chr5	+	66355832	UCUGGCUGAACAGUAUUCCAU	UUCUUCCUUGUUUCUGGCUGAACAGUAUUCCAUCCACACACACGAUGGAACACUGUUCAGCCUGAAACAAGGAAGA	.(((((((((((((.(((((((((((.(((((((.........))))))).))))))))))).)))))))))))))	-49.7	L1MB2	0.000857143
chr5	+	70954368	AUGUGCUACCCUGCUUGGCUUG	CCUCCUGAGUAGCUGGGAUUACAGGCAUGUGCUACCCUGCUUGGCUUGUUUUAAAAAUGCAUUUCAAGGCAGACGCGGUGGCUCACGCCUGUAAUCCCAGCACUUUGGGAGG	.((((..(((.(((((((((((((((.((.((((((.((..((.((((................)))).))..)).)))))).)).))))))))))))))))).)..)))).	-61.69	FLAM_A	0.00554545
chr5	+	70964357	CAGAUGCACGUAGUUGGCUCUUG	CCAUGGCUGAUUUCAGGCUGCCAACAUGAUGCCUCUAUGUGGAAUCAGACACAGAUGCACGUAGUUGGCUCUUGUGAGUUAGCUGUGA	.((((((((((((((((..(((((((((.(((.(((..(((........)))))).)))))).)))))).)))).)))))))))))).	-36.9	MER63A	0.0189565
chr5	+	80396892	GAAUAGAAAAUGAAUACAGUGU	GAAGUAAAAUACACUGUAUUCAUUUUCUAUUCUGUAACAAAUUAUCACCAAAUUUAGUGGCUUAAGUUCUGUUUUUACAGAAUAGAAAAUGAAUACAGUGUAUUUUAUUUC	.((((((((((((((((((((((((((((((((((((((((((....(((.......)))....)))).)))...))))))))))))))))))))))))))))))))))).	-48.6	MLT1E2	0.00736364
chr5	+	89593845	AGGGAAUGUGUAUAUAUGUAUAU	GAUGUAUAUAUACACAUGUAUAUACAUAUAUACACAUUAUAUGUAUAUAUAUGUGCAUAUAUAUGAGGGAAUGUGUAUAUAUGUAUAUAUAUGCGCAUAUAUACAUA	.((((((((((.(.((((((((((((((((((((((((.....(((((((((....)))))))))....)))))))))))))))))))))))).).)))))))))).	-49.1	(TA)n	0.017913
chr5	+	98308732	AAAAGUAAUUGCAGUUUUUGACA	AAGUUUAUUAUUAGUUUGGUGCAAAAGUAAUUGCAGUUUUUGACAUUAAAAGUAAAAAUGUCAAAAACUGCAAUUACUUUUGCACAAACCUAAUACCUGGCUC	.((((...((((((....((((((((((((((((((.((((((((((.........)))))))))).))))))))))))))))))....))))))...)))).	-45	MADE1	0.0848696
chr5	+	109049194	AAAAGUAAUUGCGGUUUUUU	AAAUAUUAGGUUGGUGCAAAAGUAAUUGCGGUUUUUUUGCCAUUACCUUUAAAAAAUCACAGUUGCCAUUACCUGCAAAAACCGCAAAUACUUUUGCACCUACCUAGUAUUU	.((((((((((.((((((((((((.((((((..(((((((..................................))))))))))))).)))))))))))).)))))))))).	-43.58	MADE1	0
chr5	+	117451794	AUGGCAGCAUUAGAUUCUCAU	CAGAUCAAUGGCAGCAUUAGAUUCUCAUAGGAGUGAGAACCCUAUUGUGAACUAUGCAUGUAAGGGAUCUAGGUUGCAUGCUCCUUCUGAGAAUCUGAUGCCUGAUGAUCUG	.((((((....((((((((((.(((((.((((((.(((.((((..((((.......))))..)))).))).........))))))..))))).))))))).))).)))))).	-40.2	MER1B	0.0311429
chr5	+	118518240	UUCUGGAUAACAUGCUGAAGCU	AAGCUAGGUCUUCUGGAUAACAUGCUGAAGCUUCUACGUCAUUCAGCACUUGCUUCAGCAUGUUUUCCAGAGGAUCUAGCU	.((((((((((((((((.((((((.((((((.....(........).....)))))).)))))).))))))))))))))))	-42.6	Tigger1	0
chr5	+	125858300	GUCUGGGAGACUGAGGCUGCAGUG	GUGGUGAUGCAUGCCUAUAGUCCCAGCUACUCAGGAGAAUUGCUGAAGUCUGGGAGACUGAGGCUGCAGUGAGCCACG	(((((..((((.((((.(((((((((((..((((........)))))).))))))..)))))))))))....))))).	-35.1	AluJo	0
chr5	+	129476011	ACCUGGAGUCUGGCCCGAGAAU	UGGGAACUUGUUAGAAAUGCAAAUUCUCAGACCGGAUUUCCACAGUUUCAUAGUCAGUAAACCUGGAGUCUGGCCCGAGAAUUUGCAUUUCUAAGUUUCAAGUUUCU	.(((((((((((((((((((((((((((.(.(((((((.(((..(((((.......).)))).)))))))))).).))))))))))))))))))....)))))))))	-46.2	MER5A	0.000818182
chr5	+	139830916	GAGCAUUUCAGAUUUCAGGUUU	AAUCUGAAAAUCCAAAAUCUGAAAUGCUCCAUGAGCAUUUCUUUUGAGUGUCAUGUCAGUAAUCAAAAAGUUUCAGAUUUUGGAGCAUUUCAGAUUUCAGGUUUUUAGAU	.(((((((((((..(((((((((((((((((.((......(((((.(.((......)).).....))))).......)).)))))))))))))))))..)))))))))))	-39.62	MER46A	0.00668182
chr5	+	142694114	UGGGCAACAAGCGAAACUCUGU	CUGAGGCAGGAGAAUCGCUUGAACCUGGGAGGUGGAAGUUGCAGUGAGCUGAGAUCACGCCAUUGCACUCCAGCCUGGGCAACAAGCGAAACUCUGUCUCAA	.((((((((.((..(((((((..((..((...((((.((.((((((.((((....)).)))))))))))))).))..))...)))))))..)))))))))).	-49.3	AluSp	0
chr5	+	151707350	AAAAGUAAUUGCAGUUUUUGACA	AUAGUAGGUUGGUACAAAAGUAAUUGCAGUUUUUGACAUUCCAAUACCAAAAUUUUUUGCUAUUACCGUACCAAAAACCUCAAUUACUUUUGCACCACCCUAAUACUAA	.(((((((.((((.((((((((((((..(.(((((.......((((.((((....)))).)))).......))))).)..)))))))))))).)))).)))...)))).	-28.04	MADE1	0.106174
chr5	+	154384480	CAAAAGUGAUUGUGGUUUUUGC	CUCUGUCCUUUCUUUAUUAUUAAGGUUGGUACAAAAGUGAUUGUGGUUUUUGCCAUUGAAAGUAAUGACAAAAACCACAAUCACUUUUGCAGCAACCUAAUAAGACAUGAA	.((((((.........((((((.(((((.(.((((((((((((((.((((((.(((((....))))).)))))).)))))))))))))).).))))))))))))))).)).	-40.7	MADE1	0.125682
chr5	+	164305692	CAGAAACUGCAAUUACUUUU	UUUAAGUUGGUGCAAAAUUAAUUGGUUUUUUUUUUUUUUUUUUUUUUUUGCCAUUAGAAGUAAUGGCAGAAACUGCAAUUACUUUUGCACCGACCUAAU	.(((.((((((((((((.((((((....................((((((((((((....))))))))))))...)))))).)))))))))))).))).	-32.1	MADE1	0.06775
chr5	+	169484802	AAGUGAUUGUGGUUUUUGCCA	GGUAUUAGGUUGGCGCAGAAGUGAUUGUGGUUUUUGCCAUUGAAAGUAAUGGCAAAAACCACAAUUACUUCUCUGCCAACCUAAUAU	.((((((((((((((.((((((((((((((((.(((((((((....))))))))).)))))))))))))))).))))))))))))))	-57.5	MADE1	0.0133333
chr5	+	172021830	UACUUUUCUAGGUUGUUGGG	AGUUUGCUUUGUGUCAUCCUCACAACAACCUUGCAGGGUAGAGAUGAUUUUUCCUACUUUUCUAGGUUGUUGGGGGCUGGGGCAGGGGGAACA	.((((.((((((.(((.((((.(((((((((.(.(((((((.((.......))))))))).).))))))))))))).))).)))))).)))).	-43.9	MIRb	0.04535
chr5	+	172280775	AUGGAGAAACUGAGGCAUGGA	CCAGUAAUCUUCUGGCUUUACGCCCAUUUCGCUGAUGGAGAAACUGAGGCAUGGAGUGGUUACUGA	.(((((((((((((((((((..((((((.....))))).)....)))))).))))).)))))))).	-22.6	MIR	0.00771429
chr5	-	6471109	AGGCAUUAGAUUCUCAUUAGGA	CAGAUCAUCAGGCAUUAGAUUCUCAUUAGGAGCUGGCAACCUAGAUCCCUGGCAUGCGCAGUUCACAAUAGGCUUCCUGCUCCUAUGAGAAUCUAAUGCCACCACUGGUCUG	.((((((...(((((.((((((((((.((((((.((...((((........((....)).........))))...)).)))))))))))))))).))))).....)))))).	-46.43	MER1B	0
chr5	-	31506329	CUGGCACAAAAGUAGUUGCGG	AGCCAGGUGCUAGUGAAGUUAUAUGUUAGGCUGGCACAAAAGUAGUUGCGGGGGUCUGCCAUACCGCAACUAUUUUUGCACCAAACUAAUGUAUGAUGCUUGCCCAGGUG	.(((.((.((.(((...((((((((((((..(((..(((((((((((((((.((....))...)))))))))))))))..)))..))))))))))))))).)))).))).	-51.9	MADE1	0.00985714
chr5	-	32241107	ACAGGCUGGAGUGCAGUGGAGU	GGAGUCUCACUCUGUUGCACAGGCUGGAGUGCAGUGGAGUCAUCUCGGCUCCACUGCAACCUCCACCUCCUGGGUUCAAGCGAUCCUCCU	((((..((.((.((..((.((((..((((((((((((((((.....))))))))))))..))))....)))).)).)))).))..)))).	-43.3	AluSx	0
chr5	-	56311148	UGGGCUCAAGCAAUUCUCCUGA	UUUGAGACGGAGUCUUGCUCUGUCGCUCAGGCUGGAGUGCAGUGGUGUGAUCUCAGCUCACUCCACCUCCUGGGCUCAAGCAAUUCUCCUGACUCAGC	.(((((.(((((..(((((.((..(((((((.(((((((.(((.(.(....).).))))))))))...))))))).)))))))..)))).).))))).	-41.8	AluSx	0
chr5	-	58663087	AGGACCUCAGAAUGUGGCUU	CUUAUGGGCUGAAUUGUGUCACACCCAAAGUCAUAUGCUGAAGUCCUAACCUAGGACCUCAGAAUGUGGCUUUAUUUGAAGAUUGAGCCUGUAAA	.(((((((((.((((...(((.....((((((((((.((((.((((((...)))))).)))).))))))))))...))).)))).))))))))).	-39.2	MLT1B	0.00705
chr5	-	80396823	GAAUAGAAAAUGAAUACAGUGU	AUAAAAUACACUGUAUUCAUUUUCUAUUCUGUAAAAACAGAACUUAAGCCACUAAAUUUGGUGAUAAUUUGUUACAGAAUAGAAAAUGAAUACAGUGUAUUUUAC	.((((((((((((((((((((((((((((((((...(((((......((((.......)))).....))))))))))))))))))))))))))))))))))))).	-49.9	MLT1E2	0.00922727
chr5	-	89593880	AUGGAAUGUGUAUAUAUGUAU	AGUGUGUAUAUAUAUAUAUGAUGGAAUGUGUAUAUAUGUAUAUAUGCGCAUAUAUAUACAUAUAUACACAUUCCCUCAUAUAUAUGCACAUAUAUAUACA	.((((((((((((((((((((.(((.((((((((((((((((((((....)))))))))))))))))))).))).))))))))))....)))))))))).	-47.6	(TA)n	0.00138095
chr5	-	98308768	AAAAGUAAUUGCAGUUUUUGACA	AGGAGCCAGGUAUUAGGUUUGUGCAAAAGUAAUUGCAGUUUUUGACAUUUUUACUUUUAAUGUCAAAAACUGCAAUUACUUUUGCACCAAACUAAUAAUAAACUUUA	.((((.....((((((....(((((((((((.(((((((((((((((((.........))))))))))))))))).)))))))))))....)))))).....)))).	-45.8	MADE1	0.041913
chr5	-	108203946	CAAAAGUAAUUGUGGUUUUUGA	UUAGAUUGGUGCAAAAGUAAUUGUGGUUUUUGACAUUAUUUUCAAUGGUGAAAAUAGCUAUUACUUUUACACCAACCUGU	.(((.((((((.(((((.(((.((.((((((..((((......))))..)))))).)).))).))))).)))))).))).	-21.2	MADE1	0
chr5	-	118275232	AUAUAUACACACACCACAUUU	AGGCUGAAUAAUAUUACAUUGUGUGUGUGUGUAUAUGUGUGUGCAUGUAUAUAUAUACACACACCACAUUUUAUUUUUAUCUUUUCUUCCA	.((..(((..(((......((((.(((((((((((((((((......))))))))))))))))))))).........)))...)))..)).	-29.76	L1MA9	0
chr5	-	118526909	CAAAAACUGCAGUUGCUUUUGU	CUAUUAAGUUGGUACAAAAGUAAUUGCAGGUGGUUUCUGCCAUCAAAAAAGGCAAAAACUGCAGUUGCUUUUGUACCAGCAUAAUAU	.(((((.((((((((((((((((((((((....(((.((((.........))))))).)))))))))))))))))))))).))))).	-41.9	MADE1	0
chr5	-	122140077	AAAGUAAUUGCGGCUUUUGG	CUAUUAGGUUUGUGCAAAAGUAAUUGCGGCUUUUGGCUAUUAAAAGGGAUGGCAAAAACCACAAUUACUUUUGCACCAACCUAAUAA	.(((((((((.(((((((((.(((((.((.((((.((((((......)))))).)))))).))))).))))))))).))))))))).	-38.7	MADE1	0.2745
chr5	-	125921712	AGGUUGGAGUGUAGUGGCGCG	UUGAGUUGGAGUCUCGCUCUGUUGCCCAGGUUGGAGUGUAGUGGCGCGAUCUUGCUCACUGCAACCUCCACCUCCUGGAUUCAAGCGAUUCUCCUGCCUCA	.((((..((((..(((((.((....(((((...(((((((((((.(((....)))))))))))..))).....)))))...)))))))..))))...))))	-39.9	AluSx	0.027381
chr5	-	154384516	CAAAAGUGAUUGUGGUUUUUGU	CUUAUUAGGUUGCUGCAAAAGUGAUUGUGGUUUUUGUCAUUACUUUCAAUGGCAAAAACCACAAUCACUUUUGUACCAACCUUAAUAAU	.(((((((((((.((((((((.(((((((((((((((((((......))))))))))))))))))).)))))))).))))).)))))).	-46.4	MADE1	0.0411818
chr5	-	154746652	CAGAAACUGCAAUUACUUUU	GUUAUUAGGUGGUGCAAAAGUAAUUGUGGUUUUUGCAAUUAAAAAAAUGCAGAAACUGCAAUUACUUUUGCACCAACCUAAUAGU	.(((((((((((((((((((((((((..(((((((((.((....)).)))))))))..)))))))))))))))).))))))))).	-49.8	MADE1	0.02645
chr5	-	157336433	UAUAUUAAAUGGAUUUUUGGAGCA	UCUGUUCUUAUCAGUUUAAUAUUUGAUAUGUCCUCUAUCCAAGGGCAAUAUAUUAAAUGGAUUUUUGGAGCAG	.(((((((.(((.(((((((((......((((((.......))))))..))))))))).)))....)))))))	-20.7	U2	0
chr5	-	171288502	UUUUUAGUAGAGACGGGGGUUGA	AAGUGAUUCUCCUGCCUCUGCUUCCCAAGUAGCUGGGAUUACAGGCACAUGCCACUAUGCCCAGCUAAUUUUUGUAUUUUUAGUAGAGACGGGGGUUGACU	.(((.(..((((((.(((((((...((((((((((((......(((....)))......))))))))...)))).......))))))).)))))).).)))	-38.5	AluSx	0
chr5	-	174474667	GUGGAGUGAUUUGUCUGGUU	ACGGGAUUGACAGAUUGACAGCUCUUUCUCGAUUCUGUGGGUGGUGGUGCAUGGCCAUUCUUAGUUGGUGGAGUGAUUUGUCUGGUUAAUUCUGA	.((((((((((((((.((..(((((...((((((....(((((((.(....).)))))))..)))))).)))))..)).)))).)))))))))).	-32	SSU-rRNA_Hsa	0
chr4	+	4900713	GGCAACAUAGCGAGACCCAGUC	CUUUGAGAGGUCAAGGCGGGAGGAUCGCUUGAGCCCAGGAGUUUGAGACCAGCCUGGGCAACAUAGCGAGACCCAGUCUCUUUUUAAAA	.(((((((((...((((.((.(..(((((((.(((((((.(((...)))...)))))))..)).)))))..))).))))))))))))).	-35.2	FLAM_C	0
chr4	+	7280669	GGGCUGCUGUGACAAAGGACUGCA	CGGGAGCUCAUGGGUGGCAUUUCUUGGCCACAGUGUCCUUUGCCUGGGCUGCUGUGACAAAGGACUGCAGGCUGGGGGCUUCCA	.((((((((.(.(((.(((.(((((.(.((((((((((.......)))).)))))).).))))).)))..))).))))))))).	-39	MLT1B	0.0015
chr4	+	22709797	AGAUGCGUAGAUAUCUAGGUAGAU	AUAGAUAUCUAGAUAGAUAUAUCUAGAUACGUAGAUAUCUAGGUAGAUAUAUCUAGAUGCGUAGAUAUCUAGGUAGAUAUAUCUAGAUGCGUAGAUAUCUAG	.(((((((((((.(((((((((((....((.((((((((((.(((..((....))..))).)))))))))).)))))))))))))....).)))))))))).	-42.3	(TAGA)n	NaN
chr4	+	22709827	AGAUGCGUAGAUAUCUAGGUAGAU	AUACGUAGAUAUCUAGGUAGAUAUAUCUAGAUGCGUAGAUAUCUAGGUAGAUAUAUCUAGAUGCGUAGAUAUCUAGGUAGAUAUAUCUAGAUGCGUAGAUAUCUAGGUA	.(((.((((((((((.((((((((((((....((.((((((((((.(((..((....))..))).)))))))))).))))))))))))....)).)))))))))).)))	-47.4	(TAGA)n	NaN
chr4	+	22709857	AGAUGCGUAGAUAUCUAGGUAGAU	AUACGUAGAUAUCUAGGUAGAUAUAUCUAGAUGCGUAGAUAUCUAGGUAGAUAUAUCUAGAUGCGUAGAUAUCUAGGUAGAUAUAUCUAGAUGCGUAGAUAUCUAGGUA	.(((.((((((((((.((((((((((((....((.((((((((((.(((..((....))..))).)))))))))).))))))))))))....)).)))))))))).)))	-47.4	(TAGA)n	NaN
chr4	+	22710247	AGAUGCGUAGAUAUCUAGGUAGAU	GAUAUAUCUAGAUGCGUAGAUAUCUAGGUAGAUAUAUCUAGAUGCGUAGAUAUCUAGGUAGAUAUAUCU	(((((((((....((.((((((((((.(((..((....))..))).)))))))))).))))))))))).	-28.2	(TAGA)n	0
chr4	+	22710277	AGAUGCGUAGAUAUCUAGGUAGAU	GAUAUAUCUAGAUGCGUAGAUAUCUAGGUAGAUAUAUCUAGAUGCGUAGAUAUCUAGGUAGAUAUAUCU	(((((((((....((.((((((((((.(((..((....))..))).)))))))))).))))))))))).	-28.2	(TAGA)n	0
chr4	+	23460869	CAAAAGUAAUUGUGGUUUUGGU	CUUCAGGAAAUAAUUAGGUUGGUGCAAAAGUAAUUGUGGUUUUGGUCAUCACUUUCAAUGGCAAAAACUGCAAUUAGAUUUGCACCAACCUAAUGCUAUCUUUGAAA	.(((((((....((((((((((((((((..((((((((.((((.(((((........))))).)))).))))))))..))))))))))))))))....)).))))).	-41.4	MADE1	0.162636
chr4	+	24428368	UCCGGUUCUGCUAAUCUAAGCU	GGCGGUUCCGGUUCUGCUAAUCUAAGCUCAGCUCAGCAAGGCUCCCUCAUCCGUAUGCAAGAGAGAGCUUGCAGAGCCUAGCUUAGAUUAGCAGAACCACCCAUCUGACCC	(((((....(((((((((((.(((((((..((((.(((((.(((.(((............))).)))))))).))))..))))))).)))))))))))......))).)).	-52.7	MLT1H	0.0224545
chr4	+	61470936	AAAGGUAAUUGUGGUUUCUGC	UAGAGGCAGAUAUUAUUAGGUUGGUGCAAAGGUAAUUGUGGUUUCUGCUUUUAAAGGUAAUGGCAAAUAUUACAUUUACUUUUGCACCAACCUAAUACAUAUUCUUCUU	.(((((..(((((((((((((((((((((((((((.(((((..(.((((.(((....))).)))).)..))))).)))))))))))))))))))))).)))))))))).	-46.5	MADE1	0.147381
chr4	+	67175835	AUAUAUAUGCAUGUAUAUGUGU	UGGCUAGAUUAAUAACUUUUUCAUAUAUAUGCAUGUAUAUGUGUAUGUACAUAUACACAUAUAUACCUUCACAUACAUAUGCAUAUAUAUUCUCAUUUUUAAUCAUGGUUA	.(((((((((((..........((((((((((((((.((((((...(((.((((....)))).)))...)))))).))))))))))))))........)))))).))))).	-31.77	(CATATA)n	0.000363636
chr4	+	77603097	UCAGGUAGUUCUUUAUAGCAGUGCG	CCCAGACUCAGGUAGUUCUUUAUAGCAGUGCGAGAAUGGACUAAUAUGGAAAAUUGGUAGAGAAGGGGGGCAUUGCUAUAAAGAUGCCUGAAAGUGUGGC	.(((.(((((((((..(((((.(((((((((........((((((.......))))))...........))))))))).))))))))))))..)).))).	-33.61	MSTA-int	0
chr4	+	77715738	AAAAGUGAUUGCAGUGUUUGCC	AGCAUUUCUAUUAGGUUGGUGCAAAAGUGAUUGCAGUGUUUGCCAAUAAAAGUAAUGACAAAAACUGCAGUUACUUUUGCACCAGCCCAAUAUAUGCC	.((((...((((.(((((((((((((((((((((((..((((.((.((....)).)).))))..))))))))))))))))))))))).)))).)))).	-46.9	MADE1	0
chr4	+	77715773	ACAAAAACUGCAGUUACUUUUG	AGCAUUUCUAUUAGGUUGGUGCAAAAGUGAUUGCAGUGUUUGCCAAUAAAAGUAAUGACAAAAACUGCAGUUACUUUUGCACCAGCCCAAUAUAUGCC	.((((...((((.((((((((((((((((((((((((.((((.((.((....)).)).)))).)))))))))))))))))))))))).)))).)))).	-49.4	MADE1	0
chr4	+	78199601	UUUGAAAGAGCUGUAAGGAGAAU	CAGUAUUCUCCUUACAGCUCUUUCAAACUGUAGUUUCAAACAGUUUGAAAGAGCUGUAAGGAGAAUACU	.((((((((((((((((((((((((((((((........))))))))))))))))))))))))))))))	-49.9	L1MA5A	0
chr4	+	79138625	GCCCAGGUCGGAGUGCAGUGGCG	AAGCUGGAGCUUUGCUUUUGUUGCCCAGGUCGGAGUGCAGUGGCGCAAUCUCGGCUCACUGCAACCUCCGCCUCUCAGGUUCAAGCAAUUCUCCUGCUG	.(((.((((..((((((.....(((.(((.(((((..((((((.((.......))))))))....))))))))....)))..))))))..)))).))).	-38.8	AluSq	0
chr4	+	79505038	AAGGAAUUGUGGAGUAGUGGUU	AUGCUGAAGGAAUUGUGGAGUAGUGGUUAGGAGAGUGGGCUCUAGAGUCAGAGAAUUGAAGUUCAAAUCCUAACUGCUACUUAGAGCUUUAUGACCUUGAGCAA	.((((.((((.((.((.(((.((..(((((((...((((((......((((....))))))))))..)))))))..)).)))...))...))..)))).)))).	-34.9	MIR	0.0129091
chr4	+	86450979	UUGUAGAAUGAUUUAGGGAGGACU	GUUUUGGUAUUGGGGUAAUAUUGGCUUUGUAGAAUGAUUUAGGGAGGACUUCCUCUUUCUUAAUCUUUUGGAAUAAUUUCAGUAGGAUUGGUACCAAUUCU	(..(((((((..(.....((((((..((((.(((.((((..((((((....))))))....)))).)))...))))..))))))...)..)))))))..).	-27.3	L1PB2	0
chr4	+	90951473	CAGGCUGGAGUGUAUUGGCAUGA	CGGAGUCUUGCUCUGUCACCCAGGCUGGAGUGUAUUGGCAUGAUCUCAGCUCACUGCAAACUCCAUCUCCUGGGUUCGAGCGAUUCUCCU	.((((..((((((....(((((((.(((((((((.((((.((....)))).)).)))..))))))...)))))))..))))))..)))).	-40.8	AluSx	0.295522
chr4	+	92722819	AAAAGUAAUUGUGGUUUUUUC	UUUAGGUUGGUGCAAAAGUAAUUGUGGUUUUUUCAUUACUUUUCAUGGCAAAAAUGCAGUUACUUUUGCACCAACCUAAU	.(((((((((((((((((((((((((..(((.((((........)))).)))..))))))))))))))))))))))))).	-39	MADE1	0.0699048
chr4	+	106299901	AAGGUUGGAGUGCAGUGGCGC	UUUUGAGACGGAGUUUCGCUCUUGCUGCCAAGGUUGGAGUGCAGUGGCGCCGCGAUCUCGGCUCACUGCAACCUCCGCCUCACCGGUUCAAGCGAUUCUCCAGCCUCAGAC	.((((((.(((((..(((((...((((...((((.((((((((.(((.((((......))))))).))))..))))))))...))))...)))))..)))).).)))))).	-47.6	AluSp	0
chr4	+	113538028	AAGGUAAUUGCGGUUUUUGCU	GCAUGAAUUAUUAGGCUAGUGCAAAGGUAAUUGCGGUUUUUGCUAUUGCUUUUAAAUGGCAAAAACUGCAGUUACUUUUGCACCAACCAAUAUUUCCAUGG	.((((((.((((.((...(((((((((((((((((((.(((((((((.......))))))))).)))))))))))))))))))...)))))).)).)))).	-46.1	MADE1	0.0657619
chr4	+	114324686	UUGAGUAGACUUCAGGGAAGCA	AGAUCCAAAGACACUGCUUCCCUGAAGUCUACUCAAGUGAAGUAUGCAUCACUUGAGUAGACUUCAGGGAAGCAGUGUCUUUGGAUUC	.(((((((((((((((((((((((((((((((((((((((.(....).))))))))))))))))))))))))))))))))))))))).	-74.1	L2	0.0154545
chr4	+	122781989	CAGGCUGGAGUGUAGUGGGA	CUGUCACCCAGGCUGGAGUGUAGUGGGAUCAGGUUGGCUCACUGCAGCCUCCAUCUCCUGGGUUCAAGCAA	.(((.(((((((.(((((((((.((((.((.....)))))).))))..)))))...)))))))....))).	-25.8	AluSx	0.0071
chr4	+	144484072	UAGGAGCUCAACAGAUGCCUGU	CCCUGUGCAAUGCCUGGCUCAGAGUAGGAGCUCAACAGAUGCCUGUUGACUGAAUAAUAAACAGGUAUCGCAGGAGCUUUUGUUAUGUGCCAUGUGUGGAAUGCAAGGA	.(((.((((((((.((((.((...(((((((((....(.((((((((............)))))))).)....)))))))))...)).)))).))))....))))))).	-39.3	L2	0.00204545
chr4	+	145472765	UAUAUCUUUGAAGUAGGCUUUU	UAUAUUUAGGCCUGCUUCAAAGAUAUAUAUAUAUCUUCAAAGAUAUACAUAUAUAUCUUUGAAGUAGGCUUUUUUAU	.(((...(((((((((((((((((((((((((((((....)))))))..))))))))))))))))))))))...)))	-36.3	BLACKJACK	0.00945455
chr4	+	174425895	CAAAAGUGAUCGUGGUUUUUG	AGUGAAGAAAAAUGUUAGGGUGGUGCAAAAGUGAUCGUGGUUUUUGCAAUUUUUUAAUGACAAAAACCACAAUUACUUUUGCACCAACCUAACCUUGUUUUAGGCA	.((..((((.((.((((((.(((((((((((((((.(((.((((((..(((....)))..)))))).))).))))))))))))))).)))))).)).))))..)).	-41.7	MADE1	0.000952381
chr4	+	174537773	UUGGAUGAACCUUGAAAACAUGC	GAAGUACUGCAAAUUGGAUGAACCUUGAAAACAUGCCAAAAAGCAUAAUGCUAAAAAAGCAUGUUUUCAAGGUUCAUCCAAGUUGCAGUACUUCC	((((((((((((.((((((((((((((.((((((((.....(((.....)))......)))))))).)))))))))))))).)))))))))))).	-56.1	L1MB5	0
chr4	+	183433491	AGGGCAAGUAGUGUGUCUUAUU	GGACUUGCCCCUGGGCACGUAUGAGACAUCACACUUGCAGCUUGGGAGCUCUUCAAGGGCAAGUAGUGUGUCUUAUUCUUCACGUUGUUCCUGGCAUCUGUUA	.(((.((((...((((((((((((((((.(((((((((..((((((.....)))))).)))))).))))))))))).....))).)))))..))))...))).	-38.3	L2	0.00295455
chr4	+	185660405	UGGUGUAGACAAUGUGCACGGA	GUGGAGAGAGGUCUUCCGAGCUAAAGUCAGUGCACAUGGUCUACACCACGUGUAGUGCGGUGUGGUGUAGACAAUGUGCACGGACCUUGGCUCAGAAGACCUCCCUCCACA	((((((.(((((((((.(((((((.(((.((((((((.((((((((((((..........)))))))))))).)))))))).))).))))))).))))))))).)))))).	-77.4	MIRb	0.00236364
chr4	-	19709673	AGGCUGUAGUGUAGUGGCACA	UUAUGAGUCUUGCUGUGUUGCUCAGGCUGUAGUGUAGUGGCACAGUCUCUGCUCACUGCAUCCUCUGCCUCCUGGGUUCAAGCGGUUCUUAUGC	.((((((..(((((.((..(((((((...(((((((((((((.......))).)))))))....)))...))))))).)))))))..)))))).	-31.7	AluSx	0
chr4	-	21075459	AUCUGGUGUAUAGCGUUGCUCA	AUUGUGUAAAUGUCUGUCAGGUCUAUCUGGUGUAUAGCGUUGCUCAAGUCCUCUAUUUCUUUGAACAACAGUAUACACCAAAUAGAUGUGAUAGACACCAACUAGGCGUGAU	.(..(((...(((((((((.((((((.(((.(((((..((((.(((((...........))))).))))..))))).))).)))))).)))))))))........)))..).	-37.1	L1M4	0.0359545
chr4	-	21865625	UGUGGGUGUGUGUGUAUAUAUGU	GAUUAAAAAAAUGUUGUGGGUGUGUGUGUAUAUAUGUGUAUGUAUGUGUGUAUUCACAUAUAUAUGUACAUAUAUUUGUGCAUAUAUACACAUAUAUAAUCA	(((((.....((((.(((..(.((((..((.((((((((((((((((((((....)))))))))))))))))))).))..)))).)..))))))).))))).	-34.6	(CATATA)n	0
chr4	-	23039678	CAAAGGUAACUGCAGUUUUU	AUUAGGUUUGUACAAAGGUAACUGCAGUUUUUGCCAUUAAAAUUAAUGGCAAAACCAGCAAUCACUUUUGCACAACCUAAC	.(((((((.((.((((.((.(.(((.(.(((((((((((....))))))))))).).))).).)).)))).))))))))).	-26.9	MADE1	0.01365
chr4	-	27897416	AUAUAUACACACACCACAUUU	CAGCCAAACCAUAUCAGUGCAUGUGUGUGUGUGUGUGUGUGUGUGUGUGUGUAUAUAUAUACACACACCACAUUUUCUUUAUCCACUCAUUGAUUGAUGGGCAUUUUGGCU	.((((((((((((((((((...(((.(((((.((((((((((((((((....)))))))))))))))))))))..........))).)))))))..))))....)))))))	-44.1	L1PB1	0
chr4	-	31869908	CCAGCUGGAGUGUAGUGGCAUGA	UUUGAGAUGGAGUCUUGCUCUGUCACCCAGCUGGAGUGUAGUGGCAUGAUCUCGGCUCACUGCAACAUCCACCUGCUGGGUUCAAGCGAUUCUCCUGCCUCAGC	.(((((..((((..(((((.((..(((((((((...(((((((((.((....)))).))))))).)).......))))))).)))))))..))))...))))).	-41.01	AluSc	0
chr4	-	35460453	AAAAGUAAUUGUGGUUUUUUC	AUAGGUUGGUGCAAAAGUAAUUGUGGUUUUUUCAUUACAAGUAAUUACAAUUAAUGCCAAAAACUGCAAUUACUUUUGCGCCAACCUAA	.((((((((((((((((.(((((..((((((.(((((...((....))...)))))..))))))..))))).)))))))))))))))).	-40.9	MADE1	0.022
chr4	-	36232630	CAGAAACUGCAAUUACUUUU	GUAGUUGUUGUAUUAGAUGGGUGCAAAAGUAAUUGUGUUUCUUGACAUUAUGCGAUAGCAGAAACUGCAAUUACUUUUGCACCAGCCUAAUAUUAUUUAUCUA	.(((..((.(((((((...(((((((((((((((((((((((.(..(((....)))..))))))).)))))))))))))))))...))))))).))....)))	-37.4	MADE1	0.06155
chr4	-	36389838	UCUUGUUAAAAAGUAGAUUCU	AGGGAUCUUGUUAAAAAGUAGAUUCUAAUCUAGUAAUUCCAAGGUGGUGUUUAUGACUCUGCAUUUCUAACAAGGUUCCA	.(((((((((.((.((((((((.(((((.(((.(........).)))...))).)).))))).))).)).))))))))).	-20.2	MER5A1	0.00895238
chr4	-	36919928	UACACAAGAAAACCAAGGCUCA	AGUCAUUUAACUUUUUUGAGGCUUGGUUUUCUUAUGUGUAAAAUGUAAUAACAUUUCUUAUGUUUAAAACACUUUACACAAGAAAACCAAGGCUCAAAAAAUGAAAUGACU	.(((((((...(((((((((.(((((((((((..((((((((.(((...(((((.....)))))....))).))))))))))))))))))).)))))))))..))))))).	-48	MIRb	0.00572727
chr4	-	40779895	CAGGCUGGAGUGCGGUGGGA	GUUGCCCAGGCUGGAGUGCGGUGGGAUGAUCUCUCCUCACUGCAACCUCCGCCUCCCGGGUUCACG	((.(((((((.(((((((((((((((.(....)))).)))))))..))))))))...))))..)).	-29.4	AluY	0.0048
chr4	-	45785559	AAACACACACACACAUGCCAUU	CACACACACACACACAAACACACACAAACACACACACACAUGCCAUUUAAAUAUAGAUAUAUGGGGUGUGUGUGUGUGUGUGUGUGUGUGUGUA	.((((((((((((((............((((.(((((((((.((((.((........)).)))).))))))))).)))))))))))))))))).	-47.4	(TG)n	0.0580909
chr4	-	47303103	UGGGAGAUUGAGACUGCA	AUAUGGUGGUGUGUGUCUGUAGUCUCAGCUACUUGGUGGGGGGCUGAGGCCAGUGGAUCGCUUGAGCCUGGGAGAUUGAGACUGCAGUGAGCUAUCAUCAUGC	.((((((((((.((..((((((((((((((.(((......(((((.((((.........)))).)))))))))).))))))))))))...)))))))))))).	-43.1	AluJo	0
chr4	-	53666938	AGUGGAGCCUGCAGAACAGCA	AGGUCUGCUAGUGUUUGCAGGUCCACUCCAGACCCUGUUUGACUGGGUCCACUCCAGACCCUGUUUGACUGGGUAUCACCAGUGGAGCCUGCAGAACAGCAAAGAUUA	.((((((((.((.((((((((((((((....((((.(((.(((.(((((.......))))).))).))).))))......)))))).)))))))))))))..))))).	-47.9	L1PA7	0
chr4	-	54243202	CAGGGGCUCAUGGAGACUGA	GAGGAGCUGUAGACACAAGGGAAGCUCUCUCUCUCUCAAGCUCUUCAUGGGCCUCUAACAGGGGCUCAUGGAGACUGAAGGCAGGGUAGGAGACCAGAGACAGUACCUCU	((((.(((((.........((...((((..((((((..((.((((((((((((((.....))))))))))))))))...)).))))..)))).))....))))).)))).	-47.52	L1MCc	0.00615
chr4	-	58685884	AAGGUCUGCAGCUUCAUUCCUGAGG	AGUCUUGCUGCUGCUCACUCUUUGGGGCUGCAGUACCUUUAUGAGCUGUAACACUCACCGUGAAGGUCUGCAGCUUCAUUCCUGAGGCCAGCGAGACC	.(((((((((...((((.....(((((((((((.(((((((((.(.((.......)))))))))))))))))))))))....))))..))))))))).	-47.9	LTR12_	0
chr4	-	78199562	UUUGAAAGAGCUGUAAGGAGAAU	UUUGAGUAUUCUCCUUACAGCUCUUUCAAACUGUUUGAAACUACAGUUUGAAAGAGCUGUAAGGAGAAUACUGAAU	.((.((((((((((((((((((((((((((((((........)))))))))))))))))))))))))))))).)).	-52	L1MA5A	0
chr4	-	79328559	AAAAGUAAUUGCAGUUUUUGACA	AUUAGGUUGAUGCAAAAGUAAUUGCAGUUUUUGACAUUAAAAGUAAUGGUCAAAACCUCAAUUACCUUUGCACCAACCUAAA	.((((((((.((((((.(((.(((.((.(((((((((((....)))).))))))).))))).))).)))))).)))))))).	-30.7	MADE1	0.00508696
chr4	-	88616931	AGCUGUGUGAAUUAGGGCAUGUUGC	AACUGCCUGUGAUAGACGUGCUCAUAUAUUCCUCACAUAGCUGUUAUUAACUAGCUGUGUGAAUUAGGGCAUGUUGCUUAGCCUCAGU	.((((.(((.(...(((((((((.((......(((((((((((........)))))))))))..))))))))))).).)))...))))	-28.8	MIRb	0.00516
chr4	-	101650788	UAGGGAUAUUGGAAGAAUCACA	GAUUGCCUUAUGUGGUUCUUGCAAUAUCUCUACAAGGAAUUACCUCAUAGGGAUAUUGGAAGAAUCACACAAGGUAAUA	.((((((((.((((((((((.(((((((((((..(((.....)))..))))))))))).)))))))))).)))))))).	-42	MIR	0.00131818
chr4	-	114324648	UUGAGUAGACUUCAGGGAAGCA	AACUAGAAUCCAAAGACACUGCUUCCCUGAAGUCUACUCAAGUGAUGCAUACUUCACUUGAGUAGACUUCAGGGAAGCAGUGUCUUUGGAUCUCGUA	.((.(((.(((((((((((((((((((((((((((((((((((((........)))))))))))))))))))))))))))))))))))))))).)).	-75.2	L2	0.00231818
chr4	-	117005276	UAUACUGUAUACUGUAUAU	GUAUACAUUAUAUAUAUACAAUGUACAUAUAAUAUACAUAUAUACAGUAUAUGUAUAUAUACUGUAUACUGUAUAUAUAUGUAUAAUGUAUACAUUAUAUAUAAUGUAUAC	.(((((((((((((((((((.((((((((((.((((((..((((((((((((....)))))))))))).)))))))))))))))).)))).....))))))))))))))).	-43.4	(TA)n	0
chr4	-	139447778	CCUAGCAGUCUCAGGACACACA	GUAUACCGUGUUGUGUGCCCUGAGACUGCUAAGUAUUUGUAUUCCCAAUGCCUAGCAGUCUCAGGACACACAACAGGGUGUACC	(((((((.(((((((((.(((((((((((((.(((((.(.....).))))).))))))))))))).))))))))).))))))).	-55	L2	0.00127273
chr4	-	152009496	UUAGGCUGGGGUGCAGUGGCA	UUGAGACAGAGUCUUGCUGUGUCGCUUAGGCUGGGGUGCAGUGGCACGAUCUUGGCUCACUGCAGCCUCUGCCUCCUGGGUUCAAGCGAUUCACCUGUCUCA	.((((((((.((.(((((.((..(((((((..(((((((((((((.((....)))).))))))).)))).....))))))).)))))))...))))))))))	-43.9	AluSx	0
chr4	-	152830254	AAAAGUAAUUGCGGUUCUUG	CGUCUGCUGAUAUUAGGUUGGUGCAAAAGUAAUUGCGGUUCUUGCCAUUGAAAGAUGGCAAAACUGCAGUUACUUUUGCACCAACCUAAUACUGAGCAGCU	.(.(((((.(((((((((((((((((((.(((((((((((.((((((((....))))))))))))))))))).)))))))))))))))))).).)))))).	-62.6	MADE1	NaN
chr4	-	172100083	UGGGCUGAGAUGAUGGGGUGUU	UUGAUUUUGUAUCCUGAGAAUUUGCUGAAGUUGCUUAUCAGUUUAAGUAGGUUUUGGGCUGAGAUGAUGGGGUGUUCUAGAUACAAAAUCAU	.((((((((((((...(((((..(((...((((....((((((((((.....))))))))))..))))..)))))))).)))))))))))).	-27.6	L1PA8A	0
chr4	-	174537818	UUGGAUGAACCUUGAAAACAUGC	GAAGUACUGCAACUUGGAUGAACCUUGAAAACAUGCUUUUUUAGCAUUAUGCUUUUUGGCAUGUUUUCAAGGUUCAUCCAAUUUGCAGUACUUCA	((((((((((((.(((((((.((((((((((((((((.....(((.....)))....)))))))))))))))).))))))).)))))))))))).	-60	L1MB5	0.00430435
chr4	-	181933178	ACAAAAACUGCAGUUACUUUUG	AAAUGACAAUUAUUAGGUUGGUGCAAAAGUAACUGCAGUUCUUGUCAUCAUUUUUAAUGACAAAAACUGCAGUUACUUUUGCACCAACUUGAUCCAAUAUCAUUA	.(((((.....(((((((((((((((((((((((((((((.(((((((........))))))).)))))))))))))))))))))))))))))......))))).	-56.9	MADE1	0.398955
chr4	-	187585997	CCUGUCUGUGUGACCGUCAUGC	GAGGCCUGUCUGUGUGACCGUCAGGAGGCCUGUCUGUGUGACCGUCAUGCAGGCCUGUCUGUGUGACCGUCAGGAGGCCUGUCUGUGUGACCGUCAUGCAGGCCU	.((((((((....(((((.((((.(((((..((((.(.((((.((((((((((....)))))))))).)))).)))))..)))).).)))).)))))))))))))	-53.3	(CAGA)n	0.0521818
chr4	-	187585998	CCUGUCUGUGUGACCGUCAUG	CGUCAUGCAGGCCUGUCUGUGUGACCAUCAGGAGGCCUGUCUGUGUGACCGUCAGGAGGCCUGUCUGUGUGACCGUCAUGCAGGCCUGUCUGUGUGACC	.(((((((((((..((((((((((((((((((((((((.((((((....)).)))))))))).)))).)))...)))))))))))..))))))))))).	-50.8	(CAGA)n	0.053619
chr4	-	187586046	CCUGUCUGUGUGACCGUCAUGC	CAGGAGGCCUGUCUGUUCGACCAUCAGGAGGCCUGUCUGUGUGACCGUCAUGCAGGCCUGUCUGUGUGACCAUCAGGAGGCCUGUCUGUGUGACCGUCAGGAGGCCUGUCUG	.(((((((((.((((..((..(((((((((((((.((((.(((...((((((((((....))))))))))))))))))))))).)))).)))..)).)))))))))).))).	-51	(CAGA)n	0.184273
chr4	-	187586047	CCUGUCUGUGUGACCGUCAUG	CAGGAGGCCUGUCUGUUCGACCAUCAGGAGGCCUGUCUGUGUGACCGUCAUGCAGGCCUGUCUGUGUGACCAUCAGGAGGCCUGUCUGUGUGACCGUCAGGAGGCCUGUCUG	.(((((((((.((((..((..(((((((((((((.((((.(((...((((((((((....))))))))))))))))))))))).)))).)))..)).)))))))))).))).	-51	(CAGA)n	0.188429
chr4	-	187586192	CCUGUCUGUGUGACCGUCAUGC	GUGACCGUCAGGAGGCCUGUCUGUGUGACCGUCAUGCAGGCCUGUCUGUGUGACCGUCAUGCAGGCCUGUCUGUGUGACUGUCAG	.((((.((((.(((((..(((((((((((.((((((((((....)))))))))).)))))))))))..)))).).)))).)))).	-46.1	(CAGA)n	0.0163636
chr4	-	187586119	CCUGUCUGUGUGACCGUCAUGC	GUCAGGAGGCCUGUCUGUGUGACCGUCAUGCAGGCCUGUCUGUGUGACCGUCAUGCAGGCCUGUCUGUGUGACU	((((.(((((..(((((((((((.((((((((((....)))))))))).)))))))))))..)))).).)))).	-40.5	(CAGA)n	0.124591
chr4	-	187586120	CCUGUCUGUGUGACCGUCAUG	CGUCAGGAGGCCUGUCUGUGUGACCGUCAUGCAGGCCUGUCUGUGUGACCGUCAUGCAGGCCUGUCUGUGUGACU	.((((.(((((..(((((((((((.((((((((((....)))))))))).)))))))))))..)))).).)))).	-40.8	(CAGA)n	0.124619
chr4	-	187586217	CCUGUCUGUGUGACCGUCAUGC	GAGGCCUGUCUGUGUGAUCGUCAGGAGGCCUGUCUGUGUGACCGUCAGGAGGCCUGUCUGUGUGACCGUCAUGCAGGCCUGUCUGUGUGACCGUCAUGCAGGCCUGUCU	.((((..(((((((((((.((((.(((((..(((((((((((.((((.((((....))).).)))).)))))))))))..)))).).)))).)))))))))))..))))	-52.7	(CAGA)n	0.0115455
chr4	-	187586508	CCUGUCUGUGUGACCGUCAUG	UCAGGAGGCCUGUCUGUGUGACCGUCAUGCAGGCCUGUCUGUGUGACCAUCAGGAGGCCUGUCUGU	.((((((((((.((((.(((...((((((((((....))))))))))))))))))))))).)))).	-31.2	(CAGA)n	0
chr4	-	187586507	CCUGUCUGUGUGACCGUCAUGC	GAGGCCUGUCUGUGUGAUCGUCAGGAGGCCUGUCUGUGUGAUCGUCAGGAGGCCUGUCUGUGUGACCGUCAUGCAGGCCUGUCUGUGUGACCAUCAGGAGGCCUG	.((((((.((((.(((.((..((((((((((((....(((((.((((.((((....))).).)))).))))))))))))).))))...)).))))))))))))).	-46.6	(CAGA)n	0
chr3	+	4468120	AAGUAAUCGCGGUCUUUGCCA	UUAGGUUGCUGCAAAAGUAAUCGCGGUCUUUGCCAUUAAAAGUAAUGACAAAAACCGUAAUUACUUUUGUACCAACUUAU	.(((((((.((((((((((((..((((..(((.(((((....))))).)))..))))..)))))))))))).))))))).	-34.4	MADE1	0.0868095
chr3	+	10346946	ACUGGACUUGGAGGCAGA	UGGGAGGAGGCUGGUCAUUGAGUCUUCAAGGCUAGUGGAAAGAGCACUGGACUUGGAGGCAGAAAGACCCAACUUGCAUCCU	.(((((.(((..((((.((..(((((((((.((((((.......)))))).)))))))))..)).))))...))).).))))	-32.1	MIRb	0.00388889
chr3	+	14411241	GAAUAACGGGUGCUGUAGGCUU	CGUGAAGCUAAGCAGGUUUGGGCCUGGUUAGUACUUAGAUGGGAGACCACCUGGGAAUAACGGGUGCUGUAGGCUUUUGGCUUGGCUGGGCGCA	.(((.((((((((.(((((((((((.((((...(((((.(((....))).)))))..)))).)).))).))))))....))))))))...))).	-40.6	5S	0.0548636
chr3	+	15713818	UAUGUAGUCUUUUAUCCAUCA	UUGUACCCAAUAUGUAGUCUUUUAUCCAUCAUAUUUUACUCCAUGUGAGGGAUAAAAGACUACACAUUGGAUACA	.((((.(((((.((((((((((((.((.((((((........)))))).)).)))))))))))).))))).))))	-31.9	L1PB2	0
chr3	+	15755105	UGGGCUGUAGUGCGCUAUGCCGAU	CGGGCACAGUGGCGCGUGCCUGUAGUCCCAGCUACUCGGGAGGCUGAGGUGGGAGGAUCGCUUGAGCCCAGGAGUUCUGGGCUGUAGUGCGCUAUGCCGAUCGGGUGUCCG	.((((((..(((((.((((((((((.(((((..((((..(.((((.((((((.....)))))).)))))..)))).))))))))))).))))..))))).....)))))).	-56.4	MER11B	0
chr3	+	15992917	UUGGGACAUACUUAUUCUA	AAUUUGAAUUUUAGAUACACAGUGAAAAAUAUUUUAGCAUAAAUAUAUCCCAUACAAUACUUGGGACAUACUUAUUCUAAACAUUAUUGUUGUGUAUCUGCAAUGCAAAUU	.(((((.(((.(((((((((((..(.......(((((.((((.(((.(((((.........))))).))).)))).))))).....)..))))))))))).))).))))).	-30.8	MER53	0.00605263
chr3	+	23784124	UGAAAUGCAGAUUCUGGUUCA	GCCUGCCAAUCACCUGGGGAUCUUGUUGAAAUGCAGAUUCUGGUUCAGACUUCUAGGCUGGCCUGAGAGUCUGCAUUUCUCACAAGUUCCCAGGGAGUACCAAGUGGCUGGU	.((.((((.((.((((((((.(((((.(((((((((((((.(((.(((.((....))))))))...)))))))))))))..)))))))))))))))........)))).)).	-54.1	MER5A1	0.354857
chr3	+	26660007	ACCAGCUGUGUGAUCUUGGACAA	CAGUUUUCCACCCACCCACCAGCUGUGUGAUCUUGGACAACUCACAAGGGUCUCUGGGCCUCAGUCUCAUUGUCUGGGAUAUACAGUAGGUGUGAAGUGUCAGGAAUUCUG	.((..((((...((((((((.((((((((...(..(((((...((..(((((....)))))..))....)))))..)..)))))))).)))).)..)))...))))..)).	-36.5	MIRb	0.00182609
chr3	+	27429186	AAAAGUAAUUGUGGUUUUGGCU	UAAAAGUAAUUGUGGUUUUGGCUAUUAUUUUUAAUUUAAUUAAUCAUUUAACUGAUUUAAUCAUUUAAUUGAAUUGAUUAAAAAUAAUGGCCAAAGCCACAAUUACUUUUG	.((((((((((((((.((((((((((((((((((((.(((...(((.((((.((((...)))).)))).)))))))))))))))))))))))))).)))))))))))))).	-45.6	MADE1	0.0450909
chr3	+	28287635	GCUUAGGCUGUAGUGCAGUGGCAUG	UUUGAGAUGGAGUCUCACUCUGUUGCUUAGGCUGUAGUGCAGUGGCAUGAUCUCAGCUCACUGCAGCCUCUGCCUCCUGGGUUCCAGUGAUUCUCCAACCUCAGC	.(((((.(((((..(((((..(..(((((((..((((..(((((((.((....)))).)))))......))))..)))))))..))))))..)))))..))))).	-39.6	AluSx	0
chr3	+	28486185	AUAUAUAUGCAUGUAUAUGUGU	AGUUGUAAAUAUGUAUAUAUAUAUGCAUGUAUAUGUGUGUAUAUAUAUAUGAUAUAUAUAUGUAUAUAUAUAUGCACCCAACA	.((((......(((((((((((((((((((.((((((((((....))))).))))).)))))))))))))))))))..)))).	-27.6	L1MA2	0
chr3	+	30644105	AAUAGAACUUUCUGCAGAGAUG	GUUCAAUAGAACUUUCUGCAGAGAUGAAAAUAUCUUAUACCUGGGCUGUGUUAAGGUUUAAGGACAGCACUGGUAUAAGAUAUUUUCACCUUUGCAGGAAGUUCUAUUGAAC	.(((((((((((((((((.((((.(((((((((((((((((...(((((.((........)).)))))...))))))))))))))))).)))).))))))))))))))))).	-59.1	MER3	0.00472727
chr3	+	42190298	AGGGUUGUUGUGAAGAUUAAUU	AGUUUUCUUAUCUGUGGAGUAGUCAUCGCGACUACCCUGCAGGGUUGUUGUGAAGAUUAAUUGAGAAAGCA	.(((((((((.........(((((.(((((((.((((....)))).))))))).)))))..))))))))).	-28	MIRb	0.00236364
chr3	+	47204393	ACCCAGGCUGUAGUGUAGUGGCA	UUUGAGAUGGAGUGUUGUUCUGUCACCCAGGCUGUAGUGUAGUGGCAUGAUACCAGCUCACUGCAUCCUCCGCCUCCUGGGUUCAAGCAAUUCUCCUGCCUCAAC	.(((((..((((.((((((.((..(((((((..(..(..(((((((.((....)))).)))))......)..)..))))))).)))))))).))))...))))).	-36.3	AluSg	0
chr3	+	48539308	GCAGAGAUUGCAGGGAGCUGA	AGGCGUGGUGGCUCACGCCUGUAGUCCCAGCUACUUGGGAGGCUGAGGCAGAAGAAUCUCUUGAACCCGGGAGGCAGAGAUUGCAGGGAGCUGAGAUCAUGCCA	.(((((((((((((...(((((((((.(.(((.((((((.....((((........)))).....)))))).))).).))))))))))))))...)))))))).	-46.7	AluSg	0
chr3	+	48970506	GAGCAGGUCAAAACUCCCGUGCU	ACAGAGCAGGUCAAAACUCCCGUGCUGCAGGAGGAUCACUUGAGACCAGGAGUUUGAGACCUGCCUGA	.(((.(((((((.((((.((.(..((.((((.......))))))..).)).))))..)))))))))).	-26.3	AluJo	0
chr3	+	57585840	UUUUGAUUUUUUGUAGAGACGGGGUCU	GCAGGCAUGUGCCACCAUGCUCUGCUAAUUUUUUGAUUUUUUGUAGAGACGGGGUCUCACUUUGUUUGCC	(((((((.(((..(((.((((((((.((((....))))....)))))).)).)))..)))..))))))).	-23.8	AluJo	0.0172593
chr3	+	62028367	AGGCAUUAGAUUCUCAUUAGGA	CAGAUCAUCAGGCAUUAGAUUCUCAUUAGGAGCGUGCAACCUGGAUUCCUUGCAUGCGCAGUUCAUAAUAGGGUUUACGCUCCUGUGAGAAUCUAAUGGCAUCCUGAUCU	.((((((...(.(((((((((((...((((((((((.(((((.......((((....)))).........)))))))))))))))..))))))))))).)....))))))	-45.59	MER1A	0
chr3	+	75681676	AAAAGUAAUUGUGGAUUUUGC	CGAAGUUUGCACCCUAUUAGGUUGGUGCAAAAGUAAUUGUGGAUUUUGCCAUUAAAAGUAAUGGCAAUCAUAGCAAUUAUUUUUGUACCAGCCUAGUAUCUUUUCUCCUUCU	.((((.........((((((((((((((((((((((((((.....(((((((((....))))))))).....)))))))))))))))))))))))))).........)))).	-50.57	MADE1	0
chr3	+	79639777	AACUAGUAAUGUUGGAUUAGGG	CUGGUAGAGUGAGCUCUAAUCCAAUAUUACUAGCUUCUUUAUAAGAAGAGGAAACUAGUAAUGUUGGAUUAGGGCUCACUCUACUAU	.(((((((((((((((((((((((((((((((((((((((....)))))))...)))))))))))))))))))))))))))))))).	-57.8	MLT1C	0.0146818
chr3	+	88504134	CAAAAACUGCAAUUACCUUUG	AUUAGGUUGGUGCAAAAGUAAUUGUGUUUUUUGCCAUUACUUUUAUGCAAAAGUUUUGGCAAUUACUUUUAAUGGCAAAAACUGCAAUUACCUUUGCACCAAUCUAAC	.(((((((((((((((.((((((((..((((((((((((..........(((((..(....)..)))))))))))))))))..)))))))).))))))))))))))).	-46.4	MADE1	0
chr3	+	98285623	UGUGUGUGCAUGGAUAUAUAU	GUGUGUGUGUGUGUGUGUGUGUGCAUGGAUAUAUAUAUAUAUAUAUAUAUGGAUAUAUAUCCAUGCACACACACACACACACACACAA	.((((((((((((((((((((((((((((.((((((.(((((....))))).)))))).)))))))))))))))))))))))))))).	-61.9	(TA)n	0.000666667
chr3	+	98285661	UAUAUAUCCAUGCACACACACA	GUGUGUGUGUGUGUGUGUGUGUGCAUGGAUAUAUAUAUAUAUAUAUAUAUGGAUAUAUAUCCAUGCACACACACACACACACACACAA	.(((((((((((((((((((((((((((((((((((.(((((....))))).))))))))))))))))))))))))))))))))))).	-66	(TA)n	0.00272727
chr3	+	98417119	UGGGCAACAAGAGCAAACUUUGUCU	CUGAGGCAGGAGAAUUGCUUGAACCCGGGAGGCGGAGGUUGCAGUGAGCUGAGAUCAUGUCACUGCACUUCAGUCUGGGCAACAAGAGCAAACUUUGUCUCAA	.((((((((.((..((((((...((((((.....(((((.(((((((..((....))..))))))))))))..))))))......)))))).)))))))))).	-41.9	AluSq	0.0004
chr3	+	106771912	CAAAUUGACAUUUGGGAACUGA	AAUUAUAUCUUUCAGUUCCAAAAUGUCAAUUUGAUUUUAAAGGAUCAAAUUGACAUUUGGGAACUGAAAGACAUAAUA	.(((((.((((((((((((.(((((((((((((((((....))))))))))))))))).)))))))))))).))))).	-41.7	L1MCc	0.00990909
chr3	+	109380472	AUGCUGCUAUGAAAAUUCUUCU	AUUCCAGUAGAAAUGUGUACAUAAUGCUGCUAUGAAAAUUCUUCUAUGUGUUUUAGCAUAUAGAAGAAUUUUCAUAGCAGCAUUAUGCAUAAUAGUCCCAAACUGGAAA	.(((((((.((....(((.((((((((((((((((((.(((((((((((((....))))))))))))).)))))))))))))))))).)))....))....))))))).	-55.7	L1M5	0.0204091
chr3	+	109521982	AGACCACGAUUACUUUUGCACCA	AGAAUUUAUUAAGUUGGUGCAAAAGCAAUUGCGGUUUUUGUCAUGACUUUUAAUGGCAAAGACCACGAUUACUUUUGCACCAACCUAAUAGAAUCC	.((.(((((((.(((((((((((((.(((((.((((((((((((........)))))))))))).))))).))))))))))))).))))))).)).	-48.5	MADE1	0.0909565
chr3	+	109663951	AUCAGGGAUGCUACUUAACUUC	UUUGCCAUAUAGUAGAUUUGUAAAAUCAGGGAUGCUACUUAACUUCUCUAUAUUUGUUCCUGUGAGAAGUUAAGUAGGAUCCCUGAUUUUAUAAAUCUACGACAUGGCAAA	.(((((((...((((((((((((((((((((((.((((.(((((((((.(((........)))))))))))).)))).))))))))))))))))))))))...))))))).	-62.1	MIR3	0.0260909
chr3	+	120519386	UGGAAACUGAGGAAUAUGGAGAUAA	AUGGGGUAAGAUUAUUCUCUAAGCCUCAGUUUGCUUAUCUGGAAACUGAGGAAUAUGGAGAUAAAAAUAUUUGCUUUGA	.(..(((((((((..((((((..(((((((((.(......).)))))))))....))))))....))).))))))..).	-26.1	MIRm	0.00548
chr3	+	123120731	CCUGUAGUCUAGCGAGCGGGAGCG	AAAUGUUACAGCUGUUCACUCCUGUAGUUCAACGAGCAGGAGCAUGUUACAACUCUCUCCUGUAGUCUAGCGAGCGGGAGCGUGUUACGGCUCUUUUAUUC	.((((..(.((((((.(.(((((((.(((..((..(((((((...((....))...))))))).))..)))..))))))).)....)))))).)..)))).	-33	LTR27B	0
chr3	+	123831321	AGGCAUUAGAUUCUCAUUAGGA	AGGCAUUAGAUUCUCAUUAGGAGUGCACAACCUAGAUCCCUUGCAUGCACAGUUCACAAUAGGGUUUGAGCUCCUAUGAGAAUCUAAUGCU	.(((((((((((((...(((((((.((...((((......(((......))).......))))...)).)))))))..)))))))))))))	-33.32	MER1A	0
chr3	+	124758714	GCAGUGUUAGAUUCUCAUAGGAGC	CAGAUCAGCAGCAGUGUUAGAUUCUCAUAGGAGCAUGAACCCUAGUGUCAACUGUGCAUUCAAGGGACCUAGGUUGAGUGCUCCUUAUGAGAAUCUAAUGCCUGAUGAUCU	.((((((.(((..(((((((((((.(((((((((((..(.(((((.(((...((......))...)))))))).)..))))))).)))).)))))))))))))).))))))	-49.7	MER1B	0
chr3	+	125819349	AAAAGUGGAACUCAGAGAACAGGCA	CCAGAUGAUACUGAUCUUGCUGAUCUGGGGACCACAGUUUGAAAACUUUGGAUUAUCAAAAAGUGGAACUCAGAGAACAGGCAAGGUGAGAUCAGGCCUGA	.(((.((((.((.((((((((..((((((..((((..(((((.(((....).)).)))))..))))..)))))).....)))))))).))))))...))).	-38.2	MER5A	0.00368
chr3	+	132163686	AGUGGAGAAAUGCUGAAGGCUGGUA	CUAUUUCAUUCAUCUUUUAUGAUGCUUGUUUAUCAGCAUUGACUUCAUACUGCUUUUAAGUGGAGAAAUGCUGAAGGCUGGUAUGAAUAUAAAAGUGAUUAAAAGGAAAUAG	.((((((..(((.(((((((((((((.((((.((((((((..((((((...........)))))).)))))))))))).)))))...))))))))))).......)))))).	-31	Looper	0.0794
chr3	+	132726482	UCGGGAUAUUUUGUUGGAAGGC	GAGCCACCACCUCUAUCUAGCUCCAACAAAAUACCCCAACAGGAUGAUAACAUUCCUGUCGGGAUAUUUUGUUGGAAGGCUGGAGAAACUUGGGGGACAUCU	((.((.(((......((((((((((((((((((.(((.((((((((....)).)))))).))).))))))))))))..))))))......))).))...)).	-44.9	L1MB5	0.0124091
chr3	+	139327213	UAGAACUCUCUUCUCUUGCAGU	GGUGGAUGAACCAUGCCCAUAGCUGAGAAAAGAGAGUUCCAGGAGGAGGGAACUCCUAGAACUCUCUUCUCUUGCAGUAGAGAUUGUCCACCA	((((((..(.(..(((.....((.((((.((((((((((.(((((.......))))).)))))))))).)))))).)))..).)..)))))).	-43.1	L2	0.0536364
chr3	+	139600715	GAGCAAGUGCGUCAUUCUGAGCU	UUGAGCAAGUGCGUCAUUCUGAGCUCAGUCUCCUGAGCUGCAGAAUGGAGAUACUUGCUUAC	.(((((((((((..((.(((((((((((....))))))).)))).))..).)))))))))).	-31.5	MIRb	0.0807826
chr3	+	144327658	UGGUGCAAGCGUGAUUGUGGUU	ACUGUGAUGUGUUAGGUUGGUGCAAGCGUGAUUGUGGUUUUUGUCAUUGAAAGUAAUGGUAAAAAACUGCAAUUACAUUUGCACCCACCUAAUAGAUUUUCUGCAGG	.(((((((.((((((((.((((((((.((((.((..((((((..(((((....)))))..).)))))..)).)))).)))))))).)))))))).)))....)))).	-44.6	MADE1	0.0226364
chr3	+	147097814	CAGAAACUGCAAUUACUUUU	CAGGUUAAAGUAUUAUGUUGGUGCAAAAGUUAUUGAGGUUUUUGCCAUUACUUUCAAUAGCAGAAACUGCAAUUACUUUUGUACCAACCUAAUAAUUUACCUU	.((((.(((.(((((.((((((((((((((.((((.(((((((((.(((......))).))))))))).)))).)))))))))))))).))))).))))))).	-42.4	MADE1	0.01275
chr3	+	160483183	GCAGAGAACAAAGGACUCAGU	ACCUGAGCACCAUUUACUGAGUCCUUUGUUCUCUACUAGUUUGUAGUAGUUCGUAGCAGAGAACAAAGGACUCAGUAAAUGGUGCUCAGGA	.(((((((((((((((((((((((((((((((((.((((..(......)..).))).))))))))))))))))))))))))))))))))).	-63.8	L1ME4a	0.032381
chr3	+	161023113	AAAGUAGAUGCGGUUUUUGCCA	AUAGGUUGGUGCAAAAGUAGAUGCGGUUUUUGCCAUUACUUCCAAUGGCAAAAACCGCAACUACUUUUGCACCAACCUAG	.(((((((((((((((((((.((((((.(((((((((......))))))))).)))))).))))))))))))))))))).	-56.2	MADE1	NaN
chr3	+	161659286	AAUGUAUUGUUUGGGGCUUGCU	AGCUGUGAAAGUUAUCAAGCCCCAAACAAUACAUUCCUGCAGUUUUCUUCAGCAGGAAUGUAUUGUUUGGGGCUUGCUAACUUAUAUGUA	.((.(((.((((((.(((((((((((((((((((((((((...........))))))))))))))))))))))))).)))))).))))).	-52	Tigger2	0
chr3	+	162277484	AGGCAGUGACUGUGUCUGAGUG	GUGUGAGCAUCUACUAUGUGCCAGGCAGUGACUGUGUCUGAGUGAAUGUAUCCAUGGUGAGCACUCAGGCGCCAUCACUGCCUUCUUGGGGCUUACAC	((((((((.....(((.(....(((((((((..(((.(((((((....(((.....)))..))))))).)))..))))))))).).))).))))))))	-42.6	L2	0.001
chr3	+	175283472	AAGGGCUGGGAUCACAGGCAUGA	GGCCAGGCUGGUCUUGAACUCCUGACCUCAGGUGAUCCGCCCAUUUCGGCCUCCCGAAGGGCUGGGAUCACAGGCAUGAGCCACCAUGCCUGGCCC	((((((((((((......(((.((.(((...(((((((((((..(((((....)))))))))..)))))))))))).)))..)))).)))))))).	-50.9	AluSq	0
chr3	+	196104337	AGACUUCAAGGUGUUAGACUGU	CAGUCCCUGUCCUCAAAAAUGCUUACAGUCUAACACCUUGAAGUCUAGUGUAGGUGCUUAUACACUAGACUUCAAGGUGUUAGACUGUAAGCAUUUUUGGGCGCAGGGACUG	.(((((((((.(((((((((((((((((((((((((((((((((((((((((........))))))))))))))))))))))))))))))))))))))))).))))))))).	-88.6	L2	0.116727
chr3	+	198156137	UAAGGGAACUCAGAGGCCGGCG	AACACCCAAGAAUGAUGAAUAAAUACUAAGGGAACUCAGAGGCCGGCGGGAUCCUCGUCUGCUGAAUGCCGGCCCCCUGGGCUCCCUUUUUUCUUUCUCUAUACUUUGUGUC	.((((..(((.(((..(((..((....((((((.(((((..(((((((((((....))))......)))))))...))))).))))))..))..)))..))).))).)))).	-35	LTR5_Hs	0
chr3	+	198840256	UGGAGUGGAAUGGCGGGAUCUC	GCUGGAGUGGAAUGGCGGGAUCUCGGCUCACCGCAACCUCUGCCUCCAGGGAUCAAGACAUUCUCCCGCCGAGCUUACAGUGAGCAGAGAGGGCACCACUUCACUCCAGC	(((((((((((.(((.....((((.((((((.(.((.(((.((.....((((...........)))))).))).)).).)))))).)))).....))).)))))))))))	-47.3	Alu	0
chr3	+	199235122	CGAAAACCGCAAUUACUUCUGC	CUAGGUUGGUGGAAGAGUAAUUGUGGUUUUGCCGUUAAAGUAAUGCGAAAACCGCAAUUACUUCUGCACCAGCCUAA	.((((((((((.(..(((((((((((((((..(((((...)))))..)))))))))))))))..).)))))))))).	-40.8	MADE1	0.100136
chr3	-	2718524	AAAAGUAAUUGUGGAUUUUGC	AAAUCCUGUUUACAUUGGUGCAAAAGUAAUUGUGGAUUUUGCCAUUACUUUUAAAUGGCAAAAACUGCAAUUACUUUUGCAGCAAUCUAAUAAUUAAGGAUU	.((((((..(((.((((.((((((((.(((((..(.((((((((((.......)))))))))).)..))))).)))))))).)))).)))......))))))	-41.1	MADE1	0.0032381
chr3	-	4158251	UGGGCUCAAGCAAUCCUCCUUU	AGGCUUUGAAGCAGGAUCUUGCUCUGUUGCCCAGGGUAGAGUGCAGUGGCAUGAUCUUAGCUCACUGUAGUCUCGAACUCCUGGGCUCAAGCAAUCCUCCUUUUUCAGCCU	.((((..((((.(((((..((((.((..((((((((((((.(((((((((.........)).))))))).)))...)).))))))).))))))))))).))))...)))).	-51	FRAM	0.00709091
chr3	-	15713816	UGAUGGAUAAAAGACUACAUAUU	CUGUAUCCAAUGUGUAGUCUUUUAUCCCUCACAUGGAGUAAAAUAUGAUGGAUAAAAGACUACAUAUUGGGUACAA	.((((((((((((((((((((((((((.(((.((........)).))).)))))))))))))))))))))))))).	-42.5	L1PB2	0
chr3	-	16805177	UGAGACUCUGGAGUUUGGACUUU	AGAUGAGAUUUGGGUGCGGAAACAGAGCCAAACUAUGUCAGAGUCUCACCUAUAUUUGAUUUAGGUGAGACUCUGGAGUUUGGACUUUUGAGCUGAUGCUGGAACAAGUUA	.(((..(.(((.(((((((....(((((((((((...(((((((((((((((.........)))))))))))))))))))))).))))....))).)))).))))..))).	-43.7	MLT1B-int	0
chr3	-	20209281	CCCCCCACUAAAUUUGACUGGCUU	GUUUAGGCUGGUCUGAUGGUAGUGGGUUAUCAGAACUUAUUAAUAUUAGUGUCACUAAGGUUGAUAUAUAACCCCCCACUAAAUUUGACUGGCUUAAAA	.(((((((..(((.(((..(((((((...........(((((((.((((.....)))).)))))))........))))))).))).)))..))))))).	-33.41	HY4	0
chr3	-	32522802	CAAAACCGCGAUUACUCUUGC	CAGAAGAUGCUUACUACUAGGUUGGUGCAAAAGUAAUUGUGGUUUUUGCAUUUAAAGUAAUGGCCAAAACCGCGAUUACUCUUGCACGAACCUAACGGUAACACUUCUU	.(((((.((.(((((..((((((.((((((.(((((((((((((((.(((((......))).)).))))))))))))))).)))))).))))))..)))))))))))).	-50.4	LTR43	0
chr3	-	37199723	UAACAAAUUACUGUAGCAAGGU	GAGUUUUCCUUGCUACAGUAAUUUGUUAAAGGAUGGGAAGGUAACUCUCUAUCCUUUAACAAAUUACUGUAGCAAGGUAAUUG	.((((..(((((((((((((((((((((((((((((..((....))..))))))))))))))))))))))))))))).)))).	-50.7	MLT1K	0.111227
chr3	-	42606189	AGGCAUUAGAUUCUCAUUAGGA	CAUCAGCAGGCAUUAGAUUCUCAUUAGGAGCGCGCAACCUAGAUCUCUUGCAAGUCCAGUUCACAAUAGGGUUCACGCUCCUGUGAGAAUCUAAUGCUCCCGCUGAUC	.((((((.(((((.((((((((((.(((((((.(.(((((.........((.......))........)))))).))))))))))))))))).)))))...)))))).	-45.73	MER1B	0
chr3	-	46944979	AAAAGUAAUUGUGGUUUCUGC	GCCCAUGAGAUUAUAUGAGGUUGGUGCAAAAGUAAUUGUGGUUUCUGCCACUAUGUUCAAUGGCAAAAACCACAGUUAUUUUUGCAUCAACCUAAUGGGA	.(((((...........(((((((((((((((.(((((((((((.(((((..........))))).))))))))))).))))))))))))))).))))).	-48.3	MADE1	0.0119524
chr3	-	47505254	CAGUCUUGCUUUGUCACCCAUG	ACUGCACUCCAGCCUGGGUGAUGCAGUGAGAUGCUGUCCUAUUUUUUUGAGACAGUCUUGCUUUGUCACCCAUGCUGAAGUGCAGC	.(((((((.((((.(((((((((.((..((..((((((.((......)).))))))))..)).))))))))).)))).))))))).	-46.8	AluJb	0
chr3	-	48088945	CAGGCUGGAGUGCAGUGGCGCCUUCU	UUGGGACAGAGUCUCACUCUGUUGCCCAGGCUGGAGUGCAGUGGCGCCUUCUUGGCUCACUGCAGCCUCUGCUUCCUGGGUUCAAGUGAUUCUCCUGUCUCAC	.((((((((((..(((((.((..(((((((.(((((.(((((((.(((.....))))))))))...)))))...))))))).)))))))..)).)))))))).	-52.2	AluSx	0.00411538
chr3	-	49222734	AGGCUGUAGUGAGCUAAGAUUGUG	GGGUGUGGUGGCACAAGCCUAUAGUCCCACCUACUUGGGAGGCUGAGAUGGGAGGAUCACUUGAGCCCAAGAGGUCAAGGCUGUAGUGAGCUAAGAUUGUGCCACUAUACUC	.(((((((((((((((((((((((((..((((.((((((...(.(((.(((.....)))))))..))))))))))...))))))))...))).....)))))))))))))).	-49.5	AluJo	0
chr3	-	65193661	AAAAGUAAUUGUGGUUUCUGC	CAUUAUAUUAGGUUGGUGCAAAAGUAAUUGUGGUUUCUGCCAUUGCUUUCAAUAGCAAAAACCACUAUUACAUUUGCACCAACCUAGUGUAAUA	.(((((((((((((((((((((.(.(((.(((((((.(((.((((....)))).))).))))))).))).).))))))))))))))))))))).	-47	MADE1	0.116714
chr3	-	68158564	CAGGACAGUAGUUAGGAGCACAGA	ACAAGGUACAUAGAAGUGAACAUACAGGACAGUAGUUAGGAGCACAGACUGCAGACUGAGACUGCCUGGGUUUGAAUCCUAGCUCUGUCCUUUACUAGCUGUGAGACAUUGG	.(((.((.(((((.(((((......(((((((.((((((((...((((((((((.......))))...))))))..))))))))))))))))))))..)))))..)).))).	-41.5	MIR	0.12175
chr3	-	71225302	AACAGAACUUGAAAUGUGGCUA	ACUAACAGAGGUAAUCUGUACUAGCCACAUUUCAAGUUCUGUUCCUAAACUGGGAACACACACAGGAACAGAACUUGAAAUGUGGCUAGUACAGUCAAAGAGUUGGA	.(((((.........(((((((((((((((((((((((((((((((....((....)).....))))))))))))))))))))))))))))))).......))))).	-60.09	MER3	0.00354545
chr3	-	84324442	UGUCUGAUCACUGCGGGGAUGC	AAUCAUUGCGGGGACACCUGCUUGAUUAUUCACCCACGUUUCAGAGGUGUCUGAUCACUGCGGGGAUGCCUGUCUUGAUC	.((((..(((((.(..(((((.((((((..(((((........).))))..))))))..)))))..).)))))..)))).	-32.7	HERVH	NaN
chr3	-	98285621	AUAUAUCCAUGCACACACACA	AUGGGGAUAUUGUGUGUGUGUGUGUGUGUGUGCAUGGAUAUAUAUCCAUAUAUAUAUAUAUAUAUAUAUCCAUGCACACACACACACACACACACACACACACUUUAA	.(((((....(((((((((((((((((((((((((((((((((((..((((....))))..)))))))))))))))))))))))))))))))))))......))))).	-64.2	(TA)n	0.000857143
chr3	-	98285660	UGUGUGUGCAUGGAUAUAUAU	AUGGGGAUAUUGUGUGUGUGUGUGUGUGUGUGCAUGGAUAUAUAUCCAUAUAUAUAUAUAUAUAUAUAUCCAUGCACACACACACACACACACACACACACACUUUAA	.(((((....(((((((((((((((((((.(((((((((((((((..((((....))))..))))))))))))))).)))))))))))))))))))......))))).	-58.2	(TA)n	0.00242857
chr3	-	100073651	AAGUUUCUCUGAAUGUGUAGA	ACUAUACUUUCAGAGAUCACUUCUGUAGUUUAUUAUUAGAAAGUUUCUCUGAAUGUGUAGA	.((((((.((((((((..(((((((...........))).)))).)))))))).)))))).	-21.1	U3	0
chr3	-	104407157	AAAAAGUAAUUGCGGUUUUUG	AUAAUUGAAGUAUUCGAUUGGUGAAAAAGUAAUUGCGGUUUUUGCCAUUAAAACUAGUGGCAAAAAAAAAAAAUUACUUUUCCACCAACGUAAUAAAAUAAGUAAUUA	.((((((...((((((.((((((.((((.(((((....((((((((((((....)))))))))))).....))))).)))).)))))))).)))).......))))))	-29.3	MADE1	0.029381
chr3	-	104725619	AAAAGUAAUUGUGGAUUUUGCU	AUCCAUUAUGUUGGUGCAAAAGUAAUUGUGGAUUUUGCUAUUACUUGUAUUUAUUUGUAAUGCAAAACCCGCAAUUAGUUUUGCACCAACCUAAUAGAA	.((.((((.((((((((((((.(.(((((((.((((((.(((((..((....))..))))))))))).))))))).).)))))))))))).)))).)).	-42	MADE1	0.0279545
chr3	-	109380510	AUGCUGCUAUGAAAAUUCUUCU	UUUCCAGUUUGGGACUAUUAUGCAUAAUGCUGCUAUGAAAAUUCUUCUAUAUGCUAAAACACAUAGAAGAAUUUUCAUAGCAGCAUUAUGUACACAUUUCUACUGGAAU	.(((((((..((((......((((((((((((.(((((((((((((((((.((......)).))))))))))))))))).)))))))))))).....))))))))))).	-48.5	L1M5	0.117227
chr3	-	109663949	AAGUUAAGUAGCAUCCCUGAUUU	UUUGCCAUGUCGUAGAUUUAUAAAAUCAGGGAUCCUACUUAACUUCUCACAGGAACAAAUAUAGAGAAGUUAAGUAGCAUCCCUGAUUUUACAAAUCUACUAUAUGGCAAA	.(((((((((.((((((((.(((((((((((((.((((((((((((((...............)))))))))))))).))))))))))))).)))))))).))))))))).	-62.06	MIR3	0.0223478
chr3	-	116625784	CAAAAGUGAUUGUGGUUUUUGC	UGCAGGGCAAAUAUUAGGCUGAUGCAAAAGUGAUUGUGGUUUUUGCCAUUACUUUCAAUGCCAAAACCAUAAUCACUUUUGUACCAAUUUAGUAAGUAGAUGUUUGUUUGUG	.(((((.((((((((..(((((((((((((.((((((((((((.((.(((......))))).)))))))))))).)))))))).....))))).....))))))))))))).	-36	MADE1	0.146636
chr3	-	117365992	ACGUACUUGUGGUUUUUGC	GUCUGUUUAGGUUGGUGCAAACGUACUUGUGGUUUUUGCCAUUGCUUUUAAUGGCAAAAACCGCAAUUAUGUUUGCACCAACCUAAUAGAA	.((((((.(((((((((((((((.(.((((((((((((((((((....)))))))))))))))))).).))))))))))))))))))))).	-56	MADE1	0.0236842
chr3	-	118433981	AGUGGAAGAGCAGAGAUUUGAAUC	GCUCAGCUGGUAAGUGGAAGAGCAGAGAUUUGAAUCUGGGUUAUUCUUACUUCAAGUCUCUAGUUCUACACUGUCAAAUGUUGCUGCU	((.((((.....((((..((.(((((((((((((...(((....)))...))))))))))).)).)).)))).......))))..)).	-25.8	MIRb	0.00341667
chr3	-	126152449	CUGAGGCUGGAGUGUAGUGGCA	AGAGUCUUACUCUGUCACUGAGGCUGGAGUGUAGUGGCAUAGUCUUGGCUCACUGCAACUCUGCCUCCCAGGUUCAAGUGAUUCUCC	.(((..(((((.((...((((((.((((((((((((((.........)).)))))).))))))))))..))...)))))))..))).	-30.2	AluSx	0
chr3	-	127108022	AGCAGGUUGGAGUGCAGUGGCGUA	GGAGUUUCGCUCUGUCACCCAGCAGGUUGGAGUGCAGUGGCGUAAUCUCGGCUCACUGCAACCUCCACCUCUCGGGUUCAAGCGAUUCUCCU	((((..(((((.((..((((((.(((...((((((((((((.........)).)))))))..)))..))))).)))).)))))))..)))).	-40.2	AluSx	0
chr3	-	131375387	CAGGCUGGAGGGCAGGGGCA	GAGAAGGAGUCUCACUCUGUUGCCCAGGCUGGAGGGCAGGGGCAUGAUCUCAGCUCACUGCAACCUCCGCCUCCCUGGUUCAAGUGAUUCUCCUGCCUCC	(((.(((((..(((((.((....(((((.((((((((((((((.((....)))))).))))..))))))....)))))..)))))))..)))))..))).	-46.2	AluSg	0
chr3	-	134494934	AUAGAACCUGGCACAUAGUAAG	AUUCCCAAGCCUAACAUAGAACCUGGCACAUAGUAAGCCAACACUUGUCAAGGGCUUACUAUGUGCCAGGCUCUGUGUUAGGCUUGGGAAC	.(((((((((((((((((((..(((((((((((((((((.((....))....)))))))))))))))))..))))))))))))))))))).	-66	MIRm	0.3755
chr3	-	137610042	AAAGUAAUUGUGGUUUUUGCUG	AUGGGUUGGUGCAAAAGUAAUUGUGGUUUUUGCUGUUACUUUUAAUGGCAAAAAAAAAACACAGUAACUUUUUUACCAACCUAA	.((((((((((.((((((..(((((.((((((((((((....)))))))))))).....)))))..)))))).)))))))))).	-35.6	MADE1	0.00968182
chr3	-	141861767	AUCCUGAGACUGUGCUGAAGUUG	AUUGAUUUUGUAUCCUGAGACUGUGCUGAAGUUGAUAUCAGUUUAAGGAGCAUUUGGGCUGAGACAGUGGGGUCUUCUAGAUACAGGAUUAGGUCAUCUUCAAA	.((((...((...(((((..((((((((((((((...((((((((((.....))))))))))..)))......)))).)).)))))..))))).))...)))).	-29.3	L1PA11	0
chr3	-	143166985	CCAGGUUGGAAUGUAGUGGCA	UUGAGAAAGGGCUCUGUUGCCCAGGUUGGAAUGUAGUGGCACAGUCAUAGCUCACUGCAUCCUCCAACUCCUAGGCUCAAGAGAACUUCCCAC	.((.(.(((..((((...(((.(((.((((((((((((((.........)).))))))))..))))...))).)))...))))..))).))).	-34.7	FRAM	0.100905
chr3	-	147159596	AUACAUGUAGAUAUAUAUAUUA	UAUUUUUACAUACAUAAUAUGUAUCUUUACAUGUAUGUAUCUGAAUCUAUACAUACAUGUAGAUAUAUAUAUUAUAUAUGUUAAAAU	.(((((.(((((.(((((((((((.(((((((((((((((........))))))))))))))).))))))))))).))))).)))))	-33	(TA)n	0.000409091
chr3	-	149665160	AAAGUAAUUGCGGUUUUUGA	CUAUUAGGUUGGUGCAAAAGUAAUUGCGGUUUUUGACUUUUUUUUUUUUUAAGGCAAAAACCACAAUUACUGUUGCACCAAUAUAAUGA	.(((((.((((((((((.((.(((((.((((((((.((((..........)))))))))))).))))).)).)))))))))).))))).	-34.8	MADE1	0.12925
chr3	-	154400374	AGUUCUGGGCUGUAGUGCGCUAUGCC	GGAGGCUGAGGUGGGAGGAUUGCUCAAGCCCAGGAGUUCUGGGCUAUAGUGCAGGAGUUCUGGGCUGUAGUGCGCUAUGCCAAUCAGGUGUCCG	(((.(((((..(((.(....(((.(.(((((((((.(((((.((....)).))))).)))))))))...).)))...).))).))).)).))).	-43.5	7SLRNA	0
chr3	-	160483141	AGAGAACAAAGGACUCAGUAA	UCCUGAGCACCAUUUACUGAGUCCUUUGUUCUCUGCUACGAACUACUACAAACUAGUAGAGAACAAAGGACUCAGUAAAUGGUGCUCAGGU	.(((((((((((((((((((((((((((((((((((((...............))))))))))))))))))))))))))))))))))))).	-67.06	L1ME4a	0.0468571
chr3	-	180354886	AGGCAUUAGAUUCUCAUUAGGA	AGGCAUUAGAUUCUCAUUAGGAGCAGGCAACCUAGAUCCCUUGCAUGUGCAGUUCACAAUAGGGUUGGUCCUUCUAUGAGAAUCUAGUGCC	.(((((.((((((((((.((((.(((....((((......((((....)))).......)))).))).))))...)))))))))).)))))	-36.62	MER1B	0.00377273
chr3	-	185925675	GAGUAGGACCCAGGCAUGGAUAU	CGCGGAGUUUUUAAACACCCCCAUGCCUGGACCCCACCACCAGAGGUUCUGAUUUAAUUGAUCUGGAGUAGGACCCAGGCAUGGAUAUGUUUUCAAAGCUCCCCA	.(.((((((((.(((((...((((((((((..((.((..(((((.................))))).)).))..))))))))))...)))))..)))))))).).	-42.53	MER5B	0.585435
chr3	-	187414750	AGAGAUGAGGAAACUGAGGCUUA	GAAGCAGAUAUUUUUCUUAUCUCUAUUUUAGAGAUGAGGAAACUGAGGCUUA	.((((...((.((((((((((((((...)))))))))))))).))..)))).	-18.6	MIRb	0.643391
chr3	-	196104295	AGACUUCAAGGUGUUAGACUGU	CAGUCCCUGCGCCCAAAAAUGCUUACAGUCUAACACCUUGAAGUCUAGUGUAUAAGCACCUACACUAGACUUCAAGGUGUUAGACUGUAAGCAUUUUUGAGGACAGGGACUG	.((((((((..(((((((((((((((((((((((((((((((((((((((((........))))))))))))))))))))))))))))))))))))))).)).)))))))).	-84	L2	0.157409
chr3	-	196868988	UGGAGUGGAAUGGCGGGAUCUC	GCUGGAGUGGAAUGGCGGGAUCUCGGCUCACCGCAACCUCUGCCUCCAGGGUUCAAGAGAUUCUCCCGCGGAGCUUACAGUGAGCGGAGAUGGCGCCACUUCACUCCAGC	((((((((.((((((((..(((((.((((((.(.((.((((((.....(((.((....))....))))))))).)).).)))))).)))))..))))).)))))))))))	-56.2	AluY	0
chr2	+	7861938	CAAAAGUAAUUGUGGUUUUUUU	ACUAUUAGGUUAGUGCAAAAGUAAUUGUGGUUUUUUUUGUCAUUACUUUUAAAAAAACAUGGCAAAAACUGUGAUUACUUUUGCACCAUUCUAAUAGA	.((((((((...(((((((((((((..((....((((((((((...............)))))))))).))..)))))))))))))...)))))))).	-33.56	MADE1	0.0519
chr2	+	9608285	AAAGUGCUGGGACUAUAGGUGUA	AAAGUGCUGGGACUAUAGGUGUAAGCCACUGUGUCCAGCUACUCAUUCUUGUAAUCAAAAGAAUAGGUAACUGGCUGGGGCAGUGGUUCACGUCUGUAAUCCCAGCACUUU	.(((((((((((.(.(((..((.(((((((((.(((((((((..((((((........))))))..))....)))))))))))))))).))..))).).))))))))))).	-56.5	AluSx	0
chr2	+	11563330	GGGAGGAUUGCUUGAGCCCAGGAGAA	GCUGAGAUGGGAGGAUUGCUUGAGCCCAGGAGAACGAGGGUGCAGUGAGCUGUGAUCACACCACUGCACUCCAGCCUGGGAAACAGAGCAAGACCCUGUUUUGGG	.(..(((((((.(..((((((...((((((.....(.((((((((((.(.(((....)))))))))))))))..)))))).....))))))..))))))))..).	-50.6	AluJo	0
chr2	+	11825072	AUGGCCAAAACUGCAGUUAUUU	AGCUUGCUGCAAAAAUAAUUGCAGUUUUUGCCAUUAUUUUUAAUAAUUAUAAUAAUGGCCAAAACUGCAGUUAUUUUUGCACCAACGUA	.(((((.(((((((((((((((((((((.(((((((((............))))))))).))))))))))))))))))))).))).)).	-41.4	MADE1	0.0253636
chr2	+	14602408	AGGCAUUAGAUUCUCAUAAGGAGCUCG	AGGCAUUAGAUUCUCAUAAGGAGCUCGCAACCUAGAUCCCUCGCAUGUGCAGUUCACAAUAGGAUUUGUGCUCUUAUGACAAUCUAAUGCCA	.(((((((((((.(.(((((.(((.((...((((.....((.((....)))).......))))...)).)))))))).).))))))))))).	-29	MER1A	0
chr2	+	35323232	CAAAGACUGCAAUUACUUUUG	CUAUUAGGUUCGUGCAAGAGUUAUUGCAGCUUUUGCCAUUAAAAAUAAUGGCAAAGACUGCAAUUACUUUUGCAACAACCUAAUAC	.(((((((((..(((((((((.(((((((..((((((((((....))))))))))..))))))).)))))))))..))))))))).	-45.6	MADE1	0.00138095
chr2	+	35549989	CAAAAGUAAUUGUGGUUUUUGA	CUGUUAGGUUGGUGCAAAAGUAAUUGUGGUUUUUGAAAGUAACUUGGCGAAAACGACAAUGACUUUUGCACCAAUCUAAUAC	.((((((((((((((((((((.(((((..((((((.(((...)))..))))))..))))).)))))))))))))))))))).	-36.9	MADE1	0.0338636
chr2	+	35550023	GAAAACGACAAUGACUUUUGCA	CUGUUAGGUUGGUGCAAAAGUAAUUGUGGUUUUUGAAAGUAACUUGGCGAAAACGACAAUGACUUUUGCACCAAUCUAAUAC	.((((((((((((((((((((.(((((.(((((((.(((...)))..))))))).))))).)))))))))))))))))))).	-42.1	MADE1	0.00754545
chr2	+	37916743	UCACCCAGGCUGGACUGCAGUGGCGCU	UUUGAGACGGAGUCUCGCUCUGUCACCCAGGCUGGACUGCAGUGGCGCUAUCUCAGCUCACUGCAAGCUCCGCCUUCUGGGUUCACGCCAUUCUCCUGCCUCAAC	.(((((.(((((....((..((..((((((((.(((.((((((((.(((.....)))))))))))...))))))...))))).)).))....)))).).))))).	-40.5	AluY	0.0345556
chr2	+	42173182	AGUGGCCAAAGUACAAACAU	CACAGAAACAGCAGUGGCCAAAGUACAAACAUUUGCCCUGGUUCUUUGAGUCUCAGGAAGUUGCACAGGAACCAGGGCAAAUGUUUGUACUCCGGCCGCUGCUGAUGCUGUG	.((((...(((((((((((..(((((.(((((((((((((((((((((...((.....))...)).))))))))))))))))))).)))))..)))))))))))...)))).	-68.1	LTR40b	0.0064
chr2	+	46429437	AUCUGAAAUUUGAAAUGGUC	AUCCCUAACCCAAAAAUCUGAAAUUUGAAAUGGUCCAAUGAGCAUUUCCUUUGAAUGUUGUGUUGGAUUUUGGAGCAUUUCAGAUUUCAGGUUUUCAGAUUAGGGAC	.(((((((.(..(((((((((((((((((.((.((((((.(((((..(........)..))))).)...))))).)).)))))))))))))))))..).))))))).	-41.2	MER46A	0.0013
chr2	+	46429494	GAGCAUUUCAGAUUUCAGGUUU	AUCCCUAACCCAAAAAUCUGAAAUUUGAAAUGGUCCAAUGAGCAUUUCCUUUGAAUGUUGUGUUGGAUUUUGGAGCAUUUCAGAUUUCAGGUUUUCAGAUUAGGGAC	.(((((((.(..((((((((((((((((((((.((((((.(((((..(........)..))))).)...))))).))))))))))))))))))))..).))))))).	-44.9	MER46A	0.00163636
chr2	+	48832411	AUGGCAAUUACUUUUGUACCA	CUGGAUCGAUAUGAACAUUGCAUUAGGUUGGUGCAAAAGUAAUCAUGGUUUUUGCCAUUGAAAGUAAUGGCAAUUACUUUUGUACCAAGCCAAUAUCUUGCCAA	.(((...(((((.............((((((((((((((((((.........((((((((....)))))))))))))))))))))).)))).)))))...))).	-34.24	MADE1	0.035619
chr2	+	49140246	AAAGGUAACUGUGAUUUUUGCU	AGAAGACUGAUACUAUUAGGCUGGUGCAAAGGUAACUGUGAUUUUUGCUAUUAGAAAGUAAUGGCAAAAACUGCAAUUACUUUUAUAUCAACCUAACAGAUGCCCCCUUUCA	.((((.......((.(((((.(((((.((((((((.((((..(((((((((((.....)))))))))))..)))).)))))))).))))).))))).))........)))).	-31.56	MADE1	0
chr2	+	49140283	CAAAAACUGCAAUUACUUUUAU	ACUAUUAGGCUGGUGCAAAGGUAACUGUGAUUUUUGCUAUUAGAAAGUAAUGGCAAAAACUGCAAUUACUUUUAUAUCAACCUAACAGA	.((.(((((.(((((.((((((((.(((..((((((((((((.....))))))))))))..))).)))))))).))))).))))).)).	-33.7	MADE1	0
chr2	+	54659666	AUGAAUGUAUUAGGCUGGUG	GGUAUGAAUGUAUUAGGCUGGUGCAAAAGUAAUUGUGGCUUUUGCAAUUAAAAGUAAUGACAAAACUACAAUUACUUCUGCACCAACCUAAUAUAUAUUAUAUA	.((((((((((((((((.(((((((.((((((((((((.(((((..((((....))))..))))))))))))))))).))))))).)))))))))).)))))).	-46.9	MADE1	0.01515
chr2	+	58754081	GCCUGGGCAAUGUAGUGAGACCUCAC	AUCGAGCCUGGGCAAUGUAGUGAGACCUCACUUAUAACAUUUUUAUUUAUUUUUUUAUUUUAAGACAAGGUCUCACUCUAUUGCCCAGCCUGGAA	.((.((.((((((((((.(.((((((((..((((..........................))))...)))))))).).)))))))))).)).)).	-33.07	AluJo	0.0925385
chr2	+	64677964	UGAGCAACACAGUGAGACUCCUUU	ACCAGCCUGAGCAACACAGUGAGACUCCUUUUUUUUUUUUUUUUUUGAGACGGAGUCUCACUCUGUUGCCCAGGCUGGA	.((((((((.((((((.((((.((((((.((((.............)))).)))))).)))).)))))).)))))))).	-43.22	AluSg	0.0203333
chr2	+	68353761	AAAAAGUAAUUGCGGUUUUUG	AUGUAUUAUGUUGGUAAAAAAGUAAUUGCGGUUUUUGCCAUUGAAAGUAAGGGCAAAACCGCAAUUACUUUUGUACCAACCUAAUAGAA	.(.(((((.(((((((.(((((((((((((...((((((.(((....))).))))))..))))))))))))).))))))).))))).).	-37	MADE1	0.0639524
chr2	+	71468816	AAGCUUCGGGAGAGAAUAAAGGCU	UUUUGCAAAGCUUCGGGAGAGAAUAAAGGCUGAAGGCAGCUAAAUUCUCUUACCCUGAGGCUAAGGGCAAGU	.(((((..(((((((((((((.((...(((((....)))))..)).))))...)))))))))....))))).	-26.7	LTR22A	0
chr2	+	71476073	AAGCUUCGGGAGAGAAUAAAGGCU	GUUUUGCAAAGCUUCGGGAGAGAAUAAAGGCUGAAGGCAGCUAAAUUCUCUUACCCUGACGCUAAGGGCAAGAA	.((((((..(((.(((((((((.((...(((((....)))))..)).))))...))))).)))....)))))).	-24.4	LTR22A	0
chr2	+	80151314	ACUGCACUGCAGCCUCGGCAAAC	GAGGGAGGAUCGCUUGAGCCUGGGAGGUCGAGGCUGCAGUGAGCCAUGAUCACACCACUGCACUGCAGCCUCGGCAAACAGAGUGAGACCCUGUCUCA	((((.(((.(((((.....(((....(((((((((((((((((...((....))...)).)))))))))))))))...))))))))...))).)))).	-48.1	AluJb	0.0944783
chr2	+	98279852	CAAAAGUAAUUGUGGUUUUGGU	GUGUGUAUAUAUAUUAGGCUGGUGCAAAAGUAAUUGUGGUUUUGGUCAUUUUUUUAAUGGCAAAAACCGCAAUUAUUUUUAUACCAACCUUAUGUUAUCUAUCAUGCACU	(((((((((.((((.(((.(((((.(((((((((((((.((((.((((((.....)))))).)))).))))))))))))).))))).))).))))....))).)))))).	-36.6	MADE1	0.00109091
chr2	+	107655699	UGUCCCAGGCUGGAGUGCAGUGU	UUUGAGACGGAGUCUCGCUCUGUCCCAGGCUGGAGUGCAGUGUCAUGAUCUUGGCUCACUGCAAUCCCCACCUCCUGGGUUCAAGUGAUUCUCCUGCCUCAGC	.(((((.(((((..(((((.((.((((((..(((.((((((((((......))))..)))))).)))......))))))..)))))))..)))).).))))).	-43.2	AluSx	0
chr2	+	111156354	AGGCAUUAGAUUCUCAUAAGGAGCUCG	AGGCAUUAGAUUCUCAUAAGGAGCUCGCACCCUAGAUCCCUCGCAUGCGGCAGUUCACAAUAGGGUUUGCACUCCUAUGAGAAUCUAAUGCC	.(((((((((((((.(((.((((..((.((((((((.(..(((....)))..).))....)))))).))..))))))).)))))))))))))	-37.4	MER1B	0
chr2	+	127685466	UCACCCAGGCUGGACUGCAGUGGCGCU	UUUGAGAUGGAGUCUCGCUCUUUCACCCAGGCUGGACUGCAGUGGCGCUAUCUUGGCUCACUGCAAGCUCCGCCUCCCGGGUUCAUGCCAUUCUCCUGCCUCAAC	.(((((..((((....((......((((((((.(((.((((((((.(((.....)))))))))))...)))))))...))))....))....))))...))))).	-40.5	AluY	NaN
chr2	+	157743641	CAAAAGUAAUUGUGGUUUUUGA	CCAGAGGGUUGAAUUAUUAGGUUUGUGCAAAAGUAAUUGUGGUUUUUGACAUGAUUUUCAAUGGCAAAAACUGCAAUCACUUUUGCACCAACUUAAUAUCUAUUCUUUGU	.((((((((.((..(((((((((.((((((((((.((((((.((((((.(((........))).)))))).)))))).)))))))))).))))))))))).)))))))).	-41.2	MADE1	0.005
chr2	+	167981536	ACCAGAAGGUGGAACAUGAAAU	UCAUGCCCCAAGAUAACCAGAAGGUGGAACAUGAAAUCAAAGGGAUUAUUCUCCAGCUUUAAGAUUUCAUGUUUAUCUUUCUGGGUUUCAGAUUAGCUUGCGGCCUGU	.((.(((.((((....((((((((..(((.(((((((((((((((......)))..))))..)))))))).)))..))))))))............)))).))).)).	-30.59	MSTC-int	0.0101364
chr2	+	169184729	CCUCGUUGAUUGAUGGGCAUUU	UUGUGAAAAUGUGGAACCAGCCCAAAUGCCCAUCAAUCAACAAAGUGGACACAGUUUAUUUAUCCCCUCGUUGAUUGAUGGGCAUUUGGGCUGGUUCCACAAUCCAUAC	.((((....((((((((((((((((((((((((((((((((..((.(((.............))).)).))))))))))))))))))))))))))))))))...)))).	-65.92	L1PB1	0
chr2	+	175116931	CUGGGAGGUCAAGGCUGCAGUGU	GAGUGUGGUGGCGUGCACCUGUAGUCCUAGGGACUUGGGAGGCUGAAGUGGGAGGAUUGCCUGAGUCUGGGAGGUCAAGGCUGCAGUGUGCUGUGAUGGUGCCACUGCACUC	.((((..((((((.((((((((((.(((...(((((...(((((.(.(..(.....)..).).)))))...))))).))))))))).))))........))))))..)))).	-48.1	AluJo	0.00608696
chr2	+	186874677	CAGGCUGGAGUGCAGUGGCGCCUUCU	GAGACUGAUCCUCACUCUGUUGUCAGGCUGGAGUGCAGUGGCGCCUUCUCGGCUCACUGCAACCUCAGCUUUCCGGGUUCAAAUGAGUCUCC	((((((.((....((((.(.....((((((..(((((.(((.(((.....)))))).))).))..)))))).).))))....)).)))))).	-31.7	AluSc	0.00807692
chr2	+	191255302	AGGAAACUGAAGUUCAGAA	UCCUGUGAGGAAACUGAAGUUCAGAAAGGUUAAGUUACUCAUCCGGUGGUCACAUAGCUAGUGAGUGGUGACAGGCCUUUCGAAUUCCAAAGCUCCAUUUCCUGUCAUAGGU	.((((((((((((.((.((((..((((((((..(((((.((..((.((((......)))).))..))))))).)))))))).........)))).)))))))..))))))).	-36	MIRb	0.00289474
chr2	+	194072623	GGGACUGGUUUUGUAGAAGACA	AGGGACUGGUUUUGUAGAAGACAAUUUUUCCACGAACAGGGUAGGUGGAGGGGGGAUGUCUUCAGGAUAAAACUGUUCCA	.(((((.((((((((.(((((((.(((((((((...........)))))))))...)))))))...))))))))))))).	-31.1	MER1B	0
chr2	+	202688149	GAGCAAAAGUAAUUGCGGUUU	CGCAAAAUAUUAGGUUGGAGCAAAAGUAAUUGCGGUUUUGCCAUUACUUUUAAUUGCAAAAACCACAAUUACUUUUGCACCAACCUAUAAUUGCU	.((((.....((((((((.((((((((((((..((((((((.((((....)))).)).))))))..)))))))))))).))))))))...)))).	-40.1	MADE1	0.25981
chr2	+	209115324	AUGCAAAAGUAACUGUGGUUUU	UUAGGUUGAUGCAAAAGUAACUGUGGUUUUUGCCUUACUUUUAACUACAAAAACUGCAAUUACCUUUGCACCAACUUAC	.(((((((.((((((.((((.(.(((((((((...............))))))))).).)))).)))))).))))))).	-21.46	MADE1	0
chr2	+	209115363	CAAAAACUGCAAUUACCUUUG	UUAGGUUGAUGCAAAAGUAACUGUGGUUUUUGCCUUACUUUUAACUACAAAAACUGCAAUUACCUUUGCACCAACUUAC	.(((((((.((((((.((((.((..(((((((...............)))))))..)).)))).)))))).))))))).	-27.86	MADE1	0.003
chr2	+	210136295	CAAAAGUGAUUGUGGUUUUUGU	GAGGAUUAAACAAGUUAAUGGCUGGUGCAAAAGUGAUUGUGGUUUUUGUCAUUAAAAGUAACGGCAAAAAAUGCAAUUACUUUUGCACCAACCUAUACAAAUUGAUGCUCA	(((.(((((....((....((.((((((((((((((((((..((((((((.(((....))).))))))))..)))))))))))))))))).))...))...))))).))).	-45.3	MADE1	0.133409
chr2	+	210437701	GCCUUGGGCUAUAGAGAUGGGUG	UUGGGCUGUGGGGGACUUGUCUUGGGACCAAGCUGUGCAGCUUCCCUGGCACCAACAGGGGAAAAGCACAGCCUUGGGCUAUAGAGAUGGGUGCCACCCUUCCCCUGCCCA	.(((((...((((((((..((((.((.(((((((((((...(((((((.......)))))))...)))))).))))).))...))))..))).)).))).......)))))	-56.4	L1PA8A	0
chr2	+	214331091	CACAGGCUUAGAAAAGACAGU	AAGUGUAAACUUAAGGACUGUCUUUUCUAAGCCUGUGCCUUGCCUUUCCUUUGGCACAGGCUUAGAAAAGACAGUCUUUAAGUUUACACU	.((((((((((((((((((((((((((((((((((((((.............))))))))))))))))))))))))))))))))))))))	-65.72	L1MB7	0
chr2	+	215852128	AAAGUAAUUGCGGUUUUUGA	CUAUUAGGUUGCUGCAAAAGUAAUUGCGGUUUUUGACCUUGAAAGUUAUGGCACAAACCGCAAUUACUUUUGCACCAACAUAAUAA	.(((((.((((.((((((((((((((((((.(.((.((...........)))).).)))))))))))))))))).)))).))))).	-37.2	MADE1	0.0345
chr2	+	217795681	AAAACCGCAGUUACUUUUGCAU	GGGCCUACUAUAUGUAUUAGGUUGGUGCAAAAGUAAUUGCGAUUUUUGUCACUAAAAGUAACCGCAAAAACCGCAGUUACUUUUGCAUCAACGUAAUACUUCUGCUUCUCA	(((..........((((((.(((((((((((((((((((((.(((((((.((.....))....))))))).))))))))))))))))))))).))))))........))).	-45.17	MADE1	0.279864
chr2	+	219192812	AAGUUUCUCUGAAUGUGUAGA	ACUACACUUUCAGGGAUAAUUUCUAUAGUUCAUUACUAGAGAAGUUUCUCUGAAUGUGUAGA	.((((((.((((((((.(((((((.((((.....)))).))))))))))))))).)))))).	-28.4	U3	0
chr2	+	221292941	CUAAAACAGCAAUUACUUUCAU	GAUUAUAGUUGGUUGGUGCAAAAGUAAUUGCGGUUUCUUGUAAUUACUUUCAAUGGCUAAAACAGCAAUUACUUUCAUAUUAACCAAUAUCUUUACUGGUAUGAUCC	((((((((((((((((((..(((((((((((.((((...((.(((......))).))..)))).)))))))))))..)))))))))))...........))))))).	-30.4	MADE1	0.0648636
chr2	+	223974301	AUGCAAAAGUAACUGUGGUUUU	AGUUAUUGACUGAUGCAAAAGUAACUGUGGUUUUUGCCAUUACUUUGGCAAAACCACAGUUACUUUUGCAUCAACCUAACA	.((((.....((((((((((((((((.(((((((.((((......))))))))))).))))))))))))))))...)))).	-39.7	MADE1	0.0146364
chr2	+	224944007	AGCCUGACAGCCUCGCUUCC	AGAUUGAAGCCAGGCUGUUAGGCUAGUGGUCAGAGACACAGACACUAGCCUGACAGCCUCGCUUCCAAUCC	.(((((((((.(((((((((((((((((.((.........))))))))))))))))))).)))).))))).	-43.4	MIR	0.01535
chr2	+	224943966	GAAGCCAGGCUGUUAGGCUAG	GAAGCCAGGCUGUUAGGCUAGUGGUCAGAGACACAGACACUAGCCUGACAGCCUCGCUUCC	(((((.((((((((.((((((((.((.........)))))))))).)))))))).))))).	-36.3	MIR	0.00266667
chr2	+	233568306	UAUACUGUAUACUGUAUAU	GUAUGUAUGCUGUGUACAGUAUGUAUACUGUAUAUGUGUACAGUAUGUAUACUGUAUAUGUGUACAGUAUGUAUACUAUAUACAGUAUGUAUACUGUAUACUGUAUAUAUAU	.(((((((((.(((((((((((((((((((((((((((((((...(((((((.......)))))))...))))))).)))))))))))))))))))))))).))))))))).	-57.6	(TATATG)n	NaN
chr2	+	242066003	AAAGAACUCUUAAAACCCAAU	UUAUUCAGAAAUUGUAAAGAACUCUUAAAACCCAAUAGUAAAAAGACAACCUGUUGAGUUUUAAGAGUUCUUUAUAUAUUCUGAAUGC	.(((((((((..(((((((((((((((((.(.((((((............)))))).).)))))))))))))))))..))))))))).	-34.5	L1MB7	0
chr2	-	10735650	CUGGGCAACAGCGAGACCCUG	CAGAGGCAGGAGGAUUGCCUGAGCCUAGCAGUUUGAGGUUACAGUGAGCUAUGAUUGCACCACUGUGCUCCAACCUGGGCAACAGCGAGACCCUGUCUCUA	.(((((((((.(..((((.((.((((((..(((.(((..(((((((.((.......))..)))))))))).)))))))))..))))))..)))))))))).	-44.5	AluJo	0
chr2	-	22315577	AAAGUAAUUGUGGUUUUUGCUG	AUGCAAAAGUAAUUGUGGUUUUUGCUGUUAAAAGCAACAACAAAAACCGCAAUUACUUUUGCAC	.((((((((((.((((((((((((.((((......)))).)))))))))))).)))))))))).	-31.6	MADE1	0.0258636
chr2	-	33355378	ACCUGGGCUGGAAUGCAGUGGCA	UGGAGACAAGGUUUUUCUCUGUCACCUGGGCUGGAAUGCAGUGGCAUGAUCUCAGCUCACUGCAACCUCUGCCUCCCAGGUUCAAGUGAUUCUUGUUUCUC	.((((((((((....((.((...(((((((..((..(((((((((.((....)))).))))))).......)).)))))))...)).)).)))))))))).	-41.6	AluSx	0
chr2	-	38785042	GAUUAAAGGCAUGAACCACUGU	UCUGGGAUUAAAGGCAUGAACCACUGUGCCCAGCCUCAAAAAAAAUAUUUUUUAAAUUAGCUGAGCAUGAUGGGGGCAUGCCUGUGAUCCUAGC	.(((((((((..((((((..(((..((((.((((...((((((....))))))......)))).))))..)))...))))))..))))))))).	-37.9	FRAM	0
chr2	-	40497453	AAACCAGCAGUUACUUUUGCA	CUAUUAGGUUGGUGCAAAAGUAGUUGCUGGUUUUGUUACUACUUUUAAAUUAAAACCAGCAGUUACUUUUGCACCAACCUAAUAA	.(((((((((((((((((((((..(((((((((((...............)))))))))))..))))))))))))))))))))).	-50.16	MADE1	0.0229048
chr2	-	40497491	CAAAAGUAGUUGCUGGUUUUG	CUAUUAGGUUGGUGCAAAAGUAGUUGCUGGUUUUGUUACUACUUUUAAAUUAAAACCAGCAGUUACUUUUGCACCAACCUAAUAA	.((((((((((((((((((.((..(((((((((((...............)))))))))))..)).)))))))))))))))))).	-44.16	MADE1	0.0701429
chr2	-	40692792	AAAAGUAAUUGUGGUUUUGUC	AUUAUUAAGUUGGCACAAAAGUAAUUGUGGUUUUGUCAUUACUUUUAAUUGCAAAAAUCGCUGUUACUUUUGCACCAACCUAAUAAA	.((((((.(((((..((((((.(((.((((((((((.((((....)))).)).)))))))).))).))))))..))))).)))))).	-26	MADE1	0.407381
chr2	-	42173189	ACCAGGGCAAAUGUUUGUACUUU	CACAGCAUCAGCAGCGGCCGGAGUACAAACAUUUGCCCUGGUUCCUGUGCAACUUCCUGAGACUCAAAGAACCAGGGCAAAUGUUUGUACUUUGGCCACUGCUGUUUCUGUG	.((((...((((((.(((((((((((((((((((((((((((((...((...(((...)))...))..))))))))))))))))))))))))))))).))))))...)))).	-70.4	LTR40b	0.019087
chr2	-	50862489	GCAGAGGGAACUGAAGCAUGCUGA	ACUAGUUCUGUGAGGAUGGAGUUAAUAGCCAUCAGUAUCCCCAGUUUACAGCAGAGGGAACUGAAGCAUGCUGAAUAACUCAACCAGCACACAGAGCCAGA	.((.((((((((.((...((((((.(((((.(((((.(((((.((.....)).).))))))))).)...))))..))))))..))....)))))))).)).	-33.4	MIR	0.000583333
chr2	-	60231266	AUGCAAAAGUAACUGUGGUUUU	UUAGGUUGAUGCAAAAGUAACUGUGGUUUUUGCUAUUACGUUCAAUGGCAAAACCAGCAAUGACUUUUUCACCAACCUA	.(((((((.((.((.(((...(((((((((.((((((......))))))))))))).))...))).)).)).)))))))	-25.2	MADE1	NaN
chr2	-	73217888	AGGCUGGAGUGUAGUGGCGCGACC	CAGAGUCUCGCUGUCACCCAGGCUGGAGUGUAGUGGCGCGACCUCGGCUCACUGCAAGCUCCGCCUCCCGGGUUCACGUCAUUCU	.(((((..((.((..((((((((.(((.(((((((((.((....)))).)))))))...)))))))...)))).))))..)))))	-34.1	AluY	0
chr2	-	78078244	CAAAAGUAGUUGCGUUUUUU	GGGGACUCGUUAGGUUGGUGCAAAAGUAGUUGCGUUUUUUGCCAUUAAAGUAAUAGCAAAGACCACAAUUACUUUUGCACUAACCUAAUAUGUUGCCU	((.(((..((((((((((((((((.(((((((.(.(((((((.((((...)))).))))))).).))))))).))))))))))))))))..))).)).	-46.5	MADE1	0
chr2	-	85789195	AACACUGAAGUUAAUGGCUGA	GCAGCCAUUAACUUCAGUGUUCAUUGAUGGUUCUUGCCGGCCACAGAAUCAUCUAUGAACACUGAAGUUAAUGGCUGA	.(((((((((((((((((((((((.(((((((((((.....)).))))))))).))))))))))))))))))))))).	-50.4	L1MC4a	0
chr2	-	86395421	AGGUGGGAAGAUUGAUUGAGCA	ACUCAGCAGGCUGAGGUGGGAAGAUUGAUUGAGCAUCUGCUUGUUGGGCUCAAUCAAUCCUCCCACCUCAGCCUCCUGAGC	.(((((.((((((((((((...((((((((((((.((........))))))))))))))...)))))))))))).))))).	-52	AluJo	0.0291176
chr2	-	108618541	CCCAGGCUGGAGUGUAGUGGUGCGG	UUUGAGAUGGAGUCUUGCUCUGUCACCCAGGCUGGAGUGUAGUGGUGCGGUCUCAGUUCACCGAAACCUCCCCCUCCUGGGUUCAAGCAAUUCUCUGCCUCAGC	.(((((..((((..(((((.((..(((((((....((.(..(.(((.((((........))))..))).)..)))))))))).)))))))..))))..))))).	-37.6	AluSg1	0.00932
chr2	-	109101369	CGGACACUCAGCAGGACUGGCA	GCAGAUAUUCUGUUUUGCCAGUCCAGCUGAGUGGCCGGCUGCGGUGGACAAACCUCUCUUGGUGUGUAGGCAGUCGGACACUCAGCAGGACUGGCAAAACAGUGUAUCUGU	.(((((((.(((((((((((((((.((((((((.((((((((.....(((.(((......))).)))..)))))))).)))))))).))))))))))))))).))))))).	-73.7	LTR22	0.485636
chr2	-	114246406	CCUGGGCGACGAGCAAGACUC	GAGGCGGAGCUUGCAGUGAGCUGAGACUGUGCCACUGCACUCCAGCCUGGGCGACGAGCAAGACUCCGUCUCG	((((((((((((((.((..(((.((.((((((....))))...)).)).))).))..))))).))))))))).	-37	AluY	0.00542857
chr2	-	132728437	UGACUAUCUAGAGGAAGUA	CUACUCCUGAUUGGAUGGUUUAGUGAGGCCCUCGGAUCAGCCCGCUGGGUCAGCCCACUGCCCUGGCGGAACGCUGAGAAGACAGUCGAACUUGACUAUCUAGAGGAAGUAA	.(((((((..((((((((((.(((..(((..((...(((((((((..((.(((....))).))..))))...)))))...))..)))..))).))))))))))))).)))).	-49.6	SSU-rRNA_Hsa	0.980421
chr2	-	132728511	GAUGGUUUAGUGAGGCCCUCGGAU	CUACUCCUGAUUGGAUGGUUUAGUGAGGCCCUCGGAUCAGCCCGCUGGGUCAGCCCACUGCCCUGGCGGAACGCUGAGAAGACAGUCGAACUUGACUAUCUAGAGGAAGUAA	.(((((((..((((((((((..((..(((..((...(((((((((..((.(((....))).))..))))...)))))...))..)))..))..))))))))))))).)))).	-47.2	SSU-rRNA_Hsa	0.983083
chr2	-	132728750	CAAUAACAGGUCUGUGAUGC	GGACAAGUGGCGUUCAGCCACCUGAGAUUGAGCAAUAACAGGUCUGUGAUGCCCUUAAAUGUCCA	(((((((.(((((((((..(((((..(((....)))..)))))))).))))))))....))))).	-24.3	SSU-rRNA_Hsa	0.99315
chr2	-	132753703	AGAGGUGUAGAAUAAGUGGGAG	AGACAUGAGAGGUGUAGAAUAAGUGGGAGGUCCCCAGUGCCCCCCUAUCCCCGUGAGGGGGUGGGGUGGGGUCCUGUGGGCUGCCCAUGGAAUACUACUACUCUGAUCGUUU	.(((((.((((...(((.((..(((((.(((((.(((..(((((((((((((....)))))))))..))))..))).))))).)))))...)).)))...)))).)).))).	-58.9	LSU-rRNA_Hsa	0
chr2	-	132871195	AGCAGCGUUAGAUUCUCAU	CAGAUCAGCAGCAGCGUUAGAUUCUCAUAGGAGCAUGAACUCUAUUGUGAACUGCUCAUGUGAGGGAUCCAGGUUGUGUGCUCCUUAUGAGAAUCUAAUGCCUGAUGGUCUG	.((((((.(((..((((((((((((((((((((((((((((....((.((.((.(((....))))).)))))))).)))))))).))))))))))))))))))).)))))).	-50.8	MER1A	0
chr2	-	141060665	UCUGUGCUACUGGAUGAAGAGU	CCUAUCGGAGUAGCAGGUCCCCCAUUCAGCAUUCAUUGGCACCAGAGAUGAAAUUGGGACUCCUCUGUGCUACUGGAUGAAGAGUGGGAGUUCAGGCUACCUAGAUGG	.(((((((.(((((..(..((((((((..((((((.((((((.((((...............)))))))))).))))))..))))))).)..)..))))))).)))))	-45.36	L1MD2	0.00609091
chr2	-	143479796	UGCGAAAGUAAUUGUGGUUUUU	GUUGGUGCGAAAGUAAUUGUGGUUUUUGUCAUUACUUUCCAUGGCAAAAACCACAAUUACUUUUGCACCAACC	(((((((((((.((((((((((((((((((((........)))))))))))))))))))).))))))))))).	-45.2	MADE1	0.0443636
chr2	-	147494956	CAAAAACUGCAAUUACCUUUG	GAGAGUUUCUGUUAUUAGGUUGGUGCAAAAGAAGUUGCGGCUUUUACCAUUGAACAUAAUGGCAAAAACUGCAAUUACCUUUGUACCAAUCUAAUAUAUAGGUAAUAUCUA	.(((...((((((((((((((((((((((.(.((((((((.((((.((((((....)))))).)))).)))))))).).))))))))))))))))).))))).....))).	-43.6	MADE1	0.383333
chr2	-	190781790	GGGAUUUGUGAGCAUAUGCUGUUA	AUGGGAACUUACCAUUUUGGGGAAAUGGGAUUUGUGAGCAUAUGCUGUUAAUUAAAGAAGAUACAGAUUAUGCAUCCCAAAUCCUAAAAUCCAAAAUGUACCAA	.(((........(((((((((....(((((((((.(((((((..((((...((....))...))))..))))).)).)))))))))...)))))))))..))).	-32.5	MER46A	0.0866667
chr2	-	191439414	CAGUGUGGGCAACAGAGUGAGACC	GUGAGGCAGGAGAAUAGCUUGAGCUCAGGAGUUUGAGACUGCAGUGAUCUGUGAUUGUAUCAUUGCACUCCAGUGUGGGCAACAGAGUGAGACCCUGUCUCACA	((((((((((.(....((((..(((((.(...(((.((.((((((((((.......).))))))))).)))))).)))))....))))....))))))))))).	-41	AluJo	0
chr2	-	197346803	AGCAGCGUUAGAUUCUCAU	CAGAUCAGCAGCAGCGUUAGAUUCUCAUAGGAGUGCAAACCCUAUUGUAAACUGCCCAUGCGAGGGAUCUAGGUUGCACGCUCCUUAUGAGAAUUGAAUGCCUGAUGAUCUG	.((((((.(((..(((((.(((((((((((((((((((..((((..........(((......)))...))))))))..))))).)))))))))).)))))))).)))))).	-43.42	MER1A	0.00705263
chr2	-	214331053	CACAGGCUUAGAAAAGACAGU	CAGUCUGAAGUGUAAACUUAAAGACUGUCUUUUCUAAGCCUGUGCCAAAGGAAAGGCAAGGCACAGGCUUAGAAAAGACAGUCCUUAAGUUUACACUUAGUAACUU	.(((...((((((((((((((.((((((((((((((((((((((((.............)))))))))))))))))))))))).))))))))))))))....))).	-63.72	L1MB7	0
chr2	-	215344565	GAGUAGCUAGGAUUACAGGCGUGUA	CUCCUGUCUCAGCCUCCUGAGUAGCUAGGAUUACAGGCGUGUACCACCAUGCCUGGCUAAUUUUUGUGUUUUUAGGAGAGACGGGAU	.(((((((((....(((((((..((.(..((((((((((((......))))))))..))))..).))...)))))))))))))))).	-37.5	AluSg	0.01424
chr2	-	216202858	CAAAAACUGCAUUUACUUUUG	AAUGUCAUAAAGGUUGGUGCAAAAGUAAUUGUGAUUGUUGCCAUUUGACAGUAAUAGCAAAAACUGCAUUUACUUUUGCACCAAUCUAAUACAUA	.((((.....((((((((((((((((((.(((..((.((((.(((.......))).)))).))..))).))))))))))))))))))...)))).	-35.3	MADE1	0
chr2	-	223974338	AUGCAAAAGUAACUGUGGUUUU	GUUAGGUUGAUGCAAAAGUAACUGUGGUUUUGCCAAAGUAAUGGCAAAAACCACAGUUACUUUUGCAUCAGUCAAUAACU	(((((..((((((((.(((((((((((((((((((......)))).))))))))))))))).))))))))..)..)))).	-44.2	MADE1	0.104318
chr2	-	233227444	GAAGGUGGAGGUAGCAGUGAGCC	CUGAGGCAGGAGAAUUGCUUGAACCCAGAAGGUGGAGGUAGCAGUGAGCCAAGAUUGUGCCACUGCACUCCACCCUGGGUGACAGAGUGAGACUCUGUCUCAA	.((((((((.((..(..(((..((((((..((((.((...((((((.((((....)).)))))))).)).))))))))))....)))..)..)))))))))).	-48.4	AluSx	0
chr2	-	234057049	UUCGGAUUUCUGGAUUAGGUAU	UACUUAACGGUCGAGCCUCCCUAAUCCAAAAAUUUGAAAUCUGAAAUGCUCCAUUGAGUUUCGGAUUUCUGGAUUAGGUAUGCUUGACUUGAGUC	.(((((..((((((((...(((((((((.......((((((((((..((((....)))))))))))))))))))))))...))))))))))))).	-39.81	MER46A	0.0122727
chr2	-	237731713	AGCAGCGUUAGAUUCUCAU	CAGAUCAGCAGCAGCGUUAGAUUCUCAUAGGGGCAUGAACCCUAUUGUGAACUGCGCAUACAAUGGAUCUGGGUCGUGCACUCCUUAUGGGAAUCGAAUGCCUGAUGAUCUG	.((((((.(((..(((((.(((((((((((((((((((.((((((((((.........))))))))....)).))))))...))))))))))))).)))))))).)))))).	-47.7	MER1B	0
chr2	-	240531152	UGAGACCAGGACUGGAUGCACCA	AGGGAUGCGUUGGCCUGUGGGCAUGGCCUGAGACCAGGACUGGAUGCACCACUCUCCCUGUGAUGAGGUGAAGCCAGCUCUGGUCUGGGCCAUUUCACAGGAUUCCA	.(((((.......((((((((.(((((((.(((((.(..((((...((((.(((.......)).).))))...))))..).))))))))))))))))))))))))).	-50.61	HAL1b	0.00669565
chr1	+	9950037	AAGUAGUUUCAUGAUAAAGGGU	GAAUCCUACUGGAGCAUAUUCUCAAGUAGUUUCAUGAUAAAGGGUGUAUGAGAGAUCAACCCUUUAUCAUGAAACGCUUGAGGAUACGCUCCAGAAAGAUUA	.((((...(((((((.(((((((((((.(((((((((.(((((((...(((....)))))))))).)))))))))))))))))))).)))))))...)))).	-53.1	HAL1	0.191591
chr1	+	11168165	ACUUGAGACUGGGAGGUUGAGGCU	GGGUGUGGUGGUGCAUACCUGCAGUCCUAGCUACUCGGGAGGCUGAGGUGGAUGGAUCACUUGAGACUGGGAGGUUGAGGCUGCAAUGAGCCAUGGUUGCCCCAUUGCACUC	.((((..((((.(((.((((((((((.(((((.(((((....((.((((((.....)))))).)).))))).))))).))))))).........)))))).))))..)))).	-48.3	AluJb	0.020125
chr1	+	12290554	GGCUAGAAUGGAAUUAUGUAGGC	GUUUUGUGAGGGCUAGAAUGGAAUUAUGUAGGCCUAAUGGAGGAGAGUUCUUUUUGGUCUAGGCAAGAAUGAAGGUGGUUUGGAUCUGGUCAGUGGAAA	.(((..(...(((((((.(.(((..((.((.(((((((.((((((....)))))).)).))))).....))...))..))).).))))))).)..))).	-25.9	L2	0.0111304
chr1	+	17748144	ACCCCGGCUGGAGUGUGAUGGCAUG	UUGAGAUGGAGUGUUGCUCUGUCACCCCGGCUGGAGUGUGAUGGCAUGAUCUUGGCUCACUGCAUCCUCUGCAUCCUGGGUUCGAGCGAUUCUCCAGCCUCA	.((((.(((((.(((((((....((((.((.((.((...((((.(((((.......))).))))))..)).)).)).))))..))))))).)))))..))))	-39.7	AluSx	0
chr1	+	17946269	UUAGGGUUUGCCUGGGACUGA	UGACCAACCUUUAGGGUUUGCCUGGGACUGAGGGGGUGCCUGGGAUGGAACUCUCUAUUUUAAAACCAGGCAAACCAAGAUGAAUUGGUUG	.((((((..((((.((((((((((.((...(((((((.((......)).)))))))...)).....))))))))))....)))))))))).	-33.8	MER81	0.00852381
chr1	+	23592165	AGGCAUUAGAUUCUCAUGAGA	CAGAUCAUCAGGCAUUAGAUUCUCAUGAGAAGCAUGCAACUUGGUUUCCUCGAAUGCACAGUUCACAAUAGGGUUCGUGCUCCUAUGAGAAUCUAAUGCCGUCACUGAUCUG	.((((((...(((((((((((((....((.((((((.((((..(((.....((((.....))))..)))..)))))))))).))...))))))))))))).....)))))).	-40.1	MER1A	0
chr1	+	25222630	UGUUGGGAUUCAGCAGGACCAU	GUGCUUUACAUGAAUGGUCCCAUUGAAUCCCAACAGCUUUGCGAAGUGUUGUUGGGAUUCAGCAGGACCAUUCGUGUAAAGUAA	.(((((((((((((((((((..(((((((((((((((..........)))))))))))))))..))))))))))))))))))).	-54.3	MIR	0.0127727
chr1	+	28075245	UGAGCCUGAUUUUGUAGCUGU	GCCACUGACCCCUCUCUGAGCCUGAUUUUGUAGCUGUACACUAAGGGAAUCCCAACUCCCUUAGUGUACAGCUACAAAAUCAGGCUCAGAGAGGGGGAUUCACUGGG	.(((.(((((((((((((((((((((((((.(((((((((((((((((........))))))))))))))))).))))))))))))))))))))))...))).))).	-81.7	MIR	0.0229524
chr1	+	35531541	ACCGAGGCUGGAGUGUAGUGGCA	GUGAACCACCAUACCAUGCCAUUAACAUGGUUUUUGUUUUUGUUUUUGAGACAGAGUCUCACUCUGUCACCGAGGCUGGAGUGUAGUGGCAGGAUCUUGGCUCACU	((((.(((..((.((.((((((((.(((.........((..(((((.(.(((((((.....))))))).).)))))..)))))))))))))))))..))).)))).	-35.4	AluSx	0
chr1	+	40177954	CAGGACAACAUAAGGAGAUUUU	CCUAUGUUGCCCAGGAGUUCAAGCCCAGGACAACAUAAGGAGAUUUUUGUUCUUUUAUUUUUGAGAUCCUCCCUAUGUUGCCCUGGUCUCGAACUCCUGAGCUCAAGAGA	.((.....((.(((((((((.((.(((((.(((((((.(..((((((...............))))))..)..))))))).))))).)).))))))))).)).....)).	-42.96	FLAM_C	0.0152273
chr1	+	45470491	GAGCAAAAGUAAUUGCGGUUU	AGCUAAUUAUUAGAUUGGAGCAAAAGUAAUUGCGGUUUUUCAUUAAAAGUAAUGGCAAAAACUGCAAUUACUUUUGCACCAAACUAAUACUUUGUA	.((.((.((((((.((((.((((((((((((.(((((((((((((....))))))..))))))).)))))))))))).)))).)))))).)).)).	-34.4	MADE1	0.00228571
chr1	+	45786581	CCCAGGCUGGAGUGUAGUGGUGCGG	UUUGAGACGGAGACUUGCUCUGUCACCCAGGCUGGAGUGUAGUGGUGCGGCUCACUGCAACCUCUGCCUCCUGGGUUCAGGCGAUUCUCCUCCCUCAAC	.(((((..(((((.((((.(((..(((((((..((.....((.(((((((....)))).))).)).)).))))))).))))))).)))))...))))).	-44.3	AluSg	NaN
chr1	+	51298332	ACACUUGUUGGGAUGACCUGC	AGGACUACCUGCCUGCAGAAAGGAGCUAUCCACUCCAGGUGUCCUUUCUUCUGAGAGCUGGACACUUGUUGGGAUGACCUGCCUGCAGGUAGGAGCUGCCC	.((.((.(((((((((((..(((...(((((.(..(((((((((.((((....))))..)))))))))..)))))).)))..)))))))))))))...)).	-50.7	MER52A	0
chr1	+	52388442	CUGGGCUGUAGUGUGCUAUGC	GUGGUGGCAUGUGCGUCUAGUCUCAGUUACUUGGGAGGCUGAGGCGGGAAGAUUGCCUGAGCCCAGGAGUUCUGGGCUGUAGUGUGCUAUGCUGAUCAG	.((((((((((..((..(((((.(((..((((..(.((((.((((((.....)))))).)))))..)))).))))))))...))..).))))).)))).	-41	7SLRNA	0
chr1	+	53460248	ACUCAGGGCAGAAUUCAGCUAG	GUGCUUAUGGGACUUUGCAUUGGAACUGAGUUUUGCCCUGUCACAGUGGAAAGCAACUCAGGGCAGAAUUCAGCUAGUGCCCACAGAGGAAGCACU	((((((.((((.....(((((((..(((((((((((((((....(((........))))))))))))))))))))))))))).))....)))))).	-41.8	L1M1	0
chr1	+	57033308	AAGUGUACAGUUUGGCAGUGUU	AUACACAUAAAACACUGCCUACAUAACACUGCCAAACUGUACACUUAGAGAUCUUAACCAUCUCUAAGUGUACAGUUUGGCAGUGUUAUGUAGGUUCACAUUGUUGUGUAA	.((((((.........((((((((((((((((((((((((((((((((((((.......)))))))))))))))))))))))))))))))))))).........)))))).	-70.47	L1MB2	0.00145455
chr1	+	62317090	UGCCUGGAACAUAGUAGGGACU	AAGCACUUUAUUGAGUCCCUACUAUGUUCCAGGCACUGGGUAUCGUAGGUGCCUGGAACAUAGUAGGGACUCAAUAAAGGAGCUA	.(((.((((((((((((((((((((((((((((((((..........))))))))))))))))))))))))))))))))..))).	-62.8	L2	0.00404545
chr1	+	81947463	UAAAAGUAAUUGUGGUAUUUGC	GUCAUUAGGGUGGUAUAAAAGUAAUUGUGGUAUUUGCCAUUAAAGUACUGCAAAAGCCGAAAUUACUUUUGCACCAACCUAAUGGG	.((((((((.((((.(((((((((((.((...(((((............)))))...)).))))))))))).)))).)))))))).	-28.2	MADE1	0.00627273
chr1	+	109776376	GCAUAUGGUAGAAGAAUGAAU	ACCCUAGCAUAUGGUAGAAGAAUGAAUUUAAAAAUAAUUUAAAAUAAUUUAAAAAUUCAUUCUUCUACCAUAUGGGGGA	.((((..(((((((((((((.((((((((..((((.((.....)).))))..)))))))).))))))))))))))))).	-31.5	HERV16	0.00266667
chr1	+	110526124	GCAGAGGAGUAGCAUGAUCUGAC	AUGAGGGUCCUGUGGUUAAGGUAAGAAGUUUGACAUUUACUCUGGUGAAAAGGGAGCCAUCGAGAGUUCUCAGCAGAGGAGUAGCAUGAUCUGACUUCUUAGGACGAUCAU	.(((..((((((...........(((((((.((((((((((((..((....((((((........))))))..))..))))))).))).)).)))))))))))))..))).	-35.2	L2	0.0107391
chr1	+	145628076	UGGGCUGUAGUGUGCUAUGCC	AGCCAGUGGUUAAGUGGCACAUGCCUGUAGUCCAUCUACUCCAGGGGCUGAGGCAGGAUGAUUGCUUAAGUCCAGGAGUUCUGGGCUGUAGUGUGCUAUGCCAAUAGGGUG	.(((..((((...((((((((...((((((((((...(((((..(((((.((((((.....)))))).))))).)))))..))))))))))))))))))))))....))).	-50.6	7SLRNA	0.00133333
chr1	+	148450624	AGGAGUUCUGGGCUGUAGUGUGCU	GCGGUGUCCCGUGCCUGUAGUCCCAGCUACUUGGGAGGCUGAGGCAGGAGACGGCUUGAGCCCAGGAGUUCUGGGCUGUAGUGUGCUAUACCGA	.((((((...(..(((((((.(((((..((((..(.((((.((((.(....).)))).)))))..)))).))))))))))).)..).)))))).	-45.2	7SLRNA	0
chr1	+	148548400	CCCAGGCUGGAGGGCAGUGGGA	UUUGAGAUGGAGUCUCGCUCUGUUGCCCAGGCUGGAGGGCAGUGGGACAAUCUCAGCUCACUGCAAGCUCCGCCGCCUGGGUUCACGCCAUUCUCCUGCCUCAGC	.(((((..((((....((..((..(((((((((((((.(.((((((.(.......))))))).)...)))))..)))))))).)).))....))))...))))).	-41.2	AluY	0
chr1	+	148882828	GCGCCUGUGAAUAGCCACUGCACUCC	GAGGCGGGAGGAUCCCUUGAGGCCAGGAGUUUGAGGCAUUAUUGGGCUAUGAUAGCGCCUGUGAAUAGCCACUGCACUCCAGCCUUGGCAACAAAGUGAGACCCCAUCUCU	(((..(((.(..(((.(((..((((((.(((.((((((......((((((.((((...))))..))))))..))).))).)))))))))..))).).))..))))..))).	-43.6	FAM	0
chr1	+	152029833	UGCAGUCACUGUGGAAGACAGUUU	AGUGCUUGGAAUGUAAAAUGCUGCAGUCACUGUGGAAGACAGUUUGGCGGUUCCUCAAAAUACUGUUACCAUGUGACCCAGCAACUCCAUUCCUAGGCGCA	.((((((((((((.....(((((..(((((.((((..((((((((((.(....)))))...)))))).))))))))).)))))....)))))).)))))).	-39.8	L1MB7	0.444875
chr1	+	159679733	UGGUAGAAUUCUCGCCUGCC	CGGCUGGUGGCGAGUUCCGCUGUGCCAGCUUCCGUUGGCGUUUGCCAUCGGUGCAUGGGUGGUUCAGUGGUAGAAUUCUCGCCUGCCA	.(((.(((((.(((((((((((.((((.((.(((.((((....)))).))).....)).)))).))))))...)))))))))).))).	-43.9	tRNA-Gly-GGY	0
chr1	+	162994700	UCUGGCACAUAGUAGGUACUCA	CUUAGUCAAUUCCAUAGCAUGAGCUGAGUGCCUGUUGUGCUCACCUAGCAUCGUGUCUGGCACAUAGUAGGUACUCACUAAAUACUUGCUGAAUUACUAAA	.(((((.(((((...((((..((.((((((((((.(((((((((........)))...))))))...)))))))))))).......)))))))))))))).	-32.7	L2	0.00118182
chr1	+	169427595	UGGGCAACAUGGUAAGACCUCA	GUGUUGAGGUGGGUGGAUUGCUUGAGCUCAGGAGUUUUAGACCUGCCUGGGCAACAUGGUAAGACCUCAUCUCUACAA	.(((.((((((((.(..(((((...(((((((((........)).))))))).....)))))..))))))))).))).	-31.2	AluJb	0.00413636
chr1	+	177401597	AGGCUGGAGUGUAGUGGCGCGACC	CAGACGGAGUUUCGCUCUUGUUGCCCAGGCUGGAGUGUAGUGGCGCGACCUUGGCUCACUGCAACCUCUGCCUCCUAGGUUCCGGCGAUUCUCCUGUCUC	.((((((((..(((((...(..(((.((((.(((((((((.((.((.......)))).)))))..))))))))....)))..))))))..)))).)))).	-37.3	AluSq	0
chr1	+	178136151	UCAAUAUGGUGACCUCCCGGGAGCGG	GCACUAAGUUUGGCUUCAAUAUGGUGACCUCCCGGGAGCGGGGGACCACCAUGUUGCCUAAAGAGGGGUGA	.((((...(((((...((((((((((.((.((((....))))))..)))))))))).)))))....)))).	-30	7SLRNA	0
chr1	+	179014311	UUGUAGAAUAUUUAGCAGCAUCC	AGUCUGUGUUUGGAGCAGGUAGUGGGAAGGAUUGCUGUCCUGGAAAUUGUAGAAUAUUUAGCAGCAUCCUUGACCCCUACCCAUUAGACUCUAGUAACACUAACA	.((..(((((((((((.(((((.(((((((((.((((..(((((.(((....))).)))))))))))))))..)))))))).....).)))))..)))))..)).	-35.1	MER20	0.00665217
chr1	+	184700917	AAGAUGGAGGAUAGAACAUUAU	GGAGUAGCAAUUUAAUGUUUUAUCCUCCAUCUUUUGAAAAAUAUUGUCAAAAGAUGGAGGAUAGAACAUUAUCCU	(((.........(((((((((((((((((((((((((.........)))))))))))))))))))))))))))).	-36.2	L3	0
chr1	+	193331348	UAGGACAGUUGGAAAUAGGGUA	UCUAUUAUGUUCCAUUGGACUAUGUGUCUGUUUUUGUACCAGUACUAUGAUGUUUUGGUUACUGCAGCCAUGUAGGACAGUUGGAAAUAGGGUAGC	.(((((...((((((((..(((((((.((((....(((((((.((......)).)))).))).)))).)))))))..))).)))))....))))).	-32.2	L1PA13	0
chr1	+	196605067	AAAAGUAAUUGCAGUUUUUGACA	UAUAUCUUAUAUGUAUUAGGUUGGUGAAAAAGUAAUUGCAGUUUUUGACAUUACUUUCAAUGGCAAAAAUGGCGAUUAUUUUACACCAACCUAAUAUUUGAUUGAUGUC	.(((((......((((((((((((((..(((((((((((...(((((.((((......)))).)))))...))))))))))).))))))))))))))......))))).	-39.7	MER4B	0
chr1	+	210958179	AAAAGUAAUUGCGGUUUUUU	AUGAUAUAGCUUAUGAGGUUGGUGCAAAAGUAAUUGCGGUUUUUUGCCAUAAAAGUAAUGGCAAAAGCCACAAUUACUUUAUACCAACCUAAUAAUUAUUCAA	.(((.((((.((((.(((((((((..((((((((((.((.((((((((((.......)))))))))))).)))))))))).))))))))).))))))))))).	-42.6	MADE1	0.0515
chr1	+	218577180	AGGGAGUUGGAGAUUGCAGUG	AGGCGUGAUGGCGGGCGCCUGUAGUCCCAGCUACUCUGGAAGCUGAGGCAGGAAAAUCGCUUGAACCAGGGAGUUGGAGAUUGCAGUGAGCUGAGAUCAUGCC	.((((((((..(((.(((.(((((((((((((.((((((((((.((..........))))))...)))))))))))).))))))))))..)))..))))))))	-48.2	AluSc	0
chr1	+	234136712	UCUGAGACUAGAGCAAAGCCCUU	GGAAAAGGAACCGGAUUAAAUGUUUAAGAGACUUAGUUCUAGUCCUAGUACUGGUAUUAACCAGCUCUGAGACUAGAGCAAAGCCCUUAAUAUUUCUAAGCCUCUUUUUUG	.((((((((...((...(((((((.(((.(.(((.(((((((((.(((..(((((....)))))..))).))))))))).)))).)))))))))).....)))))))))).	-36.3	MIR3	0.0225217
chr1	+	235701087	CAAGGAGACGGGAACAUGGAGC	CAGGCUUUCCACUUGGCAGGUGCCAUGUUGCCUGCUCCUUACUGUACACGUGGCUGGCAAGGAGACGGGAACAUGGAGCCGCCAUUUUGAACAUGCCUA	.((((.(((....((((.(((.(((((((.((((((((((.(((..(....)..))).)))))).))))))))))).)))))))....)))...)))).	-43.3	LTR9	0
chr1	-	658715	AGCAGCGUUAGAUUCUCAU	CAGAUGAGCAGCAGCGUUAGAUUCUCAUAGGAGAACGCACCCUGUUGUGAACCGUGCAUGUGAGGGAUCUAGGUUGCGCUGUCCUUAUGAGAAUCUAAUACCUAUUGAUCUG	.((((.((.((..(..((((((((((((((((.(.((((.((((....((.((.(.......).)).)))))).)))).).))).)))))))))))))..))).)).)))).	-38.1	MER1A	NaN
chr1	-	662121	AGCAGCGUUAGAUUCUCAU	CAGAUGAGCAGCAGCGUUAGAUUCUCAUAGGAGAACGCACCCUGUUGUGAACCGUGCAUGUGAGGGAUCAAGGUUGCGCUGUCCUUAUGAGAAUCUAAUACCUAUUGAUCUG	.((((.((.((..(..((((((((((((((((.(.((((.(((....(((.((.(.......).)).)))))).)))).).))).)))))))))))))..))).)).)))).	-38.7	MER1A	0
chr1	-	665537	AGCAGCGUUAGAUUCUCAU	CAGAUGAGCAGCAGCGUUAGAUUCUCAUAGGAGAACGCACCCUGUUGUGAACCGUGCAUGUGAGGGAUCUAGGUUGCGCUGUCCUUAUGAGAGUCUAAUACCUAUUGAUCUG	.((((.((.((..(..((((((((((((((((.(.((((.((((....((.((.(.......).)).)))))).)))).).))).)))))))))))))..))).)).)))).	-38.1	MER1A	0
chr1	-	1030012	CAGGCUGGAGUGCAGGUGCGU	CAGGGCCUCGCUCUGUUGCCCAGGCUGGAGUGCAGGUGCGUUCCCGGCUCGACCAGCUUGAAUGCGUCUGCACUUCGGCUUCGAACUCCUGGGCUCAAGCAGUCCUC	.(((((...(((.((..((((((((.(((((((((..((((((..((((.....)))).))))))..))))))))).)).........)))))).))))).))))).	-50.3	FRAM	0
chr1	-	12139768	UAGGUUAUGAAGAUACUUUUU	UUAUGGGUAAUGAAAGAAAAUAUAGAAAAGUAUCAUCAUGACCUAUAGGUAGAGCUACUCAUAGGUUAUGAAGAUACUUUUUUAUAUUUUUCUUUCAUUAGCUUUAU	.((.((.(((((((((((((((((((((((((((.(((((((((((..(((....)))..))))))))))).)))))))))))))).))))))))))))).)).)).	-51.1	L1M5	0.003
chr1	-	22026460	AGUGGGUAAGAGUAUAGACUUGG	GGCAGUGGUAUAGUGGGUAAGAGUAUAGACUUGGAGCCAGCCUGCUUGGGUUCAAAUCCUAGCUCUCCCACUUACUAGCUGUG	.(((((((((.((((((..(((((...((.(((((.((((.....)))).))))).))...)))))))))))))))).)))).	-33.6	MIR	0.0023913
chr1	-	28075296	UGAGCCUGAUUUUGUAGCUGU	CCCAGUGAAUCCCCCUCUCUGAGCCUGAUUUUGUAGCUGUACACUAAGGGAGUUGGGAUUCCCUUAGUGUACAGCUACAAAAUCAGGCUCAGAGAGGGGUCAGUGGC	.(((.(((...(((((((((((((.((((((((((((((((((((((((((((....)))))))))))))))))))))))))))).)))))))))))))))).))).	-83.1	MIR	0.00419048
chr1	-	45122551	CCCAUACUUUCACCCCUCUCU	AGAGCUUUGAAUGGGGGCUGGGAGAGGUGGUGGGAAGUAUGCAGCAAGUCAGGUUUAUAGAGCUGCCCAUACUUUCACCCCUCUCUCAGGCCUCAUUAUCUCA	.(((.....(((((((.((((((((((.(((((.(((((((((((................)))))..))))))))))))))))))))).)))))))..))).	-52.19	L2	0.0543333
chr1	-	45985671	GAUACUGAGACUGUCAUACUAACAU	UAUGCAGUGUGAUAUGGUGGAACAGUCCUGGAUUUAGAGUAAGAAGGCCUGGAUUCAGAUACUGAGACUGUCAUACUAACAUUGUAUC	.(((((((((..(((((..(..((((.((((((((((.((......))))))))))))..))))...)..)))))...))))))))).	-30.6	MIRb	0.0728
chr1	-	52963742	UGAAACAGCUUAGAUUCUAUCG	GGCCUUAUGUACUCACUUUCUUCCUGAAACAGCUUAGAUUCUAUCGUCCGUCAUGAAAUGGAAUCUAAUAGAAUCUAAGCUGUUUGGGGAAGAAAGUGAGUACAUGAGGUA	.((((((((((((((((((((((((.((((.(((((((((((((..(((((......))))).....))))))))))))).)))).)))))))))))))))))))))))).	-70	L2	0.000272727
chr1	-	57033298	AAACUGUACACUUAGAGAUGGUU	UUACACAACAAUGUGAACCUACAUAACACUGCCAAACUGUACACUUAGAGAUGGUUAAGAUCUCUAAGUGUACAGUUUGGCAGUGUUAUGUAGGCAGUGUUUUAUGUGUAU	.((((((..((..(...(((((((((((((((((((((((.(((((((((((.......))))))))))).)))))))))))))))))))))))..)..))...)))))).	-64.2	L1MB2	0.00173913
chr1	-	57033267	AAGUGUACAGUUUGGCAGUGUU	ACCUACAUAACACUGCCAAACUGUACACUUAGAGAUGGUUAAGAUCUCUAAGUGUACAGUUUGGCAGUGUUAUGUAGG	.(((((((((((((((((((((((((((((((((((.......)))))))))))))))))))))))))))))))))))	-61.7	L1MB2	0.0825
chr1	-	58363781	ACUUGAGACUGGGAGGUUGAGGCU	GCUCCUGUAGUCCCAGCUACUUGGGAGGCUGAGGUGAGAAGAUCACUUGAGACUGGGAGGUUGAGGCUGCAAUGAGCU	((((.(((((((.(((((.((..(....((.((((((.....)))))).)).)..)).))))).)))))))..)))).	-35.6	AluJb	0.006
chr1	-	62317054	UGCCUGGAACAUAGUAGGGACU	ACAUAAAGGAAGCAUAGCUCCUUUAUUGAGUCCCUACUAUGUUCCAGGCACCUACGAUACCCAGUGCCUGGAACAUAGUAGGGACUCAAUAAAGUGCUUGAUGAAUGA	.(((..(..(((((......(((((((((((((((((((((((((((((((............))))))))))))))))))))))))))))))))))))..)..))).	-61.3	L2	0.0152273
chr1	-	63739352	UCCACAUGUAAAAAAAUGAAUC	UGGUUCAAGGUAGGGACUGGAUUCAUUAUUUUGCAUGUGUAUAACCAGUUACUGAAACAGAUAUCCACAUGUAAAAAAAUGAAUCUAGUCCCUACCAUUUGCUG	.(((....(((((((((((((((((((.(((((((((((.(((.(..(((.....))).).))).))))))))))).)))))))))))))))))))....))).	-49.1	L1MB7	0.0315
chr1	-	77514931	CAAAAACUGCAUUUACUUUUG	AUUGGUGCAAAAGUAAUUGCAGUUUUUGCCAUUUGCAAUUAUUUUUAAUGGCAAAAACUGCAUUUACUUUUGCACCAAC	.(((((((((((((((.((((((((((((((((.............)))))))))))))))).))))))))))))))).	-46.82	MADE1	0.00638095
chr1	-	88601222	CAAAAGUAAUUGUGGUUUUUUU	CUAUUAAAAGUUGGUGCAAAAGUAAUUGUGGUUUUUUUUGCCAUUAAAAGUAAUGGCAAAAGCUGCAGUUACUUUUGCACCAACCUAAUAU	.(((((...(((((((((((((.(((((..((...(((((((((((....)))))))))))))..))))).))))))))))))).))))).	-42.7	MADE1	0
chr1	-	88904965	GCCCAGGUCGGAGUGCAGUGGCG	CGGAGUCUGGCUCAGUCGCCCAGGUCGGAGUGCAGUGGCGCGAUCUCGGCUCACUGCGAGCUCCGCCUCACUGGUUCACGCCGUUCUCCU	.((((..(((((((((.(...(((.((((((((((((((.((....)))).))))))..))))))))))))))).....))))..)))).	-42.2	AluY	0
chr1	-	142438553	UGGUAGUGGGGGACUGCG	CAUAAUUUGUGGUAGUGGGGGACUGCGUUCGCGCUGUCCUCUGAAUUUUGUGCUGGAAAACGCAGAUUGUA	.((((((((((.(((((((((((.(((....))).))))))).........)))).....)))))))))).	-24.6	U1	0.971833
chr1	-	145111969	UAAAAUGCAGAUUCAGAACCC	UCUUGUUAAAAUGCAGAUUCAGAACCCUGGGGAUGGGGCCUGAUUCUGCAUUUCUAACAGG	.((((((((((.(((((.((((..(((.......)))..)))).))))).))).)))))))	-26	MER5A1	0.00828571
chr1	-	167193808	AUGGCAGCAUUAGAUUCUCAU	AUGGCAGCAUUAGAUUCUCAUAGGAACAUGAACCCUAUUGUGAACUGCACAUGCAAGGGAUCUAGGUUACAUGCUCCUUACGAGAAUCUGAUGAUCUGUCAC	.((((..((((((((((((..((((.((((((((..(((.(....(((....))).).)))...)))).)))).))))...))))))))))))....)))).	-36	MER1A	0
chr1	-	171805481	UGGGCUCAAGCGAUUCUCCUGA	AUUUCUUUUUGGGACAGGGUCUUGCUGUGUUGCCCAGGCUGGUCUUGAACUCCUGGGCUCAAGCGAUUCUCCUGAAUUGCUUGAGAAGAAAG	.((((((((..((.(((((..(((((.((..(((((((..(((.....)))))))))).)))))))..).)))).....))..)))))))).	-37.3	FLAM_C	0
chr1	-	175788645	CAAAAACUGCAUUUACUUUUG	ACCUUUAAUAUUAGGUUGGUGCAAAAGUAAAUUGGUUUUUCCCAUUAAAAGUAAUGGCAAAAACUGCAUUUACUUUUGCACCAACCUAAUAACUUGGA	.((.....((((((((((((((((((((((((((((((((.((((((....)))))).)))))))).))))))))))))))))))))))))....)).	-48.9	MADE1	NaN
chr1	-	197070137	UGGCGAAGACUGCAGUGACUUU	AGCUAUUAGGUUGGUGCAAAAGUUUAUUGCGGUUUUUGCCAUUUAAAAGUAAUGGCGAAGACUGCAGUGACUUUUGCACCAACCUAAUAAAAGCA	.(((((((((((((((((((((((.((((((((((((((((((.......))))))))))))))))))))))))))))))))))))))...))).	-60.1	MADE1	0.0106818
chr1	-	198783774	CAGGCUGGAGUGGAGGGGCA	GGAGCCUCACUCUGUCACCCAGGCUGGAGUGGAGGGGCAGGACCUCGGCUCACUGCAAUCUCCACUUCCUGGGUUCAAGUGAUUCUCCU	((((..(((((.((..(((((((...(((((((((.(((((((....).)).))))..)))))))))))))))).)))))))..)))).	-45.2	AluSg	0
chr1	-	202888901	AAAGUAAUUGUGGUUUUUGCUG	GUGCCCUUAUAUUAAUAUUAGGCUAGUGCAAAAGUAAUUGUGGUUUUUGCUGUUACUUUCAAUGGCAAAAAUCGCAAUUACUUUUGCACCAUCUAAUACUAGUCACU	(((.......((((.(((((((...(((((((((((.(((((((((((((((((......))))))))))))))))).)))))))))))..))))))).))))))).	-41.51	MADE1	0.107909
chr1	-	206412005	AAGUAAUUGCGGGUUUUGCCUU	GCACAACAUUGGUGCAGAAGUAAUUGCGGGUUUUGCCUUUUUUUUUUUUAUGGCAAAACCCACAAUUACUUCUGCACCAAUGUAAUAACUGCU	(((..((((((((((((((((((.((.((((((((((..............)))))))))).)).))))))))))))))))))......))).	-50.64	MADE1	0.205364
chr1	-	210589993	AAGUGAUUGUGGUUUUUGCCA	ACUAAAUAUUUAUUAGGUUGCUGCUAAAGUGAUUGUGGUUUUUGCCAUUAAAAGUAAUGGCAAAAGCCGCAAUCACUUUUGUACCAACCUAAUACUAGGUAAAUAUUUAGA	.(((((((((((((((((((.(((.((((((.((((((((((((((((((....)))))))))))))))))).)))))).))).))))))).......)))))))))))).	-54.41	MADE1	0.0233333
chr1	-	215610300	AAAAGUAAUUGCGGUUCUUG	UUGUAUUAGAUUGGUGCAAAAGUAAUUGCGGUUCUUGCAUUAAAAGUAAUGGCAAAUUACUACAUUAAAAGUAAUGGUAAAGCCCUCAAUUACUUUUGCACCAGCUUAACA	.(((...((.(((((((((((.((((((.((((.((((((((....(((((...........)))))....)))).))))))))..)))))).)))))))))))))..)))	-31.9	MADE1	0.23785
chr1	-	222484884	CAGUCUGGAGUGUAGUGGCAU	UUUGAGACAGAGUCUCGCUCUGUCACCCAGUCUGGAGUGUAGUGGCAUGAUCUUGGCUCACUGCAACCUCUGCCUCCUGGGUUCAAGCGAUUCUUCUGUCUCAGC	.(((((((((((..(((((.((..((((((...(((((((((((((.........)).)))))))..)))).....)))))).)))))))..).)))))))))).	-45.3	AluSg	0.00138095
chr1	-	233255800	CCCAGGUUGGACUGCAGUGGCACA	CAGUCUCACUCUGUCACCCAGGUUGGACUGCAGUGGCACAAUCUCGGCUCACUGCAACCUCCGCCUCCUGGGUUCAAGCGAUUCU	.((..((.((.((..(((((((...((.(((((((((.(......))).)))))))...)).....))))))).)))).))..))	-27.2	AluSx	0.003625
chr1	-	236033035	UUGGGACAUACUUAUGCUAAAU	UUGAAUGAGAGAGAAAGAAUAAAUGAUUUUUAGUUUAGGUAUAUCCCAUGAAGUAAUUUGGGACAUACUUAUGCUAAAUAUUAUUUUCUGCUUAUCUAAAAUUUACAUUUAA	.(((((((((.((((((...(((((((.((((((.(((((((.(((((..........))))).))))))).)))))).)))))))....))).)))....))).)))))).	-31.3	MER53	0.00290909
chr1	-	242037343	UGCUAGCAACGAGCGAGGCUCUGU	CGCCCCUCCCUCAGCCUUGCUGCCGCGUUGCAGUUUGAUCUCAGACUGCUGUGCUAGCAACGAGCGAGGCUCUGUGGGCA	.((((....(..(((((((((((.(((..((((((((....))))))))..)))..))....)))))))))..).)))).	-37.9	L1PA5	0
chr1	-	245424384	AUAUGUAUGCUUGUGUGUGGAGU	AUAUAUACACACACACACACACACACACAUAUACUAUAUAUACAUAUAUAUGUAUGCUUGUGUGUGGAGUGUGUGUAUAUA	.(((((((((((((.(.((((((((..((((((.((((((....))))))))))))..))))))))).)))))))))))))	-38.5	L1MDa	0.0146522
chr21_random	-	395211	GGCUGGAGUGUAGUGGCGUGU	GAGAUGGAGUCUCGCUCUGUCGCCCAGGCUGGAGUGUAGUGGCGUGUGGUGUGAUCUCGGCUCACUGCAACCUCUGCCUCCCGGGUUCAAGCGAUUCUCCUGCCUCA	(((..((((..(((((.((..((((((((.(..((((((((((.((.(((...))).)))).)))))).))..).))))...)))).)))))))..))))...))).	-43.9	AluSx	NaN
chr21_random	-	1677845	CGGGGGGCGGGCGCCGGCG	UUUAUCAGAUCAAAACCAACCCGGUCAGCCCCUCUCCGGCCCCGGCCGGGGGGCGGGCGCCGGCGGCUUUGGUGACUCUAGAUAAC	.((((((((.....(((((((((((..(((((((((((((....))))))))).))))))))).)...)))))...))).))))).	-44	SSU-rRNA_Hsa	0
chr21_random	-	1677880	AUCAAAACCAACCCGGUCAGCC	UUUAUCAGAUCAAAACCAACCCGGUCAGCCCCUCUCCGGCCCCGGCCGGGGGGCGGGCGCCGGCGGCUUUGGUGACUCUAGAUAAC	.(((((((((((((.((...(((((..(((((((((((((....))))))))).))))))))).)).)))))....))).))))).	-43.6	SSU-rRNA_Hsa	0
chr21_random	-	1678832	GCCUUGCCGGUCGCUCGCCC	CGCCUUGCCGGUCGCUCGCCCUUUCCCCGGGUCGGGGGGUGGGGCCCGGGCCGGGGCCUCGGCCCCGGUCGCGGUCCCCCGUCCCGGGCGGGGGCGGGCGCGCCGGCCGGCC	.(((..(((((((((((((((((..((((((.(((((((......((((((((((((....))))))))).)))))))))).)))))).))))))))))).)))))).))).	-93.9	GC_rich	0
chr9	+	1060219	AGGCAUUAGAUUCUCAUUAGGA	UCAUCAGGCAUUAGAUUCUCAUUAGGAACAUGCAACCUAGAUCCCUUGCACGUGCACUUCACAAUAGGGUUCAGGCUCCUAUGAGAAUCUUGUGCCACUCCUGAUG	.((((((((((.(((((((...(((((.(.((...((((.......(((....)))........))))...)).).)))))..))))))).))))).....)))))	-32.56	MER1B	0
chr9	+	2914336	CAAAAGUGAUUGUGGUUUUUGC	AUUAGGCUGUUGCAAAAGUGAUUGUGGUUUUUGCCAUUAAAAGUAAUAGCAAAAACCGCAAUUGCUUUUGCACCAACCUAA	.(((((.((.((((((((..((((((.(((((((.((((....)))).))))))).))))))..)))))))).)).)))))	-36.5	MADE1	NaN
chr9	+	29328746	AAAGUGCUGGGACUAUAGGUGUA	CCUCGGCCUCUCAAAGUGCUGGGACUAUAGGUGUAAGCCACUGUGCCCAGUCACUUUGAAAGUUACUGAGA	.(((((.((.(((((((((((((((....(((....)))...)).))))).)))))))).))...))))).	-30	AluJb	0.0157826
chr9	+	34985566	CAAUGUGUGAAUGACACUCCCUA	CGUUUGCUGUUGUAUAACUCCAGGGAGCUCCAUUCCCAUUGUAGUCUAUGUCUGUACAAUGUGUGAAUGACACUCCCUAAAGUUGUGUAACACCGAGCA	.(((((.((((((((((((..((((((...(((((((((((((...........))))))).).)))))...))))))..)))))))))))).))))).	-37.9	MER91C	0.0151739
chr9	+	40994610	UUUGGGAAAGAGCAAAGAAC	GCCUCUUUGGGAAAGAGCAAAGAACCUGAGUGCCUGUGGUAUGCUGGAGGUGUAAUAAGGCACUCAGGUUCUUUGUUCUUUCCCAACCUGGUGGCA	(((.(((((((((((((((.(((((((((((((((....(((((.....)))))...))))))))))))))).)))))))))))))...)).))).	-60.3	L1P4b	0
chr9	+	43316116	UUUGGGAAAGAGCAAAGAAC	GCCUCUUUGGGAAAGAGCAAAGAACCUGAGUGCCUGUGGUGUGCUGGAGGUGUAAUAAGGCACUCAAGUUCUUUGUUCUUUCCCAACCUGGUGGCA	(((.(((((((((((((((.(((((.(((((((((....((..(.....)..))...))))))))).))))).)))))))))))))...)).))).	-53.4	L1P4b	0
chr9	+	44475044	UUUGGGAAAGAGCAAAGAAC	GCCUCUUUGGGAAAGAGCAAAGAACCUGAGUGCCUGUGGUGUGCUGGAGGUGUAAUAAGGCACUCAGGUUCUUUGUUCUUUCCCAACCUGGUGGCA	(((.(((((((((((((((.(((((((((((((((....((..(.....)..))...))))))))))))))).)))))))))))))...)).))).	-59.9	L1P4b	0
chr9	+	46813841	UUUGGGAAAGAGCAAAGAAC	GCCUCUUUGGGAAAGAGCAAAGAACCUGAGUGCCUGUGGUAUGCUGGAGGUGUAAUAAGGCACUCAGGUUCUUUGUUCUUUCCCAACCUGGUGGCA	(((.(((((((((((((((.(((((((((((((((....(((((.....)))))...))))))))))))))).)))))))))))))...)).))).	-60.3	L1P4b	0
chr9	+	65774477	UUUGGGAAAGAGCAAAGAAC	GCCUCUUUGGGAAAGAGCAAAGAACCUGAGUGCCUGUGGUAUGCUGGAGGUGUAAUAAGGCACUCAGGUUCUUUGUUCUUUCCCAACCUGGUGGCA	(((.(((((((((((((((.(((((((((((((((....(((((.....)))))...))))))))))))))).)))))))))))))...)).))).	-60.3	L1P4b	0
chr9	+	67905176	CAUUAAGGACAUUUGUGAUUGA	AUGAUAUUUGAACCUCCUCCCGUGAAUCACAAAUGUCCUUAAUAGCAAUCCUUAAAUGCCAUUAAGGACAUUUGUGAUUGAUGGGAGGAGGAUGAAAUAUUA	.((((((((.(.(((((((((((.(((((((((((((((((((.(((.........))).))))))))))))))))))).))))))))))).).))))))))	-60.4	Tigger1	0
chr9	+	85518988	CAAAACUGCAGUUACUUUUGU	GGUAGAAGGAGCAACUAUUAGGUUGGUGCAAAAGUAACUGCAGUUUUUGCCAUAUUUUAAUGACAAAACUGCAGUUACUUUUGUACCAACCUAAUAUAUGUACGGCCA	(((....(..(((..((((((((((((((((((((((((((((((((.(.(((......))).)))))))))))))))))))))))))))))))))..))).).))).	-56	MADE1	NaN
chr9	+	89757738	GCCCAGGUCGGAGUGCAGUGGCG	UUUGAGAUGGAGUCUCGCUCUUUCGCCCAGGUCGGAGUGCAGUGGCGCUAUCUCCGCUCACUGCAAGCUCCGCCUCCCGGGUUCAUGCCAUUCUCCUGCCUCAGC	.(((((..((((....((......(((((((.((((((.((((((((.......))).)))))...)))))))))...))))....))....))))...))))).	-41.3	AluY	0
chr9	+	90268988	AAAGUAAUUGCGGUUUUUGA	UUAGUAUUCGUGGUAUUAGGUUGGUGCAAAAGUAAUUGCGGUUUUUGACAUUGAAAUUGAAAGUAAUGGCCAAAACAGCAGUUACUUUGGCAUCAACCUACUUUAGUCUAA	.(((.(((...(((...((((((((((.(((((((((((.((.((((.(((((..........)))))..)))))).))))))))))).)))))))))))))..)))))).	-36.4	MADE1	0.12845
chr9	+	90269029	CCAAAACAGCAGUUACUUUGGCA	UUAGGUUGGUGCAAAAGUAAUUGCGGUUUUUGACAUUGAAAUUGAAAGUAAUGGCCAAAACAGCAGUUACUUUGGCAUCAACCUAC	.(((((((((((.(((((((((((.(((((.(.(((((..........))))).).))))).))))))))))).))))))))))).	-37.1	MADE1	0.026
chr9	+	101843382	AAAAGUAAUUGCGGUUUUUU	AGGUAUAGUAUUAGGUUGGCACAAAAGUAAUUGCGGUUUUUUGCCAUAAAAAAAAAAGGGCAAAAAUCGCAAUUACUUUUGCACCAACCUAUAACCA	.(((.......((((((((..(((((((((((((((.((((((((.............)))))))))))))))))))))))..))))))))..))).	-43.32	MADE1	0
chr9	+	103040407	UAGGGUAUGUAUAUAGGAUGU	CCUAUAUAGAGAGAGGUAUAUAUACACCCUAUAUAUACAUCCUAUAUACAUACCCUAUAUAUAUAUAGGGUAUGUAUAUAGGAUGUAUAUAUACCUCUCUAUAUAUAGA	.(((((((.(((((((((((((((((.............((((((((((((((((((((....))))))))))))))))))))))))))))))))))))).))))))).	-61.01	(TA)n	NaN
chr9	+	112354630	AUGUAGAAUCAGUGGGAGCA	AAUGUAGAAUCAGUGGGAGCACUCAACUUGUUUUCCUGCAACUAGAUGGUCCCAUCUGGGAGUGAUGGGAGACAGGGACAGAGUGCACAACUUAGAUCCCUCGCAUA	.((((((.((((((..(.((((((..((((((((((.((..(((((((....)))))))..))...))))))))))....)))))).).)))..)))..)).)))).	-39.4	MER1A	0
chr9	+	116711597	AAAAGUAAUUGUGGUUUUGGCA	CCUAUUAGGUUUGUGCAAAAGUAAUUGUGGUUUUGGCAUUAAAAGCAAUAACAAAAACUGCAAUUACUUCUGCACCAACAUAAUAGA	.((((((.(((.(((((.(((((((((..(..(((..(((......)))..)))...)..))))))))).))))).))).)))))).	-29.8	MADE1	0.0387273
chr9	+	134810920	CGGUGCAAAAGUCAUCACGGUU	AGGUUUUGUGAAAUACUAGGUCGGUGCAAAAGUCAUCACGGUUUUUACCAUUAAAACCGCGAUGACUUUUGCAUCAACCUAAUAGAACCA	.((((((((.......(((((.(((((((((((((.(.(((((((.......))))))).).))))))))))))).))))))))))))).	-41.61	MADE1	NaN
chr9	+	134810954	ACCGCGAUGACUUUUGCAU	AGGUUUUGUGAAAUACUAGGUCGGUGCAAAAGUCAUCACGGUUUUUACCAUUAAAACCGCGAUGACUUUUGCAUCAACCUAAUAGAACCA	.((((((((.......(((((.(((((((((((((((.(((((((.......))))))).))))))))))))))).))))))))))))).	-46.21	MADE1	0.00966667
chr9	+	135366702	UAUGGAGUGUGUAUAUAUGUG	GUAUGUGUGGUGUAUGGAGUGUGUAUAUAUGUGCACGUGUGUAUGUGUGGUGUAUGGCAUGUGUACAUGUGUGCACGUGUAUGUGUGGUGUGUGUGUGGUGUAUGG	.((((..(.(..((((.(.((..(((.((((((((((..((((((..((.(....).))..))))))..)))))))))).)))..)).).))))..).)..)))).	-39.6	(TG)n	0.00266667
chr9	+	135366975	UAUGGAGUGUGUAUAUAUGUG	GUGUAUAUGUGUGCACAUGUGUAUGUGUGGUCUAUGGAGCGUGUACGUGUGUGCAUGUGCAUGUGUGUAUGUGUGGUGUGUGGUGUAUGGAGUGUGUAUAUAUGUGCACG	((((((((((((((((((...((((..(.(..(((...(((..((((..(((((....)))))..))))..))).)))..).)..))))..)))))))))))))))))).	-46.3	(TG)n	0.00285714
chr9	-	4464776	ACUUGAGACUGGGAGGUUGAGGCU	GGGUGUGGUGGCAGGUGCAUGUAGUCCCAGCUACUCCAGAGGCUGAUGUGGGAGGAUCACUUGAGACUGGGAGGUUGAGGCUGCAGUGAGCCAUGUUCAUGCCACUGCACUC	.((((..(((((((((.(((((((((.(((((.(.((((...((.(.((((.....)))).).)).))))).))))).))))))).)).))).......))))))..)))).	-48.41	AluJb	0
chr9	-	10130052	UCUUGCUGAGAAGAAGCUCUUUA	GUCUGAGCACAGAUUGUCAGAGCUUCUUCACAUCAAGAGAAACUCUCUUGCUGAGAAGAAGCUCUUUAAUUUAGUUAGGCC	((((((....((((((..(((((((((((.((.((((((.....)))))).)).))))))))))).))))))..)))))).	-34	L1PA16	0
chr9	-	36140057	UGGAGGAGAGACUCAGGCAUUUU	CACCUGGAGAGCAUUUAACAAAUACUAAUGCCUGGGUCCUUCCUCAGACCAACUGUGUCUGUCUCUGGAGGAGAGACUCAGGCAUUUUUUGUUUGUUUGUUUGGUU	.(((....(((((...((((((....((((((((((((.((((((((((..((...))..))))...)))))).)))))))))))).)))))))))))....))).	-41	MER5B	0.0260435
chr9	-	41814710	UUUGGGAAAGAGCAAAGAAC	GCCUCUUUGGGAAAGAGCAAAGAACCUGAGUGCCUGUGGUAUGCUGGAGGUGUAAUAAGGCACUCAGGUUCUUUGUUCUUUCCCAACCUGGUGGCA	(((.(((((.(((((((((((((((((((((((((....(((((.....)))))...))))))))))))))))))))))))).)))...)).))).	-56.8	L1P4b	0
chr9	-	68069810	UUGGGGGACUGUUAGAAAGGCAU	UUGCCUUGUCUAAGAUAAGACUUUGGACUUGGACAUUUGGGUUAACGCUGGAAUGAGCUAAGACUUUGGGGGACUGUUAGAAAGGCAU	.((((((.(((((.(.....(((..(((((((.(((((.(((....))).)))))..)))))..))..)))...).))))))))))).	-26.3	THE1C-int	0
chr9	-	74332085	UAGAAUCCAGAAAUUUGCAUU	ACCUGUGAUUACACAGGCAGAUUCCUGGAUCCUACCACAGAGCUGCUACAUCGUAAUGUCGGAGUGCGGGGAGGCGGGUAGAAUCCAGAAAUUUGCAUUUUUUUUUCAGGU	.((((...........(((((((.((((((.(((((......((((.((..((......))..)))))).......))))).)))))).)))))))..........)))).	-37.92	MER5A	0.234238
chr9	-	93675641	CUUGGCUGGAGUGCAGUGGCACGAUCU	UUUGAGAUGGAUUCUUGCUUUGUCACCUUGGCUGGAGUGCAGUGGCACGAUCUUGGCUCACUGCAACCUCCGCCUCCCGGGUUCAAGCAAUUCUCCUGUCUCAGC	.((((((((((...((((((.(..((((.(((.((((.((((((((.((....)))).))))))...)))))))....)))).)))))))...))).))))))).	-41.4	AluSx	0.0118889
chr9	-	96944548	GGGUGCUGUAGGCUUUAA	AUUAGCGUCUACAGCCACUCCACCCUAAAUGUGCCCAGUCUUGCCUGAUCUCAGAAGCUGAGGGGGGUUGGGCCUGGGGAUUAGCGGGUGCUGUAGGCUUUAAA	.((((.(((((((((......((((.....((.((((((((.((((..((((((...)))))).)))).))).))))).))....))))))))))))).)))).	-44.4	5S	0
chr9	-	100674830	AGGCUGGAGUGUAGUGGCGCGACC	UUGAGGCAGAGUCUCACUCUGUCAUCCAGGCUGGAGUGUAGUGGCGCGACCUUGGCUCACUGCAGCCUCCACCUCCCAAGUUCAAGUGAUUCCCCUGCCUCA	.((((((((.(..(((((.((......(((.((((.((((((((.((.......))))))))))...)))))))........)))))))..)..))))))))	-37.24	AluSx	0.0520833
chr9	-	103040378	UAGGGUAUGUAUAUAGGAUGU	GUAUAUAUACAUCCUAUAUACAUACCCUAUAUAUAUAUAGGGUAUGUAUAUAGGAUGUAUAUAUAG	.((((((((((((((((((((((((((((((....)))))))))))))))))))))))))))))).	-44.3	(TA)n	NaN
chr9	-	106529001	AGGCUGUAGUGUAGUGGCACA	GGAGUCUCGCUCUGUUGCCCAGGCUGUAGUGUAGUGGCACAAUCUUGGCUCACUGCAAUCUCUGCCUCCUGGGUUCACGCCAUUCUCCU	((((....((..((..(((((((...((((((((((((.((....)))).)))))))....)))...))))))).)).))....)))).	-32.3	AluY	0
chr9	-	112433938	UGUGUUUGUGUAUGUGUAUGU	CUACAUAUAUGUAUUAGAAUAUGUGUUCUAAAGAAUAAAGAUGUGUGUUUGUGUAUGUGUAUGUA	.(((((((((((((..(((((((..(..(........)..)..)))))))..)))))))))))))	-15.4	(CATATA)n	0
chr9	-	112575111	AAAAGUAAUUGCGGUUCUUG	AAUGACUGCUUAUGUUAGGUUGGGGCAAAAGUAAUUGCGGUUCUUGCCAUUACUUUUAAUGGAAAAAAAACACAAUUACUUUUGUACCAACCUAAUAAUUAGAAAACCAUG	.(((....((..(((((((((((..(((((.((((((..(((.((.((((((....))))))...)).))).)))))).)))))..)))))))))))...)).....))).	-33.6	MADE1	0.03275
chr9	-	114192122	AGGCUGGAGUGUAGGGGCG	UUUGAGACAGAGUCUCACUCUGUUGCCCAGGCUGGAGUGUAGGGGCGUGAUCUCGGCUCACUGCAACCUCAGCCUCCUGGGUUCAAGUGAUUCUCCUGCCUCAGC	.(((((.(((((..(((((.((..(((((((...((((((((((((.((....)))))).)))))..))).....))))))).)))))))..)).))).))))).	-43.1	AluSx	0
chr9	-	115180286	UCCCUGGUGGUCUAGUGGUUAGGAUUC	UUCUUCAAAAGAAUAAAAAAGCUCCCUGGUGGUCUAGUGGUUAGGAUUCCAGGCUCUUACCACAGGGAUCUUUUUUUUUUUUUUUUUUUUUGGGGAC	.((((((((((((.(((((((.((((((.((((..((.(((..((...))..))))).)))))))))).)))))))........)))))))))))).	-32.6	tRNA-Glu-GAG_	NaN
chr9	-	118195702	UAAAAACGGCAAUUACUUUUG	CUGACCAAAGAUAUUAGGUUGGUGCAAAAAUAAUUGUGGUUUUUGCCAUUGAAAGUAAUGGUAAAAACGGCAAUUACUUUUGCACCAACCUAAUAGCACCAUCAC	.(((.......((((((((((((((((((.(((((((.(((((((((((((....))))))))))))).))))))).))))))))))))))))))......))).	-52.52	MADE1	0.00671429
chr9	-	128960349	CAGAAACUGCAAUUACUUUU	CUAUUAGAUUGGUGCAAAAGUAAUUGCCAUUACUUUUAAUCGCAGAAACUGCAAUUACUUUUGCACCAACCUAAUAU	.((((((.(((((((((((((((((((..((.((.........)).))..))))))))))))))))))).)))))).	-32.4	MADE1	0.0025
chr9	-	130060955	CUAAGUUCGGCAUCAAUAUGGUGA	GAGUUGGAAGAGACCUUUAGAACAGCUGGUCAUUAUGCCAACUGGGUGUCCACACUAAGUUCGGCAUCAAUAUGGUGACUUCCUGGGAGCAGGGCACUACCAGCU	.((((((.((.(.((((.....(((..((((((((((((((((.((((....)))).)))).)))))......)))))))..))).....))))).)).))))))	-37.5	7SLRNA	0.0337917
chr9	-	131867823	CAGGCUGGAGGGCAGGGGCA	UUUGAGACAGGGUCUCACUCUGUCACCCAGGCUGGAGGGCAGGGGCACCAUCUUGGUUCACUGCAACCUCCACCUCCUGGGUUCAAGUGAUUCUCCUGCCUCAGC	.(((((.(((((..(((((.((..(((((((.((((((((((.((.(((.....))))).))))..))))))...))))))).)))))))..).)))).))))).	-49.9	AluSx	0
chr9	-	133269454	UGGGCAACAAGCAAAACUCUGU	GGAGGCUGAGGCAGAAGAAUUGCUUGAACCCAGGAGGCGGAGGUUGCAGUGAGCCAAGAUCACGCCAUUGCCUUCCUGGGCAACAAGCAAAACUCUGUCCCCACCACCA	((.((.((.((((((.(..(((((((..((((((((((((.(((....((((.......))))))).))))).)))))))...)))))))..))))).)).)))).)).	-48.9	AluSq	0.00177273
chr9	-	133858703	AAGUGGCUCUCUGCAGCUGACGCU	GUUAACUCUAAGAAGUGGCUCUCUGCAGCUGACGCUGACUCUGCGUGAGCUGACAGCUGGAGCCCACGUGUUGACU	((((((........((((((..((((((((.((((.......)))).))))).)))....)).))))..)))))).	-28.7	LTR16A	0.0177083
chr9	-	135194388	CCCCACACUGCUAAAUUUGACUGCCUU	UAGGCUGGUCUGAAUGGCAGUGGGAUGUCAGAACUAAUUAACCUUAGUGUCACUAUAGUUGGCAUUCGACCCCCACACUGCUAAAUUUGACUGCCUU	.((((.((((....((((((((((..(((.((((((((((....(((.....))))))))))..))))))..)).)))))))).....)))))))).	-32.3	HY4	0
chr8	+	883039	UGCGUGACUGACCACAAUCCGAAU	UCAUCGGAGCCUGGGAGUUCGGGGUUGGAUUGUGGGUUGGCCACAUGGGCAUAUUGAGCUUGCGUGACUGACCACAAUCCGAAUUCCUGACUUUCAGAAGAAAAUCAGGUG	.((((.((..(((..((((.(((((((((((((((.(..(.(((..((((.......))))..))).)..)))))))))).)))))).))))..))).......)).))))	-44.7	MER68	0.0178333
chr8	+	883004	UGGAUUGUGGGUUGGCCACAUGG	CCUGGGAGUUCGGGGUUGGAUUGUGGGUUGGCCACAUGGGCAUAUUGAGCUUGCGUGACUGACCACAAUCCGAAUUCCUGACUUUCAGA	.(((..((((.(((((((((((((((...(..(((..((((.......))))..))).)...))))))))).)))))).))))..))).	-41.2	MER68	0.00173913
chr8	+	12095990	AGCAGGUUGGAGUGCAGUGGCGUA	CACCCAGCAGGUUGGAGUGCAGUGGCGUAAUCUCGUCUCACUGCAACCUCCACCUCUCGGGUU	.((((((.((((.((((((.(((((((......)))..)))).))..)))))))))).)))).	-23.2	AluSx	0
chr8	+	12345233	AGCAGGUUGGAGUGCAGUGGCGUA	CACCCAGCAGGUUGGAGUGCAGUGGCGUAAUCUCGUCUCACUGCAACCUCCACCUCUCGGGUU	.((((((.((((.((((((.(((((((......)))..)))).))..)))))))))).)))).	-23.2	AluSx	0
chr8	+	13576250	AUGUGGGUGUGUGUGUAUGGA	AUCAUUAUGUGGGUGUGUGUGUAUGGAUAGAUAGAUACGCACAUUUCUGUUGCUAAUUUAGGAGUAGAAUUAUGGGAUCUUUGUCCAUGCGCCUGUUCAAAUUAGUAGUGAA	.(((((((.((..((.((((..((((((((..((((.(.((...(((((((.(((...))).)))))))...)).))))))))))))))))).))..)).....))))))).	-30.3	L1ME1	0.000904762
chr8	+	14414433	UGGACUCAAGUGAUCUCCUGC	CGCUCUGUUGCUCAGGCUGAAGUGCAGUGGCAGGACGAUAGCUGACUGCAGCCUCAAAUUCCUGGACUCAAGUGAUCUCCUGCCUCAGCCUCCAGAGUAACUAGGGCU	.(((((((((((((((((((........(((((((.(((.(((((.(.(((..........))).).)).))).)))))))))))))))))...))))))).))))).	-46.2	AluJo	0.00285714
chr8	+	23201144	AAAAGUAAUUGCGGUUUUUU	AGCUAGCUUACAGUGCUAUUAGGUUGGUGCAAAAGUAAUUGCGGUUUUUUACUUAUUAGCAAAACCACAAUUACUUUGCACCAACCUAAUAGUAGCUGAACAAAAGUG	.(((......(((((((((((((((((((((((.(((((((.((..((((.((....)).)))))).))))))))))))))))))))))))))).)))......))).	-46.1	MADE1	0.01325
chr8	+	49165605	AUCCAGGCUGUAGUGCAGUGGUAUA	AGAGUCUCAAUCUGUUAUCCAGGCUGUAGUGCAGUGGUAUAAUCAGAGCUCACUGCAGCCUGGAACUCCUGGUCUCA	.(((.(.((....((..(((((((((((((...((.(......)...))..)))))))))))))))...))).))).	-27.4	AluJo	0
chr8	+	54142127	ACUGGGAUUAUAGGCAUGAGA	GGUCUUGAGCUCCUGGGUUUAAGUGAUCCUCCUGCCUGUGCCUCCCAAAGUACUGGGAUUAUAGGCAUGAGACACUGUGCCUAGCCCUGUUCCCCU	((....((((..((((((...((((...(((.((((((((..(((((......))))).)))))))).))).))))..))))))....)))).)).	-37.4	AluJb	0.0418571
chr8	+	55114400	CCCAGGCUGGAGUGUAGUGGUGCGG	UUUGAGACAGAGUCUCGCUGUGUCACCCAGGCUGGAGUGUAGUGGUGCGGUUUCAGCUCACUGCAAACUCCGCUUCCCAGGUUCAAGCGAUUCUCUUGCCUCAGC	.(((((.(((((..(((((.((..(((.((((.(((((...(..(((.(((....))))))..)..)))))))))....))).)))))))..))).)).))))).	-38.4	AluSg	0
chr8	+	55829705	AAAAGUAAUUGUGGUUUUGUC	AGUAAGUUGGUGCAAAAGUAAUUGUGGUUUUGUCAUUAAAAGUAAUAGCAAAAUGGCAAUUACUUUUGCACCAACCUACG	.(((.((((((((((((((((((((.(.((((..((((....))))..)))).).)))))))))))))))))))).))).	-40	MADE1	0.0172857
chr8	+	61915773	CAGGUUGGAGUGUAGUGGCGCA	CAGAGUCUUGCUCUGUUGCCCAGGUUGGAGUGUAGUGGCGCAAUCUCGGCUCACUGCAACCUCCACCUCCUGGGUUCAAGCAAUUCUCUU	.((((..(((((.((..(((((((.(((((((((.(((.((.......))))).))))..)))))...))))))).)))))))..)))).	-36.6	AluSx	0.00995455
chr8	+	67036277	CAGGCUGGAGUGCAGUGGCGCCUUCU	GUCUCAGUCUGUCACUCAGGCUGGAGUGCAGUGGCGCCUUCUAGGCUCACUGCAAUCUCCAUCUCCUGAGUUCAAGUGAUAGAAAAGAA	.(((...(((((((((((((.(((((((((.(((.(((.....)))))).))))..)))))...)))))......))))))))..))).	-34.8	AluSg/x	0.0689231
chr8	+	85370810	AAAGUAAUUGUGGUUUUUGCUG	GUAGCUUGGUGCAAAAGUAAUUGUGGUUUUUGCUGUUUAAAAGUAAUGGCAAAAACACAGCUAUUUCUGCACCAUCCUAA	.(((..(((((((.(((((.(((((...(((((((((.......)))))))))..))))).))))).)))))))..))).	-30.5	MADE1	0.00336364
chr8	+	98439716	UUUCUCUGAACGUGUAGAGCA	UUUUCUAGUCAGAAAGACUAUACUCUCAGGAAUCAUUUCUAUAGUUUUUUACUAGAGAAAUUUCUCUGAACGUGUAGAGCACUGGAAAC	.((((((((........((((((..(((((((..((((((.((((.....)))).))))))))).))))..))))))...)))))))).	-24.2	U3	0.00890476
chr8	+	100374417	AGAAGUUUCUCUGAACGUGUAA	AGAAAAUAGCAUGGAGUGAAGACUAUACUUUCAGGGAUCAUUUCUAUAGUUUGUUACUAGAGAAGUUUCUCUGAACGUGUAAAGCACCAUUUAAAGUUCA	.(((......((((.((......(((((.((((((((..((((((.((((.....)))).)))))).)))))))).)))))..)).))))......))).	-27.8	U3	NaN
chr8	+	107488313	AAAAGUAAUUGCGGUUCUUG	GUAACAAUGUACUAUUAGUUUGGUGCAAAAGUAAUUGCGGUUCUUGCUGUUAAAAGUAAUAGCAAAACUGCAAUUACUUCUGCACUAACUAAAUACUCUGGCUGUGCG	(((.((..(((...((((((.((((((.((((((((((((...(((((((((....)))))))))..)))))))))))).)))))))))))).)))..))....))).	-41.9	MADE1	0.0128
chr8	+	109928568	AAAAGUAAUUGCAGUUUUUGACA	AUAUUAAGUUGGUGCAAAAGUAAUUGCAGUUUUUGACAUUACUUUCAGUGGCAAAAACUGCAAUUGCUUUUGCACCAACCUAAUAA	.(((((.((((((((((((((((((((((.(((((.((((......)))).))))).)))))))))))))))))))))).))))).	-45.6	MADE1	0.0285217
chr8	+	120406611	CAAAAGUGAUUGUGGUUUUUGC	AAGAUUGUAUUAGGUUGGUGCAAAAGUGAUUGUGGUUUUUGCUGUUACUUUUAAUGGCAAAAACUGCAAUCACUUUUGCACCAACCUAAUAAAUUUG	.(((((.(((((((((((((((((((((((((((.((((((((((((....)))))))))))).)))))))))))))))))))))))))))))))).	-55	MADE1	0.0553636
chr8	+	121389443	UUAGGCUGGGGUGCAGUGGCA	UUUGAGACGGAGUCUCACGCUGUCGCUUAGGCUGGGGUGCAGUGGCAUGAUCUCGGCUCACUGCAACCUCUGCCUCCUGGGUUUAAGCGAUUCUCCUGCCUCAAC	.(((((.(((((.....((((...((((((((.(((((((.(((((.((....)))).))).)).))))).))))...))))...))))...)))).).))))).	-39.8	AluSx	0
chr8	+	125903450	AAAGAUAGACAAUUGGCUAAAU	GCCAUUGUGUACCACAGUGUCUAUUUAGCCAAUUGUCCAUCUUUAGCUAUUCUGAAUGCCUAAAGAUAGACAAUUGGCUAAAUAGAAAUUGUGGUACAUCCAUACAAUGGA	.(((((((((((((((((.((((((((((((((((((.((((((((.(((.....))).)))))))).)))))))))))))))))).))))))))))......))))))).	-59.7	L1ME4a	0.0111364
chr8	+	125903413	UUAGCCAAUUGUCCAUCUUU	UGUGUACCACAGUGUCUAUUUAGCCAAUUGUCCAUCUUUAGCUAUUCUGAAUGCCUAAAGAUAGACAAUUGGCUAAAUAGAAAUUGUGGUACAUC	.((((((((((((.((((((((((((((((((..(((((((.(((.....))).)))))))..)))))))))))))))))).)))))))))))).	-52.9	L1ME4a	0.0113
chr8	+	141743036	CCUGAAACUCCUGGGCUCAAGCG	UUGAAACAGGGUUUGCUCUGUCACCCAGGAUGGAGUAUGGUGGCUUGAUCCUAGCUCACUGUAGCCUGAAACUCCUGGGCUCAAGCGAUCAUCCUGCUUCA	.((((.(((((((((((.((...(((((((.((..((((((((((.......))).))))))).))......)))))))..)))))))..)))))).))))	-38.6	AluJo	0
chr8	+	145997662	CCCGCCUGGGCAACAAGAGCGAG	AGGAUGACCAAGGUUGCACCAUUGCACUCCCGCCUGGGCAACAAGAGCGAGUUGUCGGAGUCUCACUCUGUCACCCAGGCUGGAGUGCGGUGGCGCGAUCUCAGCUCACUG	.((.((((..(((((((.((((((((((((.(((((((..((.((((.(((..........))).))))))..))))))).)))))))))))).)))))))..).))))).	-60.8	AluSp/q	0
chr8	-	6960921	AAAAGUAAUUGUGGAUUUUGC	AAUUAGGUUGGUGCAAAAGUAAUUGUGGAUUUUGCCAUUAAAAGUAAUGGCAAAAACAGCAAUUAUUUUUGUACCAGACUAGUA	.(((((.((((((((((((.((((((.(.(((((((((((....))))))))))).).)))))).)))))))))))).))))).	-37.1	MADE1	0
chr8	-	8116476	AGCAGGUUGGAGUGCAGUGGCGUA	GGAGUUUCACUCUGUCGCCCAGCAGGUUGGAGUGCAGUGGCGUAAUCUCGGCUUACUGUAACCUCCACCUCUCGGGUUCAAGCGAUUCUUCU	((((..((.((.((..((((((.(((...((((((((((((.........)).)))))))..)))..))))).)))).)))).))..)))).	-27.9	AluSx	0
chr8	-	14902467	AAAGAGAAGCGAAGAUGGAGC	AUGGGCUUUCCAGUUGAGCGGUGCCAUCUCCUCUGUUCUUUGCUGUACACGUGGCUGGCAAAGAGAAGCGAAGAUGGAGCCGCCAUCUUGAACAUGUCUA	.(((((.(((.((.((.(((((.((((((.(.((.((((((((((..(....)..)))))))))).)).).)))))).))))))).)).)))...)))))	-39.5	LTR9	0
chr8	-	14902504	GCCAUCUCCUCUGUUCUUUGC	AUGGGCUUUCCAGUUGAGCGGUGCCAUCUCCUCUGUUCUUUGCUGUACACGUGGCUGGCAAAGAGAAGCGAAGAUGGAGCCGCCAUCUUGAACAUGUCUA	.(((((.(((.((.((.(((((.((((...(.((.((((((((((..(....)..)))))))))).)).)...)))).))))))).)).)))...)))))	-33.4	LTR9	0
chr8	-	14902525	UGGGCUUUCCAGUUGAGCGGU	AUGGGCUUUCCAGUUGAGCGGUGCCAUCUCCUCUGUUCUUUGCUGUACACGUGGCUGGCAAAGAGAAGCGAAGAUGGAGCCGCCAUCUUGAACAUGUCUA	.(((((.(((.((.((.(((((.((((((.(.((.((((((((((..(....)..)))))))))).)).).)))))).))))))).)).)))...)))))	-39.5	LTR9	0
chr8	-	15262448	CAAAAGUAAUUGUGGUUUUGGU	CGUUGGUGCAAAAGUAAUUGUGGUUUUGGUCAUUACUUUUAAUGGCAAGAACCGUAAUUACUUUUGCACCAACC	.(((((((((((((.((((((((((((.(((((((....))))))).)))))))))))).))))))))))))).	-38.3	MADE1	0.0011
chr8	-	17583377	AGCUACAGUUACUUUUGCACCA	AGGGAUUUAUUGAAUACUAGGUUUGAGCAAAAGUAAUUGCGGUUUUGCCAUCAUGCCAAAAGCUACAGUUACUUUUGCACCAGCCUAAUAUUUACUAAGUGCCA	.((.(((((.((((((.((((((.(.(((((((((((((..(((((((......))..)))))..))))))))))))).).)))))).)))))).))))).)).	-41.7	MADE1	0.000272727
chr8	-	17583414	GAGCAAAAGUAAUUGCGGUUU	AGGGAUUUAUUGAAUACUAGGUUUGAGCAAAAGUAAUUGCGGUUUUGCCAUCAUGCCAAAAGCUACAGUUACUUUUGCACCAGCCUAAUAUUUACUAAGUGCCA	.((.(((((.((((((.((((((.(.(((.(((((((((..(((((((......))..)))))..))))))))).))).).)))))).)))))).))))).)).	-38.2	MADE1	0.000761905
chr8	-	36301531	CAGGCUGGAGUGUAGUGGGA	CCCAGGCUGGAGUGUAGUGGGAUGAUCAUAGCUCACUGCAGCCUGGACCCCCCAGGCUCAAGGAUCAAGUGGUCCUCCCACCUCUGCCUCCCAAGUAGCUGGA	.((((...((((.(((((((((.((((((...((..((.(((((((.....)))))))))..))....)))))).))))))...))))))).......)))).	-42.8	FRAM	0.0043
chr8	-	39940893	CAAAAACUGCAAUUACCUUUG	UCAGGGUUACAUAGCUAUUAGGUUGGUACAAAAGUGUUUGUGGUUUUUGUCAUUAAAAGUAAUGGCAAAAACUGCAAUUACCUUUGUAUCAGCCUAAUCAACACUUGU	.(((((((........((((((((((((((((.(((.(((..(((((((((((((....)))))))))))))..))).))).)))))))))))))))).))).)))).	-45.3	MADE1	0.00104762
chr8	-	41247743	AAAGACCGUGACUACUUUUG	UGAACUAUUCUUAGGUUGAUGCAGAAGUAACUACGGUUUUUGCAGUUGAAAGUAAUGGCAAAGACCGUGACUACUUUUGCAACAGCCUAAUAGUUUC	.(((((((...(((((((.((((((((((..((((((((((((.((((....)))).))))))))))))..)))))))))).)))))))))))))).	-46	MADE1	0.03315
chr8	-	54902451	AUGCUGGAGUGUAGUGGCGU	UUUGAGACAGGAUCUUGCUCUGUUACCCAUGCUGGAGUGUAGUGGCGUGAUCUCGGCUCGCUGCAACCUCUGCCCCCUGGGUUCAAGUGAUUCUCCUGCCUCAGC	.(((((.(((((..(..((.((..(((((.((.(((((((((((((.((....)))).)))))))..))))))....))))).))))..)...))))).))))).	-38.3	AluSx	0
chr8	-	78041569	UUUGUAUGGAUAUGUGUGUGUAU	AUAUACAUACAUGUACACACACAUGUCAUCCACACACAUACAUAUAUAUAUGUUUGUAUGGAUAUGUGUGUGUAUGUGUGUGUAUAC	.((((((((((((((((((((((((((....(((.(((((........))))).)))...)))))))))))))))))))))))))).	-43.4	(TA)n	0.0203913
chr8	-	87272913	AUGGCAGCAUUAGAUUCUCAU	CAGAUCAAUGGCAGCAUUAGAUUCUCAUAGGAGCGUGAACCCUGUUGUAAAUUUUGCACACAAGGGAUCUAGGUUGUGUGCUCCUUAUGAGAAUCUAAUGCUUGAUGAUCUG	.((((((......((((((((((((((((((((((.((.((((((((((.....)))).)).)))).)).........)))))).))))))))))))))))....)))))).	-46.4	Charlie3	0
chr8	-	89795219	AUGGGACAAUUUUGGAGCGCAU	CAAGUUCCACCUUUUGUUGUGCUCCAAAAUUGUCUCAUUCCGAAUACUUCAGUGUAUCCAGAAUGGGACAAUUUUGGAGCGCAUCAGAAGCUAAACUUU	.(((((....((((((.(((((((((((((((((((((((.(.((((......)))).).))))))))))))))))))))))).))))))...))))).	-49.1	MER34-int	0.0412727
chr8	-	96144955	CAGGCUGGAGGGCAGUGGAGCG	UUUGAGACAGAGUCUCGCUGUGUCACCCAGGCUGGAGGGCAGUGGAGCGAUCUCGGCUCAUUGCAACCUCUGCCUCCUGGGUUCAAGCGAUUCUCCUACCUCAGC	.(((((...(((..(((((.((..(((((((.....((((((.((.(((((........)))))..)).))))))))))))).)))))))..)))....))))).	-43	AluSg	0.00459091
chr8	-	98539439	UCCUCCCAAGGGCUGUGAGAGA	AGGGUAGAAGUUUAUUCACUCACAGUUUCUGGAGGCUGGAAGUUCGAGAUCAAUGUGUCAGCAGCGUUGGUUCCUCCCAAGGGCUGUGAGAGAGAAUCAGUGUCAUGCCCC	.(((((((..((.((((.(((((((((..((((((............(((((((((.......)))))))))))).)))..)))))))))...)))).))..)).))))).	-38.9	MLT1C	0.00172727
chr8	-	103548444	AAAAGUAAUUGCAGUUUUUGACA	UACUAUUGUAUUAGGUUGGUGCAAAAGUAAUUGCAGUUUUUGACAUUAAAAGUAAUAGCAAGAACUGCAAUUAUUUUUGCACCAACCUAAAUAAUUGUU	.((.(((((.(((((((((((((((((((.((((((((((((..((((....))))..)))))))))))).)))))))))))))))))))))))).)).	-48.5	MADE1	0
chr8	-	125903411	AAAGAUGGACAAUUGGCUAAAU	UCCAUUGUAUGGAUGUACCACAAUUUCUAUUUAGCCAAUUGUCUAUCUUUAGGCAUUCAGAAUAGCUAAAGAUGGACAAUUGGCUAAAUAGACACUGUGGUACACAAUGGC	.(((((((......((((((((.(.(((((((((((((((((((((((((((.............))))))))))))))))))))))))))).).))))))))))))))).	-58.32	L1ME4a	0.012
chr8	-	131498685	GUGUGCAUGCAGUUGGACUU	CACAUAGUCCAUUGCAUUUGUGUAUGUGUGUAUGUGUGCAUGCAGUUGGACUUGGGUUGUAUAUCUGUCUGUCUGUAUGUGUGCAGUUGUACGUGGGUUGUUUUCUGUGUG	.((((((......(((((..((((((......((((..(((((((.(((((..((((.....))))))))).)))))))..))))..))))))..)).)))...)))))).	-34.3	(CA)n	0.00345
chr8	-	133024473	AGCAUUUCAGAUUUCAGGUUUU	AAUCCAAAAAUUCAAAAUCCAAAAUGCUCCAGUGAGCAUUUCCUUUGAGUAUCAUGUCAGUGCUCAAAAAGUUUUGGAUUUCAGAGCAUUUCAGAUUUCAGGUUUUUGGAU	.(((((((((((..(((((..((((((((...((((....((((((((((((.......))))))))).......))).))))))))))))..)))))..)))))))))))	-34.61	MER46A	0.168136
chr15_random	+	65443	AUGCUGGGACUACAGACAUGA	CCAAAAUGCUGGGACUACAGACAUGAGCCACCGUGCCAGCCGAAACCUUCAUUUUAAAAAAGGCUGGGUCAGGCAUCAUGCCUCAUGCCUGUAAUCCCAGCACUUUGA	.((((.((((((((.((((..((((((.((..(((((.(((.(..((((..........)))).).)))..)))))..)).))))))..)))).)))))))).)))).	-44.2	AluSq	0
chr15_random	+	109949	AUGCUGGGACUACAGACAUGA	CCAAAAUGCUGGGACUACAGACAUGAGCCACCGUGCCAGCCGAAACCUUCAUUUUAAAAAAGGCUGGGUCAGGCAUCAUGCCUCAUGCCUGUAAUCCCAGCACUUUGA	.((((.((((((((.((((..((((((.((..(((((.(((.(..((((..........)))).).)))..)))))..)).))))))..)))).)))))))).)))).	-44.2	AluSq	0.00947619
chr17_random	+	167944	UUUGUAGACACAUCAGAUCCAGA	GCUGUGUUCUGAGUGUUUGUAGACACAUCAGAUCCAGAACACUACUGUUGUGAUCUGAAUGUUUCUGCAUCACACCAGAUUCCAGA	.(((...((((.((((.((((((.(((((.((((.(.((((....)))).))))).).)))).))))))..))))))))...))).	-29.3	CER	NaN
chr17_random	+	736732	AGCAGCAGCGUUAGAUUCUCAU	CAGAUGAGCAGCAGCGUUAGAUUCUCAUAGGAGAACGCACCCUGUUGUGAACCGUGCAUGUGAGGGAUCUAGGUUGCGCUGUCCUUAUGAGAAUCUAAUACCUAUUGAUCUG	.((((.((.((..(..((((.(((((((((((.(.((((.((((....((.((.(.......).)).)))))).)))).).))).)))))))).))))..))).)).)))).	-33.5	MER1A	NaN
chr17_random	+	742029	AGCAGCAGCGUUAGAUUCUCAU	CAGAUGAGCAGCAGCGUUAGAUUCUCAUAGGAGAACGCACCCUGUUGUGAACCGUGCAUGUGAGGGAUCUAGGUUGCGCUGUCCUUAUGAGAAUCUAAUACCUAUUGAUCUG	.((((.((.((..(..((((.(((((((((((.(.((((.((((....((.((.(.......).)).)))))).)))).).))).)))))))).))))..))).)).)))).	-33.5	MER1A	0
chr17_random	-	166791	UUCUGGAAUUCUGUGUGAGGGAAA	AGUCCCUCGUUGCAUUGUUCUGGAAUUCUGUGUGAGGGAAAAACUUUCAGACAAUCAUGGCAGUGUUCCAGAAUCCUACGUGAGGGUCA	.(.((((((.......(((((((((..((((((((.((((....))))......)))).))))..)))))))))......)))))).).	-29.32	CER	NaN
chrX	+	109185232	ACAACCCUAGGAGAGGGUGCCAU	AUGCACUGCACAACCCUAGGAGAGGGUGCCAUUCACAUAGACUAUAAUUGAAUGGCGCCACUAGGGUUGUGCAGUGCAC	.((((((((((((((((((.....(((((((((((..((.....))..))))))))))).)))))))))))))))))).	-53.7	MER91C	0.999957
chrX	+	117404395	UAUAUAUAUAUAUGUACGUAUG	UAACCUCCCAAAUAUAUAUAUAUAUGUACGUAUGUGUAUAUAAAUGUAUACGUAGAUAUAUAUGUAUUUUUGGUGGGUUU	.((((..(((((.((((((((((((..(((((((..(......)..)))))))..)))))))))))).)))))..)))).	-32	(TA)n	0.999864
chrX	-	73354988	CUCAUUAAAUGUUUGUUGAAU	AGUGCCUAAUCCGGUGCACAUUGUAGGCCUCAUUAAAUGUUUGUUGAAUGAAAAAAUGAAUCAUCAACAGACAUUAAUUGGGCGCCUGCUCUGUGAUCUCCAUGGGCUCA	.(.(((((....(((.((((..((((((((((...((((((((((((.(((.........)))))))))))))))...)))).))))))..)))))))....))))).).	-44.4	L2	0.99981
chr10	+	112738688	CAAAAGCAAUCGCGGUUUUU	UUAUUAGGUUGGUACAAAAGCAAUCGCGGUUUUUGCUAUUACUUUUAAAGGCAAAAACUGAGACUACUUUUGCACCAACCUGAUA	.((((((((((((.((((((...((.((.((((((((.(((....))).)))))))).)).))...)))))).))))))))))))	-32.1	MADE1	0.06015
chr17	+	58375335	UGCGGUAGAUACUAUUAACCU	CUUAGCCUCUGUUUCUUUAUUGCGGUAGAUACUAUUAACCUAAAAUGAGAAGGCUAAUAGUAUCUACCACAAUAAAAUUGUUGUGAGGAUAAA	.(((.((((......(((((((.(((((((((((.((.(((.........))).)).))))))))))).)))))))........)))).))).	-30.34	MIRb	0.00495238
chr15	+	86952393	AACCAAUAAGAGGAUGCCAUUU	AGCUCUUAUUGGCUGGAAAGGAAGAAGCAUUCUUUCAUUGGUUGGUGUGUAUUGCCUUGUCAACCAAUAAGAGGAUGCCAUUUAUCCUUUUCUGACUAGCUGAGUGAGCA	.((((...(..(((((((((((.((((((((((((.((((((((..(..........)..)))))))).)))))))))..))).)))))).....)))))..)..)))).	-44.1	MIR	0.891227
chr14	+	100584766	UCUUGUUAAAAAGCAGAUUCU	GAUUUUCAUCACCUAGGGAUCUUGUUAAAAAGCAGAUUCUGAUUCAGGGACCAAGAUUCUGCAUUUUUAGCAAGUUCUCAAGUGAUGCUAAUA	.(((..((((((...((((.(((((((((((((.((.(((..((....))...))).)).)).))))))))))).))))..))))))..))).	-29	MER5A1	0.999857
chr22	-	25281206	CAAAAACUGCAUUACUUUUG	CCAGUGAAUAGUUAGCUGGUGCAAAAGUAAUUGCGGUCUUUGGUAUUACUUUCAGUGGCAAAAACUGCAUUACUUUUGCACCAGCCUACUAGAACGCUGA	.(((((..((((..(((((((((((((((((.(((((.((((.((((......)))).)))).))))))))))))))))))))))..))))...))))).	-51.6	MADE1	0.0274
chr22	-	36573685	AGGACCUUCCCUGAACCAAGGA	CGACCCUCGAUUUGGUUCAGGACCUUCCCUGAACCAAGGAAGAGUCACAGUCUCUUCCUUGGUUCAGGGAGGGUCCCCAACAAUGUCCUCAUGGUCC	.((((...(((...(((..(((((.(((((((((((((((((((.......))))))))))))))))))).)))))..)))...))).....)))).	-55.8	Arthur1	0.0171818
chr7	+	148269513	AGUUGGUCCGAGUGUUGUGGGUUAUU	ACAGGAUAACACAGUUGGUCCGAGUGUUGUGGGUUAUUGUUAAGUUGAUUUAACAUUGUCUCCCCCCACAACCGCGCUUGACUAGCUUGCUGUUUUGC	.(((((((.((.((((((((.(((((.((((((.((.(((((((....))))))).))......))))))....))))))))))))))).))))))).	-30.5	HY5	0.803038
chr5	+	15988298	UCCUUGGGAGCCCUGUUAGACU	GUCAGAGAGCCCCGGGGUGCAGAUCCUUGGGAGCCCUGUUAGACUCUGGAUUUUACACUUGGAGUGAACGGGCGCCAUCCCGAGGCUUUGCACAGGGGCAAGCUUCGAG	.((..((.(((((...(((((((.(((((((((((((.((..((((..(.........)..)))).)).))).))..)))))))).))))))).)))))...))..)).	-50.5	L2	0.00268182
chr5	+	154045542	AGCGAGACCUCAACUCUAC	CAGGCUGGGCAACAUAGCGAGACCUCAACUCUACAAUUUUUUUUUUUUUAAAUUUUAGAGACGGGGUCUUGCUCUGUUGCCAGGCUU	.(((((.(((((((.(((((((((((..(.(((.(((((..........))))).))).)..))))))))))).))))))).)))))	-39.8	AluJo/FLAM	0.00373684
chr5	+	175727605	AGUGCCUGCUAUGUGCCAGGCA	CAGCACCCAGAUCAGUGCUUGGCACCUAGCAAGCACUCAGUAAAUAUUUGUUGAGUGCCUGCUAUGUGCCAGGCAUUGUGCUGAGGGCUU	.(((.(((((..(((((((((((((.(((((.(((((((((((....))))))))))).))))).)))))))))))))..))).))))).	-53.3	L2	0.990818
chr5	-	32430291	UCGCGGUUUGUGCCAGAUGACGAU	UUAGGUUAAUGCAAAAGUAAUCGCGGUUUGUGCCAGAUGACGAUUUGAAUUAAUAAAUUCAUUUGGUAUAAACCGCGAUUAUUUUUGCAUCAACUUAC	.((((((.((((((((((((((((((((.(((((((((((..(((((......)))))))))))))))).)))))))))))))))))))).)))))).	-49.9	MADE1	0.0564583
chr5	-	168623233	CUAGCACACAGAUACGCCCA	GUGUGGGGUGUCUGUGCUAUGGCAGCCCUAGCACACAGAUACGCCCAGAGAAAGCCUGAACGUUGGGCGUAUCUGUAUGCUAGGGCUGCUGUAACAAUGUACCACAA	.(((((..(((.(((..((((((((((((((...((((((((((((((.(..........).))))))))))))))...))))))))))))))))))))..))))).	-56.3	MLT1C	0.00115
chr4	+	166526866	CAAUCCCGGACAACAAGAAGCU	CUAUAGACAAAAUACAAUCCCGGACAACAAGAAGCUCCUAUAGCUCCUGUAGCUUCUUGUGCUCUAGGAUUGUAUUUUGUUUAUAU	.(((((((((((((((((((..((..((.(((((((...((((...))))))))))).))..))..))))))))))))))))))).	-37.4	L2	0.000590909
chr4	-	8057974	UCAAUAAAUGUCUGUUGAAUU	CAGUGGGCACUCAAUAAAUGUCUGUUGAAUUGAAAUGCGUUACAUUCAACGGGUAUUUAUUGAGCACCCACUC	.((((((..((((((.(((..((((((((((((......))).)))))))))..))).))))))..)))))).	-30.4	L2	0.987
chr3	+	196911476	AAAGGUAAUUGCAGUUUUUCCCA	AGAGUCCCCUAGAUAAGUUAUUAGGUGGGUGCAAAGGUAAUUGCAGUUUUUCCCAUUAUUUUAAUUGCGAAAACAGCAAUUACCUUUGCACCAACCUGAUGGAGUCC	.((.(((............(((((((.(((((((((((((((((.(.(((((.((..........)).)))))).))))))))))))))))).)))))))))).)).	-44.6	MADE1	0
chr1	-	21187422	CUAAAGAGAAGUCAAUGCAUGA	CAGCCUGUUGAAGCUUUGAAGCUUUGAUGCCAGGCAUUGACUUCUCACUAGCUGUGAAAGUCCUAGCUAAAGAGAAGUCAAUGCAUGACAUCUUGUUUCAAUAGAUGGCUG	.((((.(((......(((((((...((((.((.(((((((((((((..((((((.(.....).))))))..))))))))))))).)).))))..)))))))..))))))).	-47.9	Tigger1	0
