# Supplementary material for: Comprehensive survey of human brain microRNA by deep sequencing
Source: BMC Genomics. 2010 Jun 30;11:409. doi: 10.1186/1471-2164-11-409 (PMC2996937; doi:10.1186/1471-2164-11-409)
Supplement: Additional file 3 — Table S8 - Conserved human ncRNA-derived putative miRNA. [file 1471-2164-11-409-S3.XLS]

## Sheet: 表单 1 - 表格 1
Table S8 - Conserved human ncRNA-derived putative miRNA
ncRNA Name	ncRNA family	reads	mature sequences	precursors	structure	MFE	Seed	target site conservation excess p value	target avoidance p value	target site conservation score	chromosome	strand	position	Notes
ACA45	scaRNA	166890	AAGGUAGAUAGAACAGGUCUUG	UCUGCUUUUAGCCUCCUAAAUGAAAAGGUAGAUAGAACAGGUCUUGUUUGCAAAAUAAAUUCAAGACCUACUUAUCUACCAACAGCAAUUACACGCUUUCCAUUGUCU	..(((((((((....)))))......(((((((((...((((((((..(.........)..))))))))..)))))))))...)))).....................	-26.2	AGGUAGA	0.0655712	0.941871	0.233679	chr15	+	81221815	human AGO IP
ACA45	scaRNA	57	AGACCUACUUAUCUACCAACA	UCUGCUUUUAGCCUCCUAAAUGAAAAGGUAGAUAGAACAGGUCUUGUUUGCAAAAUAAAUUCAAGACCUACUUAUCUACCAACAGCAAUUACACGCUUUCCAUUGUCU	..(((((((((....)))))......(((((((((...((((((((..(.........)..))))))))..)))))))))...)))).....................	-26.2	GACCUAC	0.187954	0.843759	0.018917	chr15	+	81221854	human AGO IP
ACA18	HACA Box	938	GUGGGAAGGAAUUACAAGACAGUU	GAGUAACUCUGUGGUUUUACUUUACUCACAGGACUAUUGUUAGAUCUGUGGGAAGGAAUUACAAGACAGUUGCUA	.(((((((.(((((((...((((.((((((((.(((....))).)))))))))))))))))))....))))))).	-24.7	UGGGAAG	1	2.8802e-23	-1.00725	chr11	-	93106280
tRNAIle-TAT	tRNA	921	CUCACCUGGAGCAUGUUUUCU	GAAAGCAUGCUCCAGUGGCGCAAUCGGUUAGCGCGCGGUACUUAUACAACAGUAUAUGUGCGGGUGAUGCCGAGGUUGUGAGUUCGAGCCUCACCUGGAGCAUGUUUUCU	(((((((((((((((.((((((((((((...(((.(.((((.(((((....))))).)))).))))..)))))..))))........)))....))))))))))))))).	-50.4	UCACCUG	1	3.83276e-11	-0.553652	chr6	+	27707260	Processed by Dicer in mouse ESC (Babiarz2008). Here this MFE of long hairpin is -50.4, and the clover is -44.5, but I think in clover structure, there should be other way to keep the structure.
ACA47	scaRNA	729	AUCAUGUAUGAUACUGCAAACA	CUGGGUUUUGAAUUUGCAGUAACAGGUGUGAGCAUUCUAGCAGCAGUUUGAUGAUCAUGUAUGAUACUGCAAACAGGACCUAC	.(((((((((..(((((((((.((.(..(((.((((..(((....))).)))).)))..).)).)))))))))))))))))).	-30.4	UCAUGUA	0.0158099	0.986583	0.23803	chr17	+	72597146	human AGO IP
ACA47	scaRNA	102	UUUGCAGUAACAGGUGUGAGCA	GUCUUUCCUGGGUUUUGAAUUUGCAGUAACAGGUGUGAGCAUUCUAGCAGCAGUUUGAUGAUCAUGUAUGAUACUGCAAACAGGACCUACGUUUAAAGAA	.((((((.(((((((((..(((((((((.((.(..(((.((((..(((....))).)))).)))..).)).)))))))))))))))))).)...))))).	-32.3	UUGCAGU	0.999976	3.03031e-05	-0.417513	chr17	+	72597105	human AGO IP
tRNAGly-GCC	tRNA	497	UGGUAGAAUUCUCGCCUGCC	CGGCUGGUGGCGAGUUCCGCUGUGCCAGCUUCCGUUGGCGUUUGCCAUCGGUGCAUGGGUGGUUCAGUGGUAGAAUUCUCGCCUGCCA	.(((.(((((.(((((((((((.((((.((.(((.((((....)))).))).....)).)))).))))))...)))))))))).))).	-43.9	GGUAGAA	0.332493	0.690983	0.105924	chr1	+	159701897	Found in tRNA-derived fragment (Lee2009a).
ACA33	HACA Box	257	UAAGGUCCCUGAGAAUGGCUAU	ACUUUAAAAACUGGCAAUAGUAAAGCCAUGUUACGAGCCUUAAGGACAUUGAAGUCGUUAAGGUCCCUGAGAAUGGCUAUAACAAAUCUUAGUGAUGGGAAACAUU	.........((((....))))..((((((.(((.(..((((((.(((......))).))))))..).)))..))))))........(((((....)))))......	-28.3	AAGGUCC	0.143314	0.871907	0.122956	chr6	+	133180155	But in mouse ESC, there is no obvious fold change in the dicer mutant (Taft2009a)
SRP_RNA	SRP RNA	229	GGAGUUCUGGGCUGUAGUGCGCU	GGUGGCGCGUGCCUGUAGUCCCAGCUACUCGGGAGGCUGAGGUGGGAGGAUCGCUUGAGCCCAGGAGUUCUGGGCUGUAGUGCGCUAU	.((((((((...((((((.(((((..((((..(.((((.((((((.....)))))).)))))..)))).)))))))))))))))))))	-43.3	GAGUUCU	0.0485742	0.957274	0.218658	chr14	-	49399223
U20	CD Box	207	UGGAUAUGAUGACUGAUUACCUGAGA	ACUGAGUGAACAAUAACUGGAUAUGAUGACUGAUUACCUGAGAAAUAAUUGAUGAAAUCUCAAGAAAAUUCCUCUAGAUAGUCAAGUUCUGAUCCAGCUGUGUCAACUCAGA	.((((((..(((....((((((.....(((((((((.(((((.(((..((((.(....)))))....))).))).)).))))).))))...))))))...)))..)))))).	-31.8	GGAUAUG	0.990371	0.0122261	-0.047146	chr2	-	232029453
U20	CD Box	3	UCUAGAUAGUCAAGUUCUGAUCCAG	ACUGAGUGAACAAUAACUGGAUAUGAUGACUGAUUACCUGAGAAAUAAUUGAUGAAAUCUCAAGAAAAUUCCUCUAGAUAGUCAAGUUCUGAUCCAGCUGUGUCAACUCAGA	.((((((..(((....((((((.....(((((((((.(((((.(((..((((.(....)))))....))).))).)).))))).))))...))))))...)))..)))))).	-31.8	CUAGAUA	0.675736	0.356135	0.020836	chr2	-	232029399
U11	snRNA	120	AGUGGCACACGUAGGGCAAC	GCAAAAAGGGCUUCUGUCGUGAGUGGCACACGUAGGGCAACUCGAUUGCUCUGCGUGCGGAAUCGACAUCAAGAGAUUUCGGAAGCAUAAUUUUUUGG	.(((((((.(((((((((.(((((.((.((((((((((((.....)))))))))))).)....).)).)))...))...)))))))....))))))).	-35.4	GUGGCAC	1	2.94079e-09	-0.362393	chr1	+	28847718
U11	snRNA	16	CGAUUGCUCUGCGUGCGGAAUCGACA	GCAAAAAGGGCUUCUGUCGUGAGUGGCACACGUAGGGCAACUCGAUUGCUCUGCGUGCGGAAUCGACAUCAAGAGAUUUCGGAAGCAUAAUUUUUUGG	.(((((((.(((((((((.(((((.((.((((((((((((.....)))))))))))).)....).)).)))...))...)))))))....))))))).	-35.4	GAUUGCU	0.00529045	0.995826	0.115052	chr1	+	28847739
U11	snRNA	29	AAGAGAUUUCGGAAGCAUAAUUUUU	GCAAAAAGGGCUUCUGUCGUGAGUGGCACACGUAGGGCAACUCGAUUGCUCUGCGUGCGGAAUCGACAUCAAGAGAUUUCGGAAGCAUAAUUUUUUGG	.(((((((.(((((((((.(((((.((.((((((((((((.....)))))))))))).)....).)).)))...))...)))))))....))))))).	-35.4	AGAGAUU	0.979077	0.0239384	-0.116003	chr1	+	28847767
ACA60	HACA Box	105	AAUGCUGGCGCUUUCACACACUC	CGCAGGGAGAGGAAUUGCUGAAAGCCGUUUCCCGUGUUUGGAGGGUUCACACCUGUCCCUUUCAAAUGCUGGCGCUUUCACACACUCCUUCUCUCCUGCC	.((((((((((((..((.(((((((.....((.((((((((((((..((....))..)))))))))))).)).)))))))))...))).)))).))))).	-43.6	AUGCUGG	0.922235	0.0861541	-0.059257	chr20	+	36511541
U71b	HACA Box	98	UCCCUGUAUUCGAAAGUGAUCGU	AUUUUGUCCCUGUAUUCGAAAGUGAUCGUGGGCUGCCUUUGCCCUGGUCAUUGAUAGUGCAGGGAGAGGAA	.((((.((((((((((....((((((((.((((.......))))))))))))...)))))))))).)))).	-34.3	CCCUGUA	0.797922	0.224566	-0.00906	chr20	-	36487372
tRNACys-GCA	tRNA	47	AGGGGUAGAGCAUUUGACUGCAG	UAGCUCAGGGGUAGAGCAUUUGACUGCAGAUCAAGAGGUCCCUGGUUCAAAUCCAGGUGCCCCCUGCUGUGUUCUUAUUUUUACCCUCUGGAGCU	.(((((((((((((((.((..((..((((....((.((..(((((.......)))))..))..)).))))..))..)))))))))).)).)))))	-37.9	GGGGUAG	0.998852	0.00147642	-0.08928	chr7	+	149035706
tRNAGln-CTG	tRNA	39	GAGUUCAAAUCUCGGUGGAAC	GGAGGUUCCAUGGUGUAAUGGUUAGCACUCUGGACUCUGAAUCCAGCGAUCCGAGUUCAAAUCUCGGUGGAACCUUG	.((((((((((.(......((((.(.((((.((((.(((....))).).))))))).).)))).).)))))))))).	-28.4	AGUUCAA	0.01936	0.982913	0.148353	chr17	+	7963844
tRNAGln-CTG	tRNA	39	GAGUUCAAAUCUCGGUGGAAC	GAGGUUCCAUGGUGUAAUGGUUAGCACUCUGGACUCUGAAUCCAGCGAUCCGAGUUCAAAUCUCGGUGGAACCU	.(((((((((.(......((((.(.((((.((((.(((....))).).))))))).).)))).).)))))))))	-26.4	AGUUCAA	0.01936	0.982913	0.148353	chr6	+	27595336
tRNAGln-CTG	tRNA	33	GGUUAGCACUCUGGACUCUGAA	GCGGUUCCAUGGUGUAAUGGUUAGCACUCUGGACUCUGAAUCCAGCGAUCCGAGUUCAAAUCUCGGUGGAACCUGCA	((((((((((.(......((((.(.((((.((((.(((....))).).))))))).).)))).).)))))))).)).	-28.1	GUUAGCA	0.0122216	0.990217	0.095182	chr15	-	63948488
U38b	CD Box	30	UCUCAGUGAUGAAAACUUUGUCC	CCAGGCUGAGGGGGCUGUCUCAGUGAUGAAAACUUUGUCCAGUUCUGCUACUGACAGUAAGUGAAGAUAAAGUGUGUCUGAGGAGACAGCUGGCUUCAUGCUUG	.((((((((((.(((((((((...((((...((((((((((.((((((....).))).)).))..)))))))).))))....)))))))))..))))).)))))	-40.8	CUCAGUG	0.99898	0.00122261	-0.247097	chr1	+	45016649
U1	snRNA	26	UAAUUUGUGGUAGUGGGGGACUG	ACUGCAUAAUUUGUGGUAGUGGGGGACUGCGUUCGCGCUUUCCCCUGCCUUACUGGAAGUUGAAAGGUAGC	.((((.((((((.((((((..(((((..(((....)))..)))))..)..))))).))))))....)))).	-29	AAUUUGU	2.66045e-07	1	0.499824	chr14	-	34095201
tRNAGln-CTG	tRNA	22	GGUUCCAUGGUGUAAUGGUUAGCACUCU	GGAGGUUCCAUGGUGUAAUGGUUAGCACUCUGGACUCUGAAUCCAGCGAUCCGAGUUCAAAUCUCGGUGGAACCUU	.((((((((((.(......((((.(.((((.((((.(((....))).).))))))).).)))).).))))))))))	-27.7	GUUCCAU	0.0116723	0.990259	0.189145	chr17	+	7963795
tRNASer-GCT	tRNA	19	CGUGGGUUCGAAUCCCAUCCUCGUCG	GAGGCCUGGCCGAGUGGUUAAGGCGAUGGACUGCUAAUCCAUUGUGCUCUGCACGCGUGGGUUCGAAUCCCAUCCUCGUCGCUCGGCUUUCCCU	.(((...((((((((((....((.(((((....(.((((((((((((...))))).))))))).)....))))).)).))))))))))...)))	-39.2	GUGGGUU	0.897826	0.11558	-0.016411	chr6	-	26413697	Not the same tRNA as tRNA-fragment paper
ACA3	HACA Box	16	AUCGAGGCUAGAGUCACGCUUGG	GUCAUCGAGGCUAGAGUCACGCUUGGGUAUCGGCUAUUGCCUGAGUGUGCUAGAGUCCUCGAAGAG	.((.((((((((..((.((((((..((((........))))..))))))))..)).)))))).)).	-33.2	UCGAGGC	0.999804	0.000342889	-0.129145	chr11	+	8662350
U19	HACA Box	16	UUUGCACCUCUGAGAGUGGAAU	UUUUGCACCUCUGAGAGUGGAAUGACUCCUGUGGAGUUGAUCCUAGUCUGGGUGCAAAC	.(((((((((...(((.((((.(((((((...))))))).))).).)))))))))))).	-25.5	UUGCACC	0.0144254	0.988275	0.104728	chr5	+	138642506
tRNAGln-CTG	tRNA	14	AAUCCAGCGAUCCGAGUUC	UCUGAAUCCAGCGAUCCGAGUUCGAGUCUCGGUGGAACCUUUCUGUUUAAUUAGGAAGGCAAUGCCGUGUUUUACUCCCUAAAUGGAAUGGGGAUUCUGCUGACGUUCAGA	(((((((.(((((((((..(((((((((.(((((...((((((((......))))))))...))))).)....))))........))))..)))))..))))..)))))))	-36.6	AUCCAGC	0.763149	0.257442	0.022556	chr1	+	147452785
U43	CD Box	13	GUGCUGAUUGUCACGUUCUGAUU	AAGGCCUCUGGAGCUCGCAGAAACCACAGAUGAUGAACUUAUUGACGGGCGGACAGAAACUGUGUGCUGAUUGUCACGUUCUGAUUUGGCUCUGCGGAGUUCUUUGGCCUG	.(((((...((((((((((((.....(((((.(.((((....(((((((((.((((...)))).))))...))))).))))).)))))..))))).)))))))..))))).	-45.6	UGCUGAU	0.27783	0.742562	0.108408	chr22	-	38045003
Mitochondrial_tRNA-Ala	tRNA	9	AGUUGAUUAGGGUGCUUAGCUGUUA	AGUAGAUUGAAGCCAGUUGAUUAGGGUGCUUAGCUGUUAACUAAGUGUUUGUGGGUUUAAGUCCCAUUGGUCUAGUAAGGGCUUAGCUUAAUUAAAGUGGCUGAUUUGCG	.(((((((..(((((.((((((((...(((.((((.(((.(((.(.....(((((.......)))))....))))))).)))).)))))))))))..)))))))))))).	-35.4	GUUGAUU	0.000164555	0.999876	0.232672	chrM	-	5694
U15b	CD Box	8	CGAGUUCCUUUGGCAGAAGUGUC	ACGAUGACGAGUCAGAAAGGUCACGUCCUGCUCUUGGUCCUUGUCAGUGCCAUGUUCUGUGGUGCUGUGCACGAGUUCCUUUGGCAGAAGUGUCCUAUUUAUUGAUCGA	.((((..(((...(((.(((.(((...(((((...((..((((((((..((((.....))))..)))...)))))..))...)))))..))).))).))).))))))).	-39.3	GAGUUCC	0.670186	0.358305	-0.009083	chr11	+	74793197
ACA46	HACA Box	8	CAGCACUAUAUUUAAACCUGUGGAUG	UGGCUUAGGAACCAGCACUAUAUUUAAACCUGUGGAUGGGAAUAUUCCCCAUUCUUGGUUACGCUGUAGUGCAAAAGAAUUCCUGGCU	.((((.(((((...((((((((....((((...(((((((.......)))))))..))))....)))))))).......)))))))))	-31.5	AGCACUA	0.095117	0.916965	0.085393	chr16	-	57140014
tRNAAla-AGC	tRNA	8	GGGGUGUAGCUCAGUGGUAGAGCGCGU	AGCUUUAAGGGGGUGUAGCUCAGUGGUAGAGCGCGUGCUUAGCAUGCACGAGGCCCUGGGUUCAAUCCCCAGCA	.(((....((((((..(((((((.(((...(.((((((...)))))).)...))))))))))..))))))))).	-35.8	GGGUGUA	0.240538	0.789822	0.033187	chr6	+	28786346
U2	snRNA	6	UGGUAUUGCAGUACUUCCA	ACCUGGUAUUGCAGUACUUCCAGGAACGGUGCACUCUCCCUUCGGGGAGAGAACAACCGUUGUUUAAUGGAAGAUUUCGAUCAGUUAGGG	.(((((.((((.(((.(((((((.((((((...(((((((....)))))))....)))))).)....))))))))).))))...))))).	-38	GGUAUUG	0.00214143	0.99843	0.050699	chr11	-	62365684
E3	HACA Box	6	AGCAGGAUUCAGACUACAAUAU	AAAGCAGGAUUCAGACUACAAUAUAGCUGCUAAGUGCUGUGUUGUCGUUCCCCCUGCUUA	.(((((((.....(((.((((((((((........)))))))))).)))...))))))).	-24.7	GCAGGAU	0.689048	0.334205	0.010986	chr3	+	187987784
E3	HACA Box	5	UGUUGUCGUUCCCCCUGCUU	AAAGCAGGAUUCAGACUACAAUAUAGCUGCUAAGUGCUGUGUUGUCGUUCCCCCUGCUUA	.(((((((.....(((.((((((((((........)))))))))).)))...))))))).	-24.7	GUUGUCG	0.0688653	0.954926	0.050664	chr3	+	187987821
tRNAIle-TAT	tRNA	5	AAAGCAUGCUCCAGUGGCGC	GAAAGCAUGCUCCAGUGGCGCAAUCGGUUAGCGCGCGGUACUUAUACAACAGUAUAUGUGCGGGUGAUGCCGAGGUUGUGAGUUCGAGCCUCACCUGGAGCAUGUUUUCU	(((((((((((((((.((((((((((((...(((.(.((((.(((((....))))).)))).))))..)))))..))))........)))....))))))))))))))).	-50.4	AAGCAUG	0.054514	0.95168	0.150589	chr6	+	27707172
ACA2b	HACA Box	4	GUCUUUCUAUGGUCUGUUGGC	GUCUUUCUAUGGUCUGUUGGCCAUUUCAUAACUUUGGAAAUGUAAUGGUCAAUUCAUUAGAAAGAA	.(((((((((((...((((((((((.(((..(....)..))).))))))))))))).)))))))).	-21.3	UCUUUCU	0.0724059	0.932722	-0.108074	chr12	-	47347558	In mouse ESC, down regulation at dicer mutant (Taft2009a).
HBII-85_groupII	CD Box	4	GAAAGCUGAACAAAAUGAGUGAAAACU	GAUUUUCCUCAUUUGCAGAAACAAAGAUUGUGUGUGGAUCGAUGAUGACUUCCAUAUAUACAUUCCUUGGAAAGCUGAACAAAAUGAGUGAAAACUCU	((((((((((((((.(((...(((.((.((((((((((............))))))))))...)).))).....)))....))))))).))))).)).	-26.6	AAAGCUG	2.00468e-07	1	0.407029	chr15	+	22876416
U93	scaRNA	4	AGUAAGAGAAGCUUUGCAGUCGAGA	UGCAAUUUUCCUCUGAUAGUUUCUGGUCACUGUUGCCACGGUGAUAAUGACUGGGCUAUGUCAUUAUCUAUCCGCCAACAGUAAGAGAAGCUUUGCAGUCGAGAUAUUGUU	.(((((((((..(((..(((((((..(.(((((((...(((.(((((((((........)))))))))...))).))))))))..)))))))...)))..)))).))))).	-41.3	GUAAGAG	0.88676	0.128187	-0.002165	chr14	-	95069498
tRNAThr-AGT	tRNA	2	AGGAGAUCCUGGGUUCGAAU	GAUUUAUCUUGAGGAACACCUGUUUUACGCCGGCGCCGUGGCUUAGCUGGUUAAAGCGCCUGUCUAGUAAACAGGAGAUCCUGGGUUCGAAUCC	(((((..(((.((((.(.(((((((.((((.(((((..(((((.....)))))..))))).))...))))))))).).)))))))...))))).	-33	GGAGAUC	0.99699	0.00386252	-0.066497	chr17	-	7983508
tRNALeu-AAG	tRNA	2	CGAGCGGUCUAAGGCGCUGGAUU	CCGAGCGGUCUAAGGCGCUGGAUUAAGGCUCCAGUCUCUUCGGAGGCGUGGGUUCGAAUCCCACCGCUGCCAGCUUGU	.((((((((....((((..(((((..(((.((((((((....))))).))))))..)))))...))))))).))))).	-34.8	GAGCGGU	0.969333	0.0452848	-0.050888	chr5	+	180461457
tRNALeu-AAG	tRNA	2	CGAGCGGUCUAAGGCGCUGGAUU	CCGAGCGGUCUAAGGCGCUGGAUUAAGGCUCCAGUCUCUUCGGAGGCGUGGGUUCGAAUCCCACCGCUGCCAGCUUGU	.((((((((....((((..(((((..(((.((((((((....))))).))))))..)))))...))))))).))))).	-34.8	GAGCGGU	0.969333	0.0452848	-0.050888	chr5	-	180457128
E2	HACA Box	2	GGCCGAUGAACUCGCAAGUGUAGGU	AUUCCUGUGCACAUUGUUAGAGCUUGGAGUUGAGGCUACUGACUGGCCGAUGAACUCGCAAGUGUAGGUAGUGUGCUACAUGAGG	.(((.(((((((((((.....((((((((((..(((((.....)))))....))))).))))).....)))))))).))).))).	-31.6	GCCGAUG	0.119566	0.906994	0.055723	chr3	+	39427588
