# Supplementary material for: Comprehensive survey of human brain microRNA by deep sequencing
Source: BMC Genomics. 2010 Jun 30;11:409. doi: 10.1186/1471-2164-11-409 (PMC2996937; doi:10.1186/1471-2164-11-409)
Supplement: Additional file 4 — Table S9 - Conserved annotated human miRNA that pass our prediction approaches. [file 1471-2164-11-409-S4.XLS]

## Sheet: 表单 1 - 表格 1
Table S7 - Conserved annotated miRNA of human						Table S9. Conserved annotated human miRNA that pass our prediction approaches
chromosome	strand	position	mature sequence	sequence id	precursor	precursor postion	sequences ids	structure	MFE	prediction approach	repeat family	annotation	phastcon score
chrX.fa	+	49654863	CAUCCCUUGCAUGGUGGAGGGU	22|2579772|7	GCUCCCUCUCUCACAUCCCUUGCAUGGUGGAGGGUGAGCUUUCUGAAAACCCCUCCCACAUGCAGGGUUUGCAGGAUGGCGAGCC	49654850	19|361203|3,22|2579772|7	((((((..(((..((..(((((((((..((((((....(.....).....))))))..)))))))))..))..))).)).)))).	-39.8	miPred_miRDeep	non_repeat	hsa-mir-188-5p	1
chrX.fa	+	49654902	CUCCCACAUGCAGGGUUUGCA	21|1326029|4	GCUCCCUCUCUCACAUCCCUUGCAUGGUGGAGGGUGAGCUUUCUGAAAACCCCUCCCACAUGCAGGGUUUGCAGGAUGGCGAGCC	49654850	21|1326029|4	((((((..(((..((..(((((((((..((((((....(.....).....))))))..)))))))))..))..))).)).)))).	-39.8	miPred	non_repeat	hsa-mir-188-3p	1
chrX.fa	+	49659830	AUGCACCUGGGCAAGGAUUCUGA	23|4798725|149	GCUCCCCCUCUCUAAUCCUUGCUACCUGGGUGAGAGUGCUGUCUGAAUGCAAUGCACCUGGGCAAGGAUUCUGAGAGCGAGAGCU	49659779	22|2491925|50,23|4798725|149	((((.(.(((((.(((((((((...(..((((....(((.........)))...))))..))))))))))..))))).).)))).	-39.9	miPred_miRDeep	non_repeat	hsa-mir-500*	0.874478
chrX.fa	+	49660316	AAUCCUUGGAACCUAGGUGUGAGU	24|5707459|15	GCUCCCCCUCUUGAAUCCUUGGAACCUAGGUGUGAGUGCUAUUUCAGUGCAACACACCUAUUCAAGGAUUCAAAGAGGCUGAGCC	49660303	21|1042189|4,22|2058812|10,23|4540950|4,24|5707459|15,26|6681861|4	((((..(((((((((((((((((...((((((((.(..((.....))..)..))))))))))))))))))).))))))..)))).	-44.9	miPred	non_repeat	hsa-mir-362-5p	0.999542
chrX.fa	+	49660353	AACACACCUAUUCAAGGAUUCA	22|1953115|50	GCUCCCCCUCUUGAAUCCUUGGAACCUAGGUGUGAGUGCUAUUUCAGUGCAACACACCUAUUCAAGGAUUCAAAGAGGCUGAGCC	49660303	20|543646|5,21|989968|24,22|1953115|50,23|4475063|4	((((..(((((((((((((((((...((((((((.(..((.....))..)..))))))))))))))))))).))))))..)))).	-44.9	miPred_miRDeep	non_repeat	hsa-mir-362-3p	1
chrX.fa	+	49664604	UACCCAUUGCAUAUCGGAGUUG	22|3138759|430	AGAAUGAACUGCUCCUUCUCCCAUACCCAUUGCAUAUCGGAGUUGUGAAUUCUCAAAACACCUCCUGUGUGCAUGGAUUACAGGAGGGUGAGCCUUGUCAUCG	49664581	21|1538563|75,22|3138759|430,23|5141754|252	.((.(((...((((.((((((.....((((.((((((.((((.(((...........))).)))).))))))))))......)))))).))))....))))).	-36.1	miPred_miRDeep	non_repeat	hsa-mir-660	0.999318
chrX.fa	+	49665997	AAUGCACCUGGGCAAGGAUUCA	22|2062492|283	GCUCCCCCUCUCUAAUCCUUGCUAUCUGGGUGCUAGUGCUGGCUCAAUGCAAUGCACCUGGGCAAGGAUUCAGAGAGGGGGAGCU	49665947	19|272144|6,20|576425|7,21|1043595|48,22|2062492|283,23|4542861|77,24|5709447|5	((((((((((((((((((((((...(..(((((...(((.........)))..)))))..)))))))))).))))))))))))).	-59	miPred_miRDeep	non_repeat	hsa-mir-502-3p	1
chrX.fa	+	65155462	CGUGUAUUUGACAAGCUGAGUUGG	24|5891647|13	CCUGGCCUCCUGCAGUGCCACGCUCCGUGUAUUUGACAAGCUGAGUUGGACACUCCAUGUGGUAGAGUGUCAGUUUGUCAAAUACCCCAAGUGCGGCACAUGCUUACCAGC	65155437	24|5891647|13,25|6414680|2,26|6790968|2	.((((......((((((((.((((..(.((((((((((((((......(((((((.........))))))))))))))))))))).)..)))).))))).)))...)))).	-48.3	miPred	non_repeat	hsa-mir-223*	0.999708
chrX.fa	+	65155504	UGUCAGUUUGUCAAAUACCCCAA	23|5576623|129	GCAGUGCCACGCUCCGUGUAUUUGACAAGCUGAGUUGGACACUCCAUGUGGUAGAGUGUCAGUUUGUCAAAUACCCCAAGUGCGGCACAUGCU	65155448	20|940757|3,21|1844691|11,22|4270204|108,23|5576623|129	((((((((.((((..(.((((((((((((((......(((((((.........))))))))))))))))))))).)..)))).))))).))).	-44.5	miPred	non_repeat	hsa-mir-223	1
chrX.fa	+	109185273	AAUGGCGCCACUAGGGUUGU	20|577312|82	GGCUAUGCACUGCACAACCCUAGGAGAGGGUGCCAUUCACAUAGACUAUAAUUGAAUGGCGCCACUAGGGUUGUGCAGUGCACAACCU	109185219	18|26191|3,19|272813|7,20|577312|82,21|1044704|72,22|2064732|48,23|4544579|4	((...((((((((((((((((((.....(((((((((((..((.....))..))))))))))).))))))))))))))))))...)).	-55.2	miPred_miRDeep	MER91C	hsa-mir-652	1
chrX.fa	+	113792320	UACCCAGAGCAUGCAGUGUGA	21|1538539|10	ACUGGACUUGGCUCUAGGAUGUGCUCAUUGCAUGGGCUGUGUAUAGUAUUAUUCAAUACCCAGAGCAUGCAGUGUGAACAUAAUAGAGAUUGAAAGACAGCCAGA	113792264	21|1538539|10,22|3138709|3	.((((.(((..(((((..((((.(.(((((((((..(((.((((.(.......).)))).)))..))))))))).).))))..))))).....)))....)))).	-37.6	miPred_miRDeep	non_repeat	hsa-mir-1912	0.999429
chrX.fa	+	113793427	CAAGUCUUAUUUGAGCACCUGU	22|2531575|37	CAUUGUGUUUCUCCAUGCCUGGCAUAUAGCAGGUCCUCAAUAAGUAUUUGUUGAAAGAAUAAAUAAACCAACAAGUCUUAUUUGAGCACCUGUUAUGUGGAGGAUACAAUC	113793356	22|2531575|37	.((((((((.((((((.........(((((((((.(((((((((.((((((((...............)))))))))))).))))).))))))))))))))))))))))).	-39.66	miPred	L2	hsa-mir-1264	1
chrX.fa	+	113855923	UUCAUUCGGCUGUCCAGAUGUA	22|4391513|340	CGAGGAGUUAAGAGUUCAUUCGGCUGUCCAGAUGUAUCCAAGUACCCUGUGUUAUUUGGCAAUAAAUACAUCUGGGCAACUGACUGAACUUUUCACUUUUCA	113855909	20|953305|5,21|1876914|59,22|4391513|340,23|5620768|13	.(((((((.(((((((((.((((.((((((((((((((((((((........)))))))......))))))))))))).)))).))))))))).))))))).	-48.1	miPred_miRDeep	non_repeat	hsa-mir-1298	0.999727
chrX.fa	+	113964343	UUGCAUAUGUAGGAUGUCCCA	21|1884463|2315	AUGGGCCGGGAGGUUGAACAUCCUGCAUAGUGCUGCCAGGAAAUCCCUAUUUCAUAUAAGAGGGGGCUGGCUGGUUGCAUAUGUAGGAUGUCCCAUCUCCCAGCCCAC	113964269	18|234033|15,19|524866|68,20|957308|74,21|1884463|2315,22|4416442|323	.(((((.(((((((.(.((((((((((((.(((.(((((..(..((((...((......))))))..)..))))).))))))))))))))).).))))))).))))).	-59.8	miPred_miRDeep	non_repeat	hsa-mir-448	1
chrX.fa	+	117404431	UACGUAGAUAUAUAUGUAUUUU	22|3163070|2630	UAACCUCCCAAAUAUAUAUAUAUAUGUACGUAUGUGUAUAUAAAUGUAUACGUAGAUAUAUAUGUAUUUUUGGUGGGUUU	117404383	18|188472|10,19|467273|97,20|842390|201,21|1544961|521,22|3163070|2630,23|5151332|19	.((((..(((((.((((((((((((.((((((((..(......)..)))))))).)))))))))))).)))))..)))).	-35.7	miPred_miRDeep	(TA)n	hsa-mir-1277	0.999955
chrX	+	49654513	CAUGCCUUGAGUGUAGGACCGU	hsa_22_2581313_x2722	CUCCCGACUUGCUUUCUCUCCUCCAUGCCUUGAGUGUAGGACCGUUGGCAUCUUAAUUACCCUCCCACACCCAAGGCUUGCAAAAAAGCGAGCCUUCUCUUCCCU	49654490	miRDeep	.....(.((((((((........((.((((((.((((.(((..((.............))..))).)))).)))))).))....)))))))).)...........	-25.72	miRDeep	non_repeat	hsa-mir-532-5p	0.999
chrX	+	49654550	CCUCCCACACCCAAGGCUUGCA	hsa_22_2615445_x75	CUCCCGACUUGCUUUCUCUCCUCCAUGCCUUGAGUGUAGGACCGUUGGCAUCUUAAUUACCCUCCCACACCCAAGGCUUGCAAAAAAGCGAGCCUUCUCUUCCCU	49654490	miRDeep	.....(.((((((((........((.((((((.((((.(((..((.............))..))).)))).)))))).))....)))))))).)...........	-25.72	miRDeep	non_repeat	hsa-mir-532-3p	0.999727
chrX.fa	-	45490552	AGCUACAUUGUCUGCUGGGUUUC	23|4724752|68943	AUCCAGGUCUGGGGCAUGAACCUGGCAUACAAUGUAGAUUUCUGUGUUCGUUAGGCAACAGCUACAUUGUCUGCUGGGUUUCAGGCUACCUGGAA	45490539	22|2371120|68381,25|6319131|5,24|5776732|3825,23|4724752|68943	.(((((((....(((.((((((..(((.(((((((((....(((((((.....))).))))))))))))).)))..)).)))).)))))))))).	-43.6	miPred	non_repeat	hsa-mir-221	1
chrX.fa	-	45490592	ACCUGGCAUACAAUGUAGAUUUC	23|4588277|21164	GAACAUCCAGGUCUGGGGCAUGAACCUGGCAUACAAUGUAGAUUUCUGUGUUCGUUAGGCAACAGCUACAUUGUCUGCUGGGUUUCAGGCUACCUGGAAACAUGUUCU	45490530	26|6693228|1432,25|6286983|316,24|5729725|17842,23|4588277|21164,21|1085241|8632,18|33797|72	((((((((((((....(((.((((((..(((.(((((((((....(((((((.....))).))))))))))))).)))..)).)))).))))))))))....))))).	-47.2	miPred	non_repeat	hsa-mir-221*	1
chrX.fa	-	45491384	AGCUACAUCUGGCUACUGGGUCU	23|4722597|60387	GCUGGAAGGUGUAGGUACCCUCAAUGGCUCAGUAGCCAGUGUAGAUCCUGUCUUUCGUAAUCAGCAGCUACAUCUGGCUACUGGGUCUCUGAUGGCAUCUUCUAGCU	45491365	27|6976805|2,26|6713009|3,25|6318568|8945,24|5775711|12298,23|4722597|60387,22|2369858|6204,21|1165631|8638,20|630053|1025,19|306029|140,18|52238|21	(((((((((((......((.(((..(((((((((((((((((((...(((...........)))...))))).))))))))))))))..))).))))))))))))).	-54.1	miPred	non_repeat	hsa-mir-222	0.999957
chrX.fa	-	45491424	GGCUCAGUAGCCAGUGUAGAUCC	23|5032195|2	GCUGGAAGGUGUAGGUACCCUCAAUGGCUCAGUAGCCAGUGUAGAUCCUGUCUUUCGUAAUCAGCAGCUACAUCUGGCUACUGGGUCUCUGAUGGCAUCUUCUAGCU	45491365	23|5032195|2,22|2893267|2,21|1435178|2	(((((((((((......((.(((..(((((((((((((((((((...(((...........)))...))))).))))))))))))))..))).))))))))))))).	-54.1	miPred	non_repeat	hsa-mir-222*	1
chrX.fa	-	53599985	UGAGGUAGUAAGUUGUAUUGUU	22|3791497|18675	CUGCUCAUGCCAGGGUGAGGUAGUAAGUUGUAUUGUUGUGGGGUAGGGAUAUUAGGCCCCAAUUAGAAGAUAACUAUACAACUUACUACUUUCCCUGGUGUGUGGCAU	53599914	22|3791497|18675,21|1741742|5255,20|901357|588,19|494917|421,24|6117479|10,23|5386251|129	.((((((((((((((.(((((((((((((((((.((((((((((...........)))))).........)))).))))))))))))))))))))))))))).)))).	-54.6	miPred	non_repeat	hsa-mir-98	0.999955
chrX.fa	-	73354953	AUCAACAGACAUUAAUUGGGCG	22|2472186|1080	AGUGCCUAAUCCGGUGCACAUUGUAGGCCUCAUUAAAUGUUUGUUGAAUGAAAAAAUGAAUCAUCAACAGACAUUAAUUGGGCGCCUGCUCUGUGAUCUCCAUGGGCUCA	73354927	25|6346990|2,23|4787890|744,22|2472186|1080,21|1218277|35,20|666487|17,19|334963|12	.(.(((((....(((.((((..((((((((((...((((((((((((.(((.........)))))))))))))))...)))).))))))..)))))))....))))).).	-44.4	miPred	L2	hsa-mir-421	1
chrX.fa	-	73355120	CUUAGCAGGUUGUAUUAUC	19|391869|23	CUCUGAAGAAAUCCUACUCGGAUGGAUAUAAUACAACCUGCUAAGUGUCCUAGCACUUAGCAGGUUGUAUUAUCAUUGUCCGUGUCUAUGGCUCUCGUCUACCAGAC	73355087	19|391869|23,18|129387|4	.((((.(((...((.((.((((..(..(((((((((((((((((((((....)))))))))))))))))))))..)..)))).))....))......)))..)))).	-46.5	miPred	L2	hsa-mir-374b*	0.990579
chrX.fa	-	73355117	CUUAGCAGGUUGUAUUAUCAUU	22|2727248|1024	UACUCGGAUGGAUAUAAUACAACCUGCUAAGUGUCCUAGCACUUAGCAGGUUGUAUUAUCAUUGUCCGUGUC	73355108	22|2727248|1024,21|1339927|169,20|741152|70	.((.((((..(..(((((((((((((((((((((....)))))))))))))))))))))..)..)))).)).	-41.6	miPred	L2	hsa-mir-374b*	0.991864
chrX.fa	-	73355147	AUAUAAUACAACCUGCUAAGUG	22|2468836|8095	UACUCGGAUGGAUAUAAUACAACCUGCUAAGUGUCCUAGCACUUAGCAGGUUGUAUUAUCAUUGUCCGUGUC	73355108	23|4786107|268,22|2468836|8095,21|1216747|2086,20|665426|109,19|334138|36,18|76413|18	.((.((((..(..(((((((((((((((((((((....)))))))))))))))))))))..)..)))).)).	-41.6	miPred	L2	hsa-mir-374b	1
chrX.fa	-	73423855	CUUAUCAGAUUGUAUUGUAAUU	22|2727645|7454	UGGGAAGAAAUUUUACAUCGGCCAUUAUAAUACAACCUGAUAAGUGUUAUAGCACUUAUCAGAUUGUAUUGUAAUUGUCUGUGUAUAUGCCUGUCUCUCUUCCUG	73423826	23|4940857|4,22|2727645|7454,21|1340165|3216,20|741317|554,19|391999|72,18|129497|63	.(((((((.....(((((.(((.((((((((((((.(((((((((((....))))))))))).)))))))))))).))).)))))............))))))).	-42.53	miPred	L2	hsa-mir-374a*	0.914045
chrX.fa	-	73423886	UUAUAAUACAACCUGAUAAGU	21|1869409|3062	GGGAAGAAAUUUUACAUCGGCCAUUAUAAUACAACCUGAUAAGUGUUAUAGCACUUAUCAGAUUGUAUUGUAAUUGUCUGUGUAUAUGCCUGUCUCU	73423833	19|519989|91,18|229694|34,24|6196053|2,23|5611047|58,22|4363867|2560,21|1869409|3062,20|950272|194	((((........(((((.(((.((((((((((((.(((((((((((....))))))))))).)))))))))))).))).)))))........)))).	-40.29	miPred	L2	hsa-mir-374a	0.99119
chrX.fa	-	85045302	UCCCCCAGGUGUGAUUCUGAUUU	23|5228204|606	UGGGAUUUGGGAGCUUAUCAGAAUCUCCAGGGGUACUUUAUAAUUUCAAAAAGUCCCCCAGGUGUGAUUCUGAUUUGCUUCCUUUUCCU	85045289	26|6877440|2,25|6544721|22,24|6067117|188,23|5228204|606,22|3391959|250,21|1636509|55	.((((...((((((..(((((((((.((.((((.(((((..........))))).)))).))...)))))))))..))))))...))))	-41.8	miPred	MER5A	hsa-mir-361-3p	1
chrX.fa	-	85045342	UUAUCAGAAUCUCCAGGGGUAC	22|4366372|3556	UGGGAUUUGGGAGCUUAUCAGAAUCUCCAGGGGUACUUUAUAAUUUCAAAAAGUCCCCCAGGUGUGAUUCUGAUUUGCUUCCUUUUCCUC	85045288	25|6624985|3,24|6196314|7,23|5611533|110,22|4366372|3556,21|1870300|721	.((((...((((((..(((((((((.((.((((.(((((..........))))).)))).))...)))))))))..))))))...)))).	-41.9	miPred	MER5A	hsa-mir-361-5p	1
chrX.fa	-	133131078	AAUUGCACGGUAUCCAUCUGUA	22|2068187|6762	GUUUUGCUGUUGUCGGGUGGAUCACGAUGCAAUUUUGAUGAGUAUCAUAGGAGAAAAAUUGCACGGUAUCCAUCUGUAAACCGCAGGACC	133131066	24|5712766|153,23|4547244|6229,22|2068187|6762,21|1046679|1406,20|578706|336,19|273984|46,18|27210|12	(((((((.(((..(((((((((..((.(((((((((.(((.....)))......)))))))))))..)))))))))..))).))))))).	-35.1	miPred	non_repeat	hsa-mir-363	0.999955
chrX.fa	-	133131120	CGGGUGGAUCACGAUGCAAUUUU	23|4910159|57	GUUUUGCUGUUGUCGGGUGGAUCACGAUGCAAUUUUGAUGAGUAUCAUAGGAGAAAAAUUGCACGGUAUCCAUCUGUAAACCGCAGGACC	133131066	23|4910159|57,22|2682275|35,21|1316266|4,19|380066|3	(((((((.(((..(((((((((..((.(((((((((.(((.....)))......)))))))))))..)))))))))..))).))))))).	-35.1	miPred	non_repeat	hsa-mir-363*	1
chrX.fa	-	133131240	UAUUGCACUUGUCCCGGCCUGU	22|3285165|3081	CCCAUUCAUCCCUGGGUGGGGAUUUGUUGCAUUACUUGUGUUCUAUAUAAAGUAUUGCACUUGUCCCGGCCUGUGGAAGAAAGGA	133131229	22|3285165|3081,21|1580278|224,20|856878|170,19|475952|34,23|5192788|2	.((.(((.(((.(((((.(((((..((.(((.(((((((((...)))).))))).)))))..))))).))))).))).))).)).	-35.2	miPred	non_repeat	hsa-mir-92a	1
chrX.fa	-	133131379	UGUGCAAAUCCAUGCAAAACUGA	23|5579062|286	GACAUUGCUACUUACAAUUAGUUUUGCAGGUUUGCAUUUCAGCGUAUAUAUGUAUAUGUGGCUGUGCAAAUCCAUGCAAAACUGAUUGUGAUAAUGU	133131367	23|5579062|286,22|4275516|174,21|1846110|182,20|941645|14,19|515160|9,24|6185143|2	.((((((....((((((((((((((((((((((((((....(((((((....)))))))....))))))).)).)))))))))))))))))))))))	-41	miPred	non_repeat	hsa-mir-19b	0.999565
chrX.fa	-	133131510	ACUGUAGUAUGGGCACUUCCA	21|1096318|50	AAGAUUGGGUCCUAGUAGUACCAAAGUGCUCAUAGUGCAGGUAGUUUUGGCAUGACUCUACUGUAGUAUGGGCACUUCCAGUACUCUUGGAUAACAAAUCUC	133131488	23|4604783|49,22|2168002|41,21|1096318|50,20|599256|11,19|288346|2	.(((((..((((.((.(((((..(((((((((((.(((((..((((.......))))...))))).)))))))))))...))))))).))))....))))).	-41.2	miPred	non_repeat	hsa-mir-20b*	0.98419
chrX.fa	-	133131546	CAAAGUGCUCAUAGUGCAGGUAG	23|4813882|410	AAGAUUGGGUCCUAGUAGUACCAAAGUGCUCAUAGUGCAGGUAGUUUUGGCAUGACUCUACUGUAGUAUGGGCACUUCCAGUACUCUUGGAUAACAAAUCUC	133131488	24|5833798|12,23|4813882|410,22|2512181|40,21|1239847|18	.(((((..((((.((.(((((..(((((((((((.(((((..((((.......))))...))))).)))))))))))...))))))).))))....))))).	-41.2	miPred	non_repeat	hsa-mir-20b	0.998957
chrX.fa	-	133131940	AAAAGUGCUUACAGUGCAGGUAG	23|4452210|229	GGAAUAGGCCUUGGCCAUGUAAAAGUGCUUACAGUGCAGGUAGCUUUUUGAGAUCUACUGCAAUGUAAGCACUUCUUACAUUACCAUGGUGAUUUA	133131887	23|4452210|229,22|1910636|157,21|971009|91,20|534199|24,19|241450|8	.((((..(((.(((..(((((((((((((((((.(((((.(((.((.....)).)))))))).))))))))))).))))))..))).))).)))).	-38.8	miPred	non_repeat	hsa-mir-106a	1
chrX.fa	-	133131906	ACUGCAAUGUAAGCACUUCUU	21|1093694|14	CAUGUAAAAGUGCUUACAGUGCAGGUAGCUUUUUGAGAUCUACUGCAAUGUAAGCACUUCUUACAUU	133131901	22|2160838|9,21|1093694|14,20|597958|8	.(((((((((((((((((.(((((.(((.((.....)).)))))))).))))))))))).)))))).	-28.9	miPred	non_repeat	hsa-mir-106a*	1
chrX.fa	-	133501891	UUGGGAUCAUUUUGCAUCCAU	21|1887221|3	AAUGUAAGAUGCAGAAUUAUUUUUGCAAUAUGUUCCUGAAUAUGUAAUAUAAGUGUAUUGGGAUCAUUUUGCAUCCAUAGUUUUGUAUCAACAUA	133501874	21|1887221|3	.((((..(((((((((((((...(((((.(((.((((.((((..(.......)..)))))))).))).)))))...))))))))))))).)))).	-30.5	miPred	non_repeat	hsa-mir-450b-3p	0.942952
chrX.fa	-	133502089	UUUUGCGAUGUGUUCCUAAUAU	22|4442993|173	CGAUACUAAACUGUUUUUGCGAUGUGUUCCUAAUAUGCACUAUAAAUAUAUUGGGAACAUUUUGCAUGUAUAGUUUUGUAUCA	133502042	22|4442993|173,21|1895787|38	.(((((.(((((((...(((((.((((((((((((((.........)))))))))))))).)))))...))))))).))))).	-35.4	miPred	non_repeat	hsa-mir-450a	0.999
chrX.fa	-	133502260	UUUUGCGAUGUGUUCCUAAUAU	22|4442993|173	ACCAAAGAAAGAUGCUAAACUAUUUUUGCGAUGUGUUCCUAAUAUGUAAUAUAAAUGUAUUGGGGACAUUUUGCAUUCAUAGUUUUGUAUCAAUAAUAUGGG	133502203	22|4442993|173,21|1895787|38	.(((......(((((.(((((((...(((((.(((((((((((((((.......))))))))))))))).)))))...))))))).))))).......))).	-36.72	miPred	non_repeat	hsa-mir-450a	0.989
chrX.fa	-	133503062	UUGUGACAGAUUGAUAACUGA	21|1890096|30	AUCUCAGACAUCUCGGGGAUCAUCAUGUCACGAGAUACCAGUGUGCACUUGUGACAGAUUGAUAACUGAAAGGUCUGGGAG	133503050	23|5638181|15,22|4430960|15,21|1890096|30,20|961138|3	.((((((((...((((..((((...(((((((((.(((....)))..)))))))))...))))..))))...)))))))).	-35.9	miPred	non_repeat	hsa-mir-542-3p	1
chrX.fa	-	133508067	UAGCAGCGGGAACAGUUCUGCAG	23|5165601|721	GUGCCCUAGCAGCGGGAACAGUUCUGCAGUGAGCGAUCGGUGCUCUGGGGUAUUGUUUCCGCUGCCAGGGUAA	133508023	23|5165601|721,22|3203030|225,21|1556471|17,20|846523|156,19|469604|66,18|190169|10	.((((((.((((((((((((((.((.((..(((((.....))))))).)).)))))))))))))).)))))).	-43.1	miPred	non_repeat	hsa-mir-503	0.993652
chrX.fa	-	133508340	CAAAACGUGAGGCGCUGCUAU	21|1238090|310	AUCCCCCUUCAUUGACUCCGAGGGGAUACAGCAGCAAUUCAUGUUUUGAAGUGUUCUAAAUGGUUCAAAACGUGAGGCGCUGCUAUACCCCCUCGUGGGGAAGGUAGAA	133508317	23|4810602|3,22|2507656|107,21|1238090|310,20|680921|14,19|347030|10	.((..(((((.....(..(((((((.((.((((((..(((((((((((((.(((.....))).)))))))))))))..)))))).)).)))))))..).)))))..)).	-53.2	miPred	non_repeat	hsa-mir-424*	0.999667
chrX.fa	-	133508377	CAGCAGCAAUUCAUGUUUUGA	21|1262282|1930	AUCCCCCUUCAUUGACUCCGAGGGGAUACAGCAGCAAUUCAUGUUUUGAAGUGUUCUAAAUGGUUCAAAACGUGAGGCGCUGCUAUACCCCCUCGUGGGGAAGGUAGAA	133508317	22|2556986|491,21|1262282|1930,20|692381|602,19|355206|145	.((..(((((.....(..(((((((.((.((((((..(((((((((((((.(((.....))).)))))))))))))..)))))).)).)))))))..).)))))..)).	-53.2	miPred	non_repeat	hsa-mir-424	0.99881
chrX.fa	-	137577587	GACCCUGGUCUGCACUCUAUC	21|1357431|1091	AGUGGAAUGUUGAAUCAGCUGCUGUUGGGAGACCCUGGUCUGCACUCUAUCUGUAUUCUUACUGAAGGGAGUGCAGGGCAGGGUUUCCCAUACAGAGGGCACAGACUACC	137577528	24|5921985|11,23|4957217|2,22|2755418|74,21|1357431|1091,20|751491|613,19|400035|28,18|135611|4	.((((..(((.......(((.((((((((((((((((.((((((((((.((.(((....))).))..)))))))))).)))))))))))).))))..))))))..)))).	-56.91	miPred	non_repeat	hsa-mir-504	0.99981
chrX.fa	-	138833985	CGUCAACACUUGCUGGUUUCCU	22|2685600|30	GUGGUAAAUUGAUGCACCCAGUGGGGGAGCCAGGAAGUAUUGAUGUUUCUGCCAGUUUAGCGUCAACACUUGCUGGUUUCCUCUCUGGAGCAUCGCCAA	138833968	24|5890466|29,23|4911922|13,22|2685600|30,21|1318023|4	.((((.....(((((..((((.(((((((((((.((((.((((((((...........)))))))).)))).))))))))))).)))).))))))))).	-48.8	miPred	non_repeat	hsa-mir-505	0.999955
chrX.fa	-	138834020	GGGAGCCAGGAAGUAUUGAUGUU	23|5037618|247	GAUGCACCCAGUGGGGGAGCCAGGAAGUAUUGAUGUUUCUGCCAGUUUAGCGUCAACACUUGCUGGUUUCCUCUCUGGAGCAUCG	138833972	24|5971922|62,23|5037618|247,22|2900545|92,21|1439042|10,20|794965|3	(((((..((((.(((((((((((.((((.((((((((...........)))))))).)))).))))))))))).)))).))))).	-46.6	miPred	non_repeat	hsa-mir-505*	1
chrX.fa	-	150877712	AAAUGGUGCCCUAGUGACUACA	22|1948726|3	AGAUAAGGCCCAGGGGCUUUCAAGUCACUAGUGGUUCCGUUUAGUAGAUGAUUGUGCAUUGUUUCAAAAUGGUGCCCUAGUGACUACAAAGCCCCAGAGCCAGCAUCA	150877692	22|1948726|3	.(((..(((.(.((((((((..(((((((((.(((.((((((.(.(((..((.....))..)))).)))))).))))))))))))..)))))))).).)))...))).	-47.6	miPred	non_repeat	hsa-mir-224*	0.997227
chrX.fa	-	150877756	CAAGUCACUAGUGGUUCCGUUUAG	24|5840194|115	AGAUAAGGCCCAGGGGCUUUCAAGUCACUAGUGGUUCCGUUUAGUAGAUGAUUGUGCAUUGUUUCAAAAUGGUGCCCUAGUGACUACAAAGCCCCAGAGCCAGCAUCA	150877692	25|6365298|5,24|5840194|115,23|4825146|54,22|2531508|83,21|1246423|4	.(((..(((.(.((((((((..(((((((((.(((.((((((.(.(((..((.....))..)))).)))))).))))))))))))..)))))))).).)))...))).	-47.6	miPred	non_repeat	hsa-mir-224	0.999875
chrX.fa	-	150878806	AACUGUUUGCAGAGGAAACUGA	22|1995072|508	GUCUUAUAAUUGCUAAGCACUUACAACUGUUUGCAGAGGAAACUGAGACUUUGUAACUAUGUCUCAGUCUCAUCUGCAAAGAAGUAAGUGCUUUGCCAAGCUCCUUGAGAG	150878741	24|5684844|131,23|4505481|421,22|1995072|508,21|1013318|55	.(((((.....(((((((((((((...(.((((((((.((.((((((((...........)))))))).)).)))))))).).)))))))))).....)))....))))).	-44.2	miPred	non_repeat	hsa-mir-452	1
chrX.fa	-	150878767	UCAGUCUCAUCUGCAAAGAAGU	22|3373750|3	GCUAAGCACUUACAACUGUUUGCAGAGGAAACUGAGACUUUGUAACUAUGUCUCAGUCUCAUCUGCAAAGAAGUAAGUGCUUUGCC	150878755	22|3373750|3	((.((((((((((...(.((((((((.((.((((((((...........)))))))).)).)))))))).).)))))))))).)).	-41.7	miPred	non_repeat	hsa-mir-452*	0.996818
chrX.fa	-	150878804	UGUUUGCAGAGGAAACUGAGA	21|1854417|59	AACUGUUUGCAGAGGAAACUGAGACUUUGUAACUAUGUCUCAGUCUCAUCUGCAAAGAAGUA	150878766	21|1854417|59	.(((.((((((((.((.((((((((...........)))))))).)).))))))))..))).	-26.9	miPred	non_repeat	hsa-mir-452	1
chrX.fa	-	151311358	CCACGGAUGUUUGAGCAUGUGC	22|2591818|62	CUGUUGCAGAACCUGAGUGUGCAUCGUGGUCAAAUGCUCAGACUCCUGUGGUGGCUGCUCAUGCACCACGGAUGUUUGAGCAUGUGCUACGGUGUCUACUUUUGCUACAU	151311335	24|5862722|7,23|4863879|57,22|2591818|62,21|1279634|2	.(((.(((((.....((((.(((((((((.((.((((((((((..((((((((.(.......)))))))))..)))))))))).))))))))))).))))))))).))).	-52.7	miPred	non_repeat	hsa-mir-105*	0.989818
chrX.fa	-	151311392	AAAUGCUCAGACUCCUGUGGUG	22|1948004|36	CUGUUGCAGAACCUGAGUGUGCAUCGUGGUCAAAUGCUCAGACUCCUGUGGUGGCUGCUCAUGCACCACGGAUGUUUGAGCAUGUGCUACGGUGUCUACUUUUGCUACAU	151311335	22|1948004|36,21|987141|18,20|542055|5	.(((.(((((.....((((.(((((((((.((.((((((((((..((((((((.(.......)))))))))..)))))))))).))))))))))).))))))))).))).	-52.7	miPred	non_repeat	hsa-mir-105	0.996
chrX.fa	-	151312575	CUGCUCAUACCCCAUGGUUUCU	22|2716110|2	GCUUUUAUAUUGUAGGUUUUUGCUCAUGCACCAUGGUUGUCUGAGCAUGCAGCAUGCUUGUCUGCUCAUACCCCAUGGUUUCUGAGCAGGAACCUUCAUUGUCUACUGCU	151312548	22|2716110|2	((....(((.((.(((((((((((((.(.(((((((..((.((((((.((((.....)))).)))))).)).))))))).).))))))))))))).)).))).....)).	-46.1	miPred	non_repeat	hsa-mir-767-3p	0.998364
chrX.fa	-	151312610	UGCACCAUGGUUGUCUGAGCAU	22|3935939|780	GCUUUUAUAUUGUAGGUUUUUGCUCAUGCACCAUGGUUGUCUGAGCAUGCAGCAUGCUUGUCUGCUCAUACCCCAUGGUUUCUGAGCAGGAACCUUCAUUGUCUACUGCU	151312548	24|6131912|22,23|5441898|9,22|3935939|780	((....(((.((.(((((((((((((.(.(((((((..((.((((((.((((.....)))).)))))).)).))))))).).))))))))))))).)).))).....)).	-46.1	miPred	non_repeat	hsa-mir-767-5p	0.987955
chrX.fa	-	151313551	CCACGGAUGUUUGAGCAUGUGC	22|2591818|62	AUGUUGCAGAUCUUCUGUGUGUGCAUCGUGGUCAAAUGCUCAGACUCCUGUGGUGGCUGCUUAUGCACCACGGAUGUUUGAGCAUGUGCUAUGGUGUCUACUUUUGCAACAU	151313528	24|5862722|7,23|4863879|57,22|2591818|62,21|1279634|2	((((((((((........(((.(((((((((.((.((((((((((..((((((((.(.......)))))))))..)))))))))).))))))))))).))).))))))))))	-53.6	miPred	non_repeat	hsa-mir-105*	0.999091
chrX.fa	-	151313585	AAAUGCUCAGACUCCUGUGGUG	22|1948004|36	AUGUUGCAGAUCUUCUGUGUGUGCAUCGUGGUCAAAUGCUCAGACUCCUGUGGUGGCUGCUUAUGCACCACGGAUGUUUGAGCAUGUGCUAUGGUGUCUACUUUUGCAACAU	151313528	22|1948004|36,21|987141|18,20|542055|5	((((((((((........(((.(((((((((.((.((((((((((..((((((((.(.......)))))))))..)))))))))).))))))))))).))).))))))))))	-53.6	miPred	non_repeat	hsa-mir-105	0.998636
chr13.fa	+	90800873	CAAAGUGCUUACAGUGCAGGUAG	23|4814452|3687	AGUCAGAAUAAUGUCAAAGUGCUUACAGUGCAGGUAGUGAUAUGUGCAUCUACUGCAGUGAAGGCACUUGUAGCAUUAUGGUGACA	90800859	21|1239925|560,22|2512400|754,23|4814452|3687,24|5834085|236	.((((..(((((((..((((((((.((.(((((.(((((.......)).)))))))).)).))))))))...)))))))..)))).	-36.2	miPred_miRDeep	non_repeat	hsa-mir-17	1
chr13.fa	+	90800910	ACUGCAGUGAAGGCACUUGUAG	22|2161183|3660	AGUCAGAAUAAUGUCAAAGUGCUUACAGUGCAGGUAGUGAUAUGUGCAUCUACUGCAGUGAAGGCACUUGUAGCAUUAUGGUGACA	90800859	18|37318|8,19|287621|53,20|598031|217,21|1093794|130,22|2161183|3660,23|4599299|369,24|5736932|129,25|6292002|8	.((((..(((((((..((((((((.((.(((((.(((((.......)).)))))))).)).))))))))...)))))))..)))).	-36.2	miPred_miRDeep	non_repeat	hsa-mir-17*	1
chr13.fa	+	90801159	AGUUUUGCAUAGUUGCACUAC	21|1208897|3	GCAGUCCUCUGUUAGUUUUGCAUAGUUGCACUACAAGAAGAAUGUAGUUGUGCAAAUCUAUGCAAAACUGAUGGUGGCCUGCU	90801146	21|1208897|3	((((.((.(((((((((((((((((((((((((((.......))))...))))))..))))))))))))))))).)).)))).	-40.3	miPred	non_repeat	hsa-mir-19a*	1
chr13.fa	+	90801194	UGUGCAAAUCUAUGCAAAACUGA	23|5579078|13	GCAGUCCUCUGUUAGUUUUGCAUAGUUGCACUACAAGAAGAAUGUAGUUGUGCAAAUCUAUGCAAAACUGAUGGUGGCCUGCU	90801146	20|941648|2,21|1846120|5,22|4275526|3,23|5579078|13	((((.((.(((((((((((((((((((((((((((.......))))...))))))..))))))))))))))))).)).)))).	-40.3	miPred	non_repeat	hsa-mir-19a	1
chr13.fa	+	90801327	UAAAGUGCUUAUAGUGCAGGUAG	23|5092202|732	UCUGAUGUGACAGCUUCUGUAGCACUAAAGUGCUUAUAGUGCAGGUAGUGUUUAGUUAUCUACUGCAUUAUGAGCACUUAAAGUACUGCUAGCUGUAGAACUCCAGC	90801302	19|461232|3,20|825628|21,21|1496969|132,22|3015064|272,23|5092202|732,24|6006221|56	.(((..((.((((((...((((.(((.(((((((((((((((((.(((((......)).))))))))))))))))))))..))).)))).))))))...))..))).	-45.6	miPred_miRDeep	non_repeat	hsa-mir-20a	1
chr13.fa	+	90801363	ACUGCAUUAUGAGCACUUAAAGU	23|4599396|50	GUGACAGCUUCUGUAGCACUAAAGUGCUUAUAGUGCAGGUAGUGUUUAGUUAUCUACUGCAUUAUGAGCACUUAAAGUACUGCUAGCUGUAGAACU	90801308	18|37326|6,19|287633|12,20|598058|10,21|1093816|4,22|2161338|4,23|4599396|50	((.((((((...((((.(((.(((((((((((((((((.(((((......)).))))))))))))))))))))..))).)))).))))))...)).	-42.4	miPred_miRDeep	non_repeat	hsa-mir-20a*	1
chr13.fa	+	90801462	AGUUUUGCAGGUUUGCAUCCAGC	23|4777327|2	UACUGAACACUGUUCUAUGGUUAGUUUUGCAGGUUUGCAUCCAGCUGUGUGAUAUUCUGCUGUGCAAAUCCAUGCAAAACUGACUGUGGUAGUGAAAAGUC	90801440	23|4777327|2	.(((...(((((..(((((((((((((((((((((((((..((((.............)))))))))).)).))))))))))))))))))))))...))).	-40.92	miPred_miRDeep	non_repeat	hsa-mir-19b-1*	1
chr13.fa	+	90801500	UGUGCAAAUCCAUGCAAAACUGA	23|5579062|286	UACUGAACACUGUUCUAUGGUUAGUUUUGCAGGUUUGCAUCCAGCUGUGUGAUAUUCUGCUGUGCAAAUCCAUGCAAAACUGACUGUGGUAGUGAAAAGUC	90801440	19|515160|9,20|941645|14,21|1846110|182,22|4275516|174,23|5579062|286	.(((...(((((..(((((((((((((((((((((((((..((((.............)))))))))).)).))))))))))))))))))))))...))).	-40.92	miPred_miRDeep	non_repeat	hsa-mir-19b	1
chr13.fa	+	90801579	AGGUUGGGAUCGGUUGCAAUGCU	23|4767677|70	ACUCAAACCCCUUUCUACACAGGUUGGGAUCGGUUGCAAUGCUGUGUUUCUGUAUGGUAUUGCACUUGUCCCGGCCUGUUGAGUUUGGUGGGGAUUGUGA	90801559	22|2434218|15,23|4767677|70	.(.(((.((((...((..((((((((((((.(((.(((((((((((......)))))))))))))).))))))))))))..))......)))).))).).	-46.2	miPred_miRDeep	non_repeat	hsa-mir-92a-1*	0.999
chr13.fa	+	90801616	UAUUGCACUUGUCCCGGCCUGU	22|3285165|3081	ACUCAAACCCCUUUCUACACAGGUUGGGAUCGGUUGCAAUGCUGUGUUUCUGUAUGGUAUUGCACUUGUCCCGGCCUGUUGAGUUUGGUGGGGAUUGUGA	90801559	18|194922|19,19|475952|34,20|856878|170,21|1580278|224,22|3285165|3081,23|5192789|126,24|6045453|2	.(.(((.((((...((..((((((((((((.(((.(((((((((((......)))))))))))))).))))))))))))..))......)))).))).).	-46.2	miPred_miRDeep	non_repeat	hsa-mir-92a	1
chr13.fa	-	49521122	CCAGUAUUAACUGUGCUGCUGA	22|2597322|10	GUCAGCAGUGCCUUAGCAGCACGUAAAUAUUGGCGUUAAGAUUCUAAAAUUAUCUCCAGUAUUAACUGUGCUGCUGAAGUAAGGUUGACC	49521109	23|4866945|2,22|2597322|10	((((((..(((.((((((((((((.((((((((.(.(((..........))).).)))))))).)).)))))))))).)))..)))))).	-38.5	miPred	non_repeat	hsa-mir-16-1*	1
chr13.fa	-	49521164	UAGCAGCACGUAAAUAUUGGCG	22|3201150|21983	GUCAGCAGUGCCUUAGCAGCACGUAAAUAUUGGCGUUAAGAUUCUAAAAUUAUCUCCAGUAUUAACUGUGCUGCUGAAGUAAGGUUGACC	49521109	25|6527247|6,24|6033879|180,23|5165059|5244,22|3201150|21983,21|1555845|672,20|846378|610,19|469545|377,18|190147|111	((((((..(((.((((((((((((.((((((((.(.(((..........))).).)))))))).)).)))))))))).)))..)))))).	-38.5	miPred	non_repeat	hsa-mir-16	0.9995
chr13.fa	-	49521266	CAGGCCAUAUUGUGCUGCCUCAA	23|4849144|3	ACCUUGGAGUAAAGUAGCAGCACAUAAUGGUUUGUGGAUUUUGAAAAGGUGCAGGCCAUAUUGUGCUGCCUCAAAAAUACAAGGA	49521255	23|4849144|3,22|2563117|2,21|1266287|2	.(((((.......(..((((((((..((((((((((..((.....))..))))))))))..))))))))..).......))))).	-32.34	miPred	non_repeat	hsa-mir-15a*	1
chr13.fa	-	49521305	UAGCAGCACAUAAUGGUUUGU	21|1555648|9116	ACCUUGGAGUAAAGUAGCAGCACAUAAUGGUUUGUGGAUUUUGAAAAGGUGCAGGCCAUAUUGUGCUGCCUCAAAAAUACAAGGA	49521255	25|6527198|27,24|6033784|831,23|5164727|300,22|3200412|2103,21|1555648|9116,20|846286|997	.(((((.......(..((((((((..((((((((((..((.....))..))))))))))..))))))))..).......))))).	-32.34	miPred	non_repeat	hsa-mir-15a	1
chr12.fa	+	6943166	UAAUACUGCCGGGUAAUGAUGGA	23|5123502|20	GUGGGCGGGCUGGGCGGGGGCCCUCGUCUUACCCAGCAGUGUUUGGGUGCGGUUGGGAGUCUCUAAUACUGCCGGGUAAUGAUGGAGGCCCCUGUCCCUGUGUCAGCAACA	6943103	22|3108735|4,23|5123502|20	((..((.(((.(((((((((((..((((((((((.((((((((.(((.((........))))).)))))))).)))))).))))..)))))))).)))...))).)).)).	-62.7	miPred_miRDeep	non_repeat	hsa-mir-200c	1
chr12.fa	+	52671813	UAGGUAGUUUCAUGUUGUUGGG	22|3266101|2	CUCGCUCAGCUGAUCUGUGGCUUAGGUAGUUUCAUGUUGUUGGGAUUGAGUUUUGAACUCGGCAACAAGAAACUGCCUGAGUUACAUCAGUCGGUUUUCGUCGA	52671791	22|3266101|2	.((((..(((((((.((((((((((((((((((.((((((((((.(..(...)..).)))))))))).))))))))))))))))))...)))))))...).)))	-47.2	miPred	non_repeat	hsa-mir-196a	1
chr12.fa	+	53017290	GAAGUUCUGUUAUACACUCAGGCU	24|5919058|242	AGCACGAUUAGCAUUUGAGGUGAAGUUCUGUUAUACACUCAGGCUGUGGCUCUCUGAAAGUCAGUGCAUCACAGAACUUUGUCUCGAAAGCUUUCUAGCA	53017269	21|1354089|14,22|2749344|39,23|4953632|8,24|5919058|242	.((..((..(((.(((((((..(((((((((.((.((((..((((....(.....)..)))))))).)).)))))))))..))))))).))).))..)).	-36.9	miPred_miRDeep	non_repeat	hsa-mir-148b*	1
chr12.fa	+	53017329	UCAGUGCAUCACAGAACUUUGU	22|3375395|12098	AGCACGAUUAGCAUUUGAGGUGAAGUUCUGUUAUACACUCAGGCUGUGGCUCUCUGAAAGUCAGUGCAUCACAGAACUUUGUCUCGAAAGCUUUCUAGCA	53017269	18|197335|85,19|479564|151,20|865626|689,21|1627699|1938,22|3375395|12098,23|5221689|12,24|6063674|3	.((..((..(((.(((((((..(((((((((.((.((((..((((....(.....)..)))))))).)).)))))))))..))))))).))).))..)).	-36.9	miPred_miRDeep	non_repeat	hsa-mir-148b	1
chr12.fa	+	61283738	UGAGGUAGUAGUUUGUGCUGUU	22|3814159|470499	ACACCAUGGCCCUGGCUGAGGUAGUAGUUUGUGCUGUUGGUCGGGUUGUGACAUUGCCCGCUGUGGAGAUAACUGCGCAAGCUACUGCCUUGCUAGUGCUGGUGA	61283722	18|209757|1510,19|495522|7319,20|903370|23263,21|1747605|77312,22|3814159|470499,23|5400780|3639,24|6122598|3,25|6576386|2	.(((((..((.(((((.(((((((((((((((((.(((((.(((((.........)))))))........))).)))))))))))))))))))))).))))))).	-53	miPred_miRDeep	non_repeat	hsa-let-7i	1
chr12.fa	+	61283794	CUGCGCAAGCUACUGCCUUGCU	22|2715719|64	ACACCAUGGCCCUGGCUGAGGUAGUAGUUUGUGCUGUUGGUCGGGUUGUGACAUUGCCCGCUGUGGAGAUAACUGCGCAAGCUACUGCCUUGCUAGUGCUGGUGA	61283722	18|125924|3,19|387944|6,20|736314|21,21|1333177|2,22|2715719|64,23|4932137|11	.(((((..((.(((((.(((((((((((((((((.(((((.(((((.........)))))))........))).)))))))))))))))))))))).))))))).	-53	miPred_miRDeep	non_repeat	hsa-let-7i*	1
chr12.fa	+	94226350	UUCUAGGUAUGGUCCCAGGGAU	22|4406274|16	AAGGAGUUUGGUUUUGUUUGGGUUUGUUCUAGGUAUGGUCCCAGGGAUCCCAGAUCAAACCAGGCCCCUGGGCCUAUCCUAGAACCAACCUAAGCUCGCGCAUCAUUCCU	94226324	21|1880079|4,22|4406274|16	.((((((.((((...(((((((((.((((((((.((((.(((((((..(.............)..))))))).)))))))))))).)))))))))..)).))..))))))	-50.52	miPred	non_repeat	hsa-mir-331-5p	1
chr12.fa	+	94226387	GCCCCUGGGCCUAUCCUAGAA	21|1398476|283	AAGGAGUUUGGUUUUGUUUGGGUUUGUUCUAGGUAUGGUCCCAGGGAUCCCAGAUCAAACCAGGCCCCUGGGCCUAUCCUAGAACCAACCUAAGCUCGCGCAUCAUUCCUG	94226324	19|418094|5,20|773834|195,21|1398476|283,22|2807214|5	.((((((.((((...(((((((((.((((((((.((((.(((((((..(.............)..))))))).)))))))))))).)))))))))..)).))..)))))).	-51.22	miPred	non_repeat	hsa-mir-331-3p	1
chr12.fa	+	96409822	ACUCUAGCUGCCAAAGGCGCU	21|1092856|8	GUCCAUGGGUCAGCUAUGUGGACUCUAGCUGCCAAAGGCGCUUCUCCUUCUGAACAGAGCGCUUUGCUCAGCCAGUGUAGACAUGGCCUGAUAAACAAUGGAA	96409801	20|597354|3,21|1092856|8,22|2159563|6	.((((((.(((((((((((..((.((.((((...(((((((((.((.....))...)))))))))...)))).)).))..)))))).)))))...).))))).	-40.7	miPred	non_repeat	hsa-mir-1251	1
chr12.fa	+	96481743	UAUGGCUUUUUAUUCCUAUGUGA	23|5190689|870	AGAUAAAUUCACUCUAGUGCUUUAUGGCUUUUUAUUCCUAUGUGAUAGUAAUAAAGUCUCAUGUAGGGAUGGAAGCCAUGAAAUACAUUGUGAAAAAUCA	96481721	18|194514|6,19|475391|62,20|856074|39,21|1578685|396,22|3280902|278,23|5190689|870	.(((...(((((....(((.((((((((((((.((((((((((((.(.(.....).).)))))))))))))))))))))))).)))...)))))..))).	-35.1	miPred	non_repeat	hsa-mir-135a	1
chr12.fa	-	47334546	GUGGCCCUGACUGAAGACCAGCA	23|5076041|451	AGCCUUGGGUAGAAUUCCAGUGGCCCUGACUGAAGACCAGCAGUUGUACUGUGGCUGUUGGUUUCAAGCAGAGGCCUAAAGGACUGUCUUCCUGUGGUC	47334489	27|7102735|4,26|6852971|2,23|5076041|451,22|2983005|16	.(((.((((.(((..(((...(((((((.((..(((((((((((..(...)..)))))))))))..))))).))))....)))...))).)))).))).	-43.9	miPred	non_repeat	hsa-mir-1291	0.921435
chr12.fa	-	56504708	UUCAAGUAAUCCAGGAUAGGCU	22|4379606|228795	CCCAUAGAGGCUGUGGCUGGAUUCAAGUAAUCCAGGAUAGGCUGUUUCCAUCUGUGAGGCCUAUUCUUGAUUACUUGUUUCUGGAGGCAGCUGAUGGU	56504653	26|6920018|2,25|6626584|18,24|6198341|718,23|5616071|259,22|4379606|228795,21|1873282|14582,20|951612|4159,19|520624|1146	.((((...((((((..(..((..(((((((((.((((((((((..............)))))))))).)))))))))..))..)..)))))).)))).	-48.24	miPred	non_repeat	hsa-mir-26a	1
chr12.fa	-	56504671	CCUAUUCUUGAUUACUUGUUU	21|1293373|4	AGGCUGUGGCUGGAUUCAAGUAAUCCAGGAUAGGCUGUUUCCAUCUGUGAGGCCUAUUCUUGAUUACUUGUUUCUGGAGGCAGCUG	56504658	22|2615148|2,21|1293373|4	.((((((..(..((..(((((((((.((((((((((..............)))))))))).)))))))))..))..)..)))))).	-43.24	miPred	non_repeat	hsa-mir-26a-2*	1
chr11.fa	+	43537801	GUCCCUGAGUGUAUGUGGUGAA	22|2973047|2	AGUUUAGGGGUGGACCUGAUGUCCCUGAGUGUAUGUGGUGAACCUGAAUUUGCCUUGGGUUUCCUCAUAUUCAUUCAGGAGUGUCAGUUGCCCCUUCACG	43537781	22|2973047|2	.((..(((((..(..((((((..((((((((.((((((..((((..(.......)..))))..).))))).))))))))..)))))))..)))))..)).	-46.5	miPred	non_repeat	hsa-mir-670	0.997455
chr11.fa	+	43559534	CUUUUUGCGGUCUGGGCUUGC	21|1343676|6861	CCGGCAUAUUCUGCCCUUCGCGAAUCUUUUUGCGGUCUGGGCUUGCUGUACAUAACUCAAUAGCCGGAAGCCCUUACCCCAAAAAGCAUUUGCGGAGGGCGCACUCGUCGA	43559509	19|393782|597,20|743840|5207,21|1343676|6861,22|2734471|253,23|4944921|15,24|5912719|39	.((((......(((((((((((((((((((((.(((..(((((((((((..........)))))...))))))..))).))))))).)))))))))))))).....)))).	-52.5	miPred	non_repeat	hsa-mir-129-5p	1
chr11.fa	+	43559576	AAGCCCUUACCCCAAAAAGCAU	22|2012213|28415	CCGGCAUAUUCUGCCCUUCGCGAAUCUUUUUGCGGUCUGGGCUUGCUGUACAUAACUCAAUAGCCGGAAGCCCUUACCCCAAAAAGCAUUUGCGGAGGGCGCACUCGUCGA	43559509	18|14476|65,19|259290|158,20|560081|381,21|1022611|1971,22|2012213|28415,23|4516290|426,24|5692433|2	.((((......(((((((((((((((((((((.(((..(((((((((((..........)))))...))))))..))).))))))).)))))))))))))).....)))).	-52.5	miPred_miRDeep	non_repeat	hsa-mir-129-3p	1
chr11.fa	+	57165261	GCUCUUUUCACAUUGUGCUACU	22|2821766|2	GCCUCUGCUGCUGGCCAGAGCUCUUUUCACAUUGUGCUACUGUCUGCACCUGUCACUAGCAGUGCAAUGUUAAAAGGGCAUUGGCCGUGUAGUGCU	57165242	22|2821766|2	((....((((((((((((.((((((((.((((((..((.(((...((....))...))).))..)))))).)))))))).))))))).))))))).	-42.7	miPred_miRDeep	non_repeat	hsa-mir-130a*	1
chr11.fa	+	57165301	CAGUGCAAUGUUAAAAGGGCAU	22|2575183|32311	UGCUGCUGGCCAGAGCUCUUUUCACAUUGUGCUACUGUCUGCACCUGUCACUAGCAGUGCAAUGUUAAAAGGGCAUUGGCCGUGUAGU	57165247	19|360089|52,20|698950|186,21|1270635|759,22|2575183|32311,23|4855371|2779	.((((((((((((.((((((((.((((((..((.(((...((....))...))).))..)))))).)))))))).))))))).)))))	-41.9	miPred_miRDeep	non_repeat	hsa-mir-130a	1
chr11.fa	+	110888886	AGGCAGUGUCAUUAGCUGAUUGUA	24|5790659|3	CGCGGGUGCCCGGUGCUCGGUUUGUAGGCAGUGUCAUUAGCUGAUUGUACUGUGGUGGUUACAAUCACUAACUCCACUGCCAUCAAAACAAGGCACAGCAUCACCGCC	110888861	24|5790659|3	.((((((((...(((((..((((...(((((((...((((.((((((((((.....)).))))))))))))...)))))))....))))..))))).))))..)))).	-46	miPred_miRDeep	non_repeat	hsa-mir-34b*	0.97725
chr11.fa	+	110888923	AAUCACUAACUCCACUGCCAUC	22|2056716|6	CGCGGGUGCCCGGUGCUCGGUUUGUAGGCAGUGUCAUUAGCUGAUUGUACUGUGGUGGUUACAAUCACUAACUCCACUGCCAUCAAAACAAGGCACAGCAUCACCGCC	110888861	22|2056716|6	.((((((((...(((((..((((...(((((((...((((.((((((((((.....)).))))))))))))...)))))))....))))..))))).))))..)))).	-46	miPred_miRDeep	non_repeat	hsa-mir-34b	0.999727
chr11.fa	+	110889386	AGGCAGUGUAGUUAGCUGAUU	21|1183486|12026	UUUUCUAUGAGUCUAGUUACUAGGCAGUGUAGUUAGCUGAUUGCUAAUAGUACCAAUCACUAACCACACGGCCAGGUAAAAAGAUUUGGGAAU	110889365	21|1183486|12026,22|2398476|9715,23|4749288|9430,24|5790578|278	.(((((..((((((..(((((.(((.((((.(((((.((((((.((....)).))))))))))).)))).))).)))))..))))))))))).	-34.1	miPred_miRDeep	non_repeat	hsa-mir-34c-5p	1
chr11.fa	+	110889419	AAUCACUAACCACACGGCCAG	21|1041465|7	UGAGUCUAGUUACUAGGCAGUGUAGUUAGCUGAUUGCUAAUAGUACCAAUCACUAACCACACGGCCAGGUAAAAAGAUUUG	110889372	21|1041465|7	.((((((..(((((.(((.((((.(((((.((((((.((....)).))))))))))).)))).))).)))))..)))))).	-32.2	miPred	non_repeat	hsa-mir-34c-3p	1
chr11.fa	-	64415251	CUGACCUAUGAAUUGACAGCC	21|1330105|55463	CGAGUGCACAGGGCUCUGACCUAUGAAUUGACAGCCAGUGCUCUCGUCUCCCCUCUGGCUGCCAAUUCCAUAGGUCACAGGUAUGUUCGCCUCA	64415193	21|1330105|55463,20|734758|10195,19|386739|389,22|2711239|27582	.(((.(((((.(.((.((((((((((((((.(((((((................))))))).))))).))))))))).)).).)))..))))).	-39.49	miPred	non_repeat	hsa-mir-192	0.999905
chr11.fa	-	72003758	UGGAGACGCGGCCCUGUUGGAGU	23|5506264|15044	ACUGGCUCAGGUGUAUUCUACAGUGCACGUGUCUCCAGUGUGGCUCGGAGGCUGGAGACGCGGCCCUGUUGGAGUAACAACUGAAGCCGGA	72003742	25|6597776|127,24|6152407|206,23|5506264|15044,22|4091866|4307,21|1804778|3620,20|923231|691,19|503800|667,18|216414|103	.(((((((((.((((((((((((.((.((((((((((((.(.......).)))))))))))))).))).)))))).))).))).)))))).	-50.5	miPred	non_repeat	hsa-mir-139-3p	1
chr11.fa	-	72003794	UCUACAGUGCACGUGUCUCCAGU	23|5248573|3058	ACUGGCUCAGGUGUAUUCUACAGUGCACGUGUCUCCAGUGUGGCUCGGAGGCUGGAGACGCGGCCCUGUUGGAGUAACAACUGAAGCCGGA	72003742	23|5248573|3058,22|3446412|960,21|1653988|1649,20|875086|382,19|484504|33,18|201627|11	.(((((((((.((((((((((((.((.((((((((((((.(.......).)))))))))))))).))).)))))).))).))).)))))).	-50.5	miPred	non_repeat	hsa-mir-139-5p	0.999826
chr11.fa	-	74723800	CCUCUGGGCCCUUCCUCCAG	20|712881|4	GAGCCUCAUCUGUCUGUUGGGCUGGAGGCAGGGCCUUUGUGAAGGCGGGUGGUGCUCAGAUCGCCUCUGGGCCCUUCCUCCAGCCCCGAGGCGGAUUCACCAUGAGGCU	74723774	20|712881|4	.((((((((((((((...((((((((((.(((((((....((.(((((.((.....))..))))))).))))))).))))))))))..))))))).......)))))))	-64.51	miPred	non_repeat	hsa-mir-326	1
chr11.fa	-	78790723	AACUAGACUGUGAGCUUCUAGA	22|1992485|2462	GUGAAAUGGUAACUGCCCUCAAGGAGCUUACAAUCUAGCUGGGGGUAAAUGACUUGCACAUGAACACAACUAGACUGUGAGCUUCUAGAGGGCAGGGACCUUACC	78790707	23|4503385|2,22|1992485|2462,21|1011788|553,20|552421|16,19|253043|19,18|9256|9	((((...(((..((((((((.(((((((((((.(((((.((...((..(((.......)))..)).)).))))).))))))))))).))))))))..))))))).	-50.3	miPred	L2	hsa-mir-708*	1
chr11.fa	-	78790770	AAGGAGCUUACAAUCUAGCUGG	22|2025408|5408	GUGAAAUGGUAACUGCCCUCAAGGAGCUUACAAUCUAGCUGGGGGUAAAUGACUUGCACAUGAACACAACUAGACUGUGAGCUUCUAGAGGGCAGGGACCUUACC	78790707	24|5696670|36,23|4522501|4918,22|2025408|5408,21|1027998|200,20|565066|126,19|262843|104	((((...(((..((((((((.(((((((((((.(((((.((...((..(((.......)))..)).)).))))).))))))))))).))))))))..))))))).	-50.3	miPred	L2	hsa-mir-708	1
chr11.fa	-	121475688	ACGGGUUAGGCUCUUGGGAGC	21|1090114|124	UUGUUGCGCUCCUCUCAGUCCCUGAGACCCUAACUUGUGAUGUUUACCGUUUAAAUCCACGGGUUAGGCUCUUGGGAGCUGCGAGUCGUGCUUUUGCAU	121475668	22|2155289|62,21|1090114|124,20|595530|123	.(((.((((..(((.(((..((..(((.(((((((((((..(((((.....))))).))))))))))).)))..))..))).)))..))))....))).	-44.5	miPred	non_repeat	hsa-mir-125b-1*	1
chr11.fa	-	121475727	UCCCUGAGACCCUAACUUGUGA	22|3399655|166238	GCGCUCCUCUCAGUCCCUGAGACCCUAACUUGUGAUGUUUACCGUUUAAAUCCACGGGUUAGGCUCUUGGGAGCUGCGAGUCGUGCU	121475675	24|6068115|9,22|3399655|166238,21|1638701|27534,20|869438|22036,19|481143|1494	((((..(((.(((..((..(((.(((((((((((..(((((.....))))).))))))))))).)))..))..))).)))..)))).	-43.4	miPred	non_repeat	hsa-mir-125b	1
chr11.fa	-	121522486	UGAGGUAGUAGGUUGUAUAGUU	22|3807482|4015782	AUUGUGACUGCAUGCUCCCAGGUUGAGGUAGUAGGUUGUAUAGUUUAGAAUUACAUCAAGGGAGAUAACUGUACAGCCUCCUAGCUUUCCUUGGGUCUUGCACUAAACAA	121522421	26|6895183|5,25|6574959|52,24|6120530|4171,23|5396222|408649,22|3807482|4015782,21|1745882|550706,20|902835|89773,19|495351|17158	.((((...((((....((((((..(((.(((.(((((((((((((.....(..(.....)..)...))))))))))))).))).)))..))))))...))))....))))	-41.3	miPred	non_repeat	hsa-let-7a	1
chr11.fa	-	121528159	CAAGCUUGUAUCUAUAGGUAU	21|1244488|10	AGAGAGAAGAUAUUGAGGCCUGUUGCCACAAACCCGUAGAUCCGAACUUGUGGUAUUAGUCCGCACAAGCUUGUAUCUAUAGGUAUGUGUCUGUUAGGCAAUCUCA	121528139	22|2525261|5,21|1244488|10,20|684019|3	.((((............(((((..(.((((.(((..(((((.(((.(((((((........).)))))).))).)))))..))).)))).)...)))))..)))).	-34.64	miPred	non_repeat	hsa-mir-100*	0.999095
chr11.fa	-	121528193	AACCCGUAGAUCCGAACUUGUG	22|1976930|23623	AGAGAGAAGAUAUUGAGGCCUGUUGCCACAAACCCGUAGAUCCGAACUUGUGGUAUUAGUCCGCACAAGCUUGUAUCUAUAGGUAUGUGUCUGUUAGGCAAUCUCA	121528139	23|4494266|92,22|1976930|23623,21|1004784|21610,20|549836|1312	.((((............(((((..(.((((.(((..(((((.(((.(((((((........).)))))).))).)))))..))).)))).)...)))))..)))).	-34.64	miPred	non_repeat	hsa-mir-100	0.997909
chr10.fa	+	104186304	GCCCUGUGGACUCAGUUCUGGU	22|2808388|66	GGCACUGAGAACUGAAUUCCAUAGGCUGUGAGCUCUAGCAAUGCCCUGUGGACUCAGUUCUGGUGCCC	104186262	21|1399010|10,22|2808388|66	((((((.((((((((..((((((((..((..((....)).))..)))))))).)))))))))))))).	-35	miPred	non_repeat	hsa-mir-146b-3p	0.998409
chr10.fa	+	104186267	UGAGAACUGAAUUCCAUAGGCUGU	24|6094015|15240	GGCACUGAGAACUGAAUUCCAUAGGCUGUGAGCUCUAGCAAUGCCCUGUGGACUCAGUUCUGGUGCCC	104186262	18|206007|4,19|490299|16,20|886023|58,21|1686660|488,22|3549357|5149,23|5291710|2567,24|6094015|15240,25|6561855|20,26|6888327|32	((((((.((((((((..((((((((..((..((....)).))..)))))))).)))))))))))))).	-35	miPred_miRDeep	non_repeat	hsa-mir-146b-5p	1
chr10.fa	-	64802778	UUAGGGCCCUGGCUCCAUCUCC	22|4346632|31	UCACCUACCUAACUGGGUUAGGGCCCUGGCUCCAUCUCCUUUAGGAAAACCUUCUGUGGGGAGUGGGGCUUCGACCCUAACCCAGGUGGGCUGU	64802723	23|5606321|4,22|4346632|31	.(((((((((....(((((((((.(..((((((((..(((.(((((.....))))).)))..))))))))..).)))))))))))))))).)).	-50.5	miPred	non_repeat	hsa-mir-1296	1
chr10.fa	-	88014484	UGUCUGCCCGCAUGCCUGCCUCU	23|5577466|289	GUGUGGGAGGUCUCUGUGUUGGGCGUCUGUCUGCCCGCAUGCCUGCCUCUCUGUUGCUCUGAAGGAGGCAGGGGCUGGGCCUGCAGCUGCCUGGGCAGAGCGGCUCCUGCAU	88014422	23|5577466|289,22|4272312|2,21|1845134|7	(((..((((.(((((((.(..((((.((((..((((((...((((((((.((..........)))))))))).)).))))..)))).))))..))))))).).))))..)))	-62.8	miPred	non_repeat	hsa-mir-346	0.999652
chr10.fa	-	91342495	AGCAGCAUUGUACAGGGCUAU	21|1147719|566104	AUUCUCUCUGCUUUCAGCUUCUUUACAGUGUUGCCUUGUGGCAUGGAGUUCAAGCAGCAUUGUACAGGGCUAUCAAAGCACAGAGAGC	91342480	25|6311451|66,24|5766686|308,23|4687502|98878,22|2326927|50894,21|1147719|566104,20|624054|46856,19|302904|4222,18|49696|646	.((((((.((((((.((((.((.(((((((((((.(((.(((.....))))))))))))))))).))))))...)))))).)))))).	-35.4	miPred	non_repeat	hsa-mir-107	1
chr10.fa	-	134911068	UUCCUAUGCAUAUACUUCUUU	21|1877773|4	CCGCCUCAGAGCCGCCCGCCGUUCCUUUUUCCUAUGCAUAUACUUCUUUGAGGAUCUGGCCUAAAGAGGUAUAGGGCAUGGGAAAACGGGGCGGUCGGGUCCUCCCCAGCG	134911006	21|1877773|4,20|953770|2	.(((....(((..((((((((((((.(((((((((((.(((((((((((.(((......))))))))))))))..))))))))))).))))))).))))).)))....)))	-59.1	miPred	non_repeat	hsa-mir-202*	0.999952
chr17.fa	+	25468239	UGAGGGGCAGAGAGCGAGACUUU	23|5367103|18969	ACUUGUGAGGAAAUAAAGGAAGUUAGGCUGAGGGGCAGAGAGCGAGACUUUUCUAUUUUCCAAAAGCUCGGUCUGAGGCCCCUCAGUCUUGCUUCCUAACCCGCGCUUGA	25468211	20|898525|173,21|1731540|907,22|3745699|1718,23|5367103|18969,24|6112946|4104	.(..(((.((......(((((((.((((((((((((..(((.((((.(((((.........))))))))).)))...)))))))))))).)))))))...)).)))..).	-53	miPred_miRDeep	non_repeat	hsa-mir-423-5p	1
chr17.fa	+	25468275	AGCUCGGUCUGAGGCCCCUCAGU	23|4727560|5106	AAGGAAGUUAGGCUGAGGGGCAGAGAGCGAGACUUUUCUAUUUUCCAAAAGCUCGGUCUGAGGCCCCUCAGUCUUGCUUCCUA	25468226	19|306312|82,20|630527|104,21|1166589|379,22|2373053|698,23|4727560|5106,24|5777883|4,25|6319849|2	.(((((((.((((((((((((..(((.((((.(((((.........))))))))).)))...)))))))))))).))))))).	-48.8	miPred	non_repeat	hsa-mir-423-3p	1
chr17.fa	+	26911182	AACUGGCCUACAAAGUCCCAGU	22|1994399|230	UCCGAGGAUGGGAGCUGAGGGCUGGGUCUUUGCGGGCGAGAUGAGGGUGUCGGAUCAACUGGCCUACAAAGUCCCAGUUCUCGGCCCCCGGG	26911126	20|553161|23,21|1012892|45,22|1994399|230	.(((.....(((.(((((((((((((.(((((..(((.((.(((..........))).)).)))..))))).))))))))))))))))))).	-52	miPred_miRDeep	non_repeat	hsa-mir-193a-3p	0.9985
chr17.fa	+	26911148	UGGGUCUUUGCGGGCGAGAUGA	22|4246657|513	GGGAGCUGAGGGCUGGGUCUUUGCGGGCGAGAUGAGGGUGUCGGAUCAACUGGCCUACAAAGUCCCAGUUCUCGGCCCCCG	26911135	21|1837488|54,22|4246657|513	(((.(((((((((((((.(((((..(((.((.(((..........))).)).)))..))))).))))))))))))).))).	-50.8	miPred_miRDeep	non_repeat	hsa-mir-193a-5p	1
chr17.fa	+	26926570	GAGGGACUUUCAGGGGCAGCUGU	23|4968094|36	AGGACAGCAAGAAAAAUGAGGGACUUUCAGGGGCAGCUGUGUUUUCUGACUCAGUCAUAAUGCCCCUAAAAAUCCUUAUUGUUCUUGCAGUGUGCA	26926553	21|1369550|3,22|2771160|3,23|4968094|36,24|5930776|3	.(.((((((((((.((((((((..(((.(((((((((((.(((....))).)))).....))))))))))..)))))))).)))))))..))).).	-40.1	miPred_miRDeep	non_repeat	hsa-mir-365*	1
chr17.fa	+	26926610	UAAUGCCCCUAAAAAUCCUUAU	22|3110310|392	AGCAAGAAAAAUGAGGGACUUUCAGGGGCAGCUGUGUUUUCUGACUCAGUCAUAAUGCCCCUAAAAAUCCUUAUUGUUCUUGCA	26926558	20|832082|20,21|1527324|51,22|3110310|392,23|5124094|20	.(((((((.((((((((..(((.(((((((((((.(((....))).)))).....))))))))))..)))))))).))))))).	-38.1	miPred_miRDeep	non_repeat	hsa-mir-365	1
chr17.fa	+	55273393	CAUGGCUGUACCACCUUGUCGGG	23|4859530|4	CAUGGCUGUACCACCUUGUCGGGUAGCUUAUCAGACUGAUGUUGACUGUUGAAUCUCAUGGCAACACCAGUCGAUGGGCUGUCUGACAUUUUGGUAUCUUUCAUC	55273393	23|4859530|4	.((((..((((((...((((((..((((((((.(((((.(((((.((((.(.....)))))))))).)))))))))))))..))))))...))))))...)))).	-44.7	miPred	non_repeat	hsa-mir-21	0.999565
chr17.fa	+	55273416	UAGCUUAUCAGACUGAUGUUGA	22|3219879|53924	CAUGGCUGUACCACCUUGUCGGGUAGCUUAUCAGACUGAUGUUGACUGUUGAAUCUCAUGGCAACACCAGUCGAUGGGCUGUCUGACAUUUUGGUAUCUUUCAUC	55273393	19|470268|830,20|847776|3921,21|1560830|34604,22|3219879|53924,23|5170068|27557,24|6035641|885,25|6528095|2,26|6867672|3	.((((..((((((...((((((..((((((((.(((((.(((((.((((.(.....)))))))))).)))))))))))))..))))))...))))))...)))).	-44.7	miPred_miRDeep	non_repeat	hsa-mir-21	1
chr17.fa	+	55273454	CAACACCAGUCGAUGGGCUGU	21|1240485|9	UGUACCACCUUGUCGGGUAGCUUAUCAGACUGAUGUUGACUGUUGAAUCUCAUGGCAACACCAGUCGAUGGGCUGUCUGACAUUUUGGUAUC	55273399	19|347789|2,20|682224|2,21|1240485|9,22|2513177|7	.((((((...((((((..((((((((.(((((.(((((.((((.(.....)))))))))).)))))))))))))..))))))...)))))).	-43.6	miPred	non_repeat	hsa-mir-21*	1
chr17.fa	-	1563996	AGUUCUUCAGUGGCAAGCUUUA	22|2447018|1712	ACCUGGCUGAGCCGCAGUAGUUCUUCAGUGGCAAGCUUUAUGUCCUGACCCAGCUAAAGCUGCCAGUUGAAGAACUGUUGCCCUCUGCCCCUGG	1563942	23|4776388|70,18|73225|7,22|2447018|1712,21|1208074|1687,20|660385|67,19|330143|11	.((.(((.(((..((((((((((((((((((((.((((((.((.........))))))))))))).))))))))))))))).))).)))...))	-41.6	miPred	non_repeat	hsa-mir-22*	1
chr17.fa	-	1563958	AAGCUGCCAGUUGAAGAACUGU	22|2017997|16567	GGCUGAGCCGCAGUAGUUCUUCAGUGGCAAGCUUUAUGUCCUGACCCAGCUAAAGCUGCCAGUUGAAGAACUGUUGCCCUCUGCC	1563947	22|2017997|16567,21|1024536|389,20|561959|10572,19|260387|586,18|15361|68,24|5693995|2,23|4518317|277	(((.(((..((((((((((((((((((((.((((((.((.........))))))))))))).))))))))))))))).))).)))	-39.8	miPred	non_repeat	hsa-mir-22	1
chr17.fa	-	1900009	ACCGUGGCUUUCGAUUGUUACU	22|2142816|3393	GCGCCCCGCCCCCGCGUCUCCAGGGCAACCGUGGCUUUCGAUUGUUACUGUGGGAACUGGAGGUAACAGUCUACAGCCAUGGUCGCCCCGCAGCACGCCCACGCGCCGCGC	1899947	22|2142816|3393,21|1084168|119,20|592102|191,19|283025|192	((((..(((....((((((.(.((((.(((((((((...((((((((((..(....)....))))))))))...))))))))).)))).).)).))))....)))..))))	-55.6	miPred	non_repeat	hsa-mir-132*	0.998318
chr17.fa	-	1899973	UAACAGUCUACAGCCAUGGUCG	22|3027141|3706	CGCGUCUCCAGGGCAACCGUGGCUUUCGAUUGUUACUGUGGGAACUGGAGGUAACAGUCUACAGCCAUGGUCGCCCCGCAGCACGCC	1899959	23|5096817|21,22|3027141|3706,21|1502623|52,20|826563|39,19|461595|60,18|185225|4	.((((((.(.((((.(((((((((...((((((((((..(....)....))))))))))...))))))))).)))).).)).)))).	-45.3	miPred	non_repeat	hsa-mir-132	0.998773
chr17.fa	-	6861709	UAGCAGCACAGAAAUAUUGGCA	22|3200147|5566	UCCCUGGCUCUAGCAGCACAGAAAUAUUGGCACAGGGAAGCGAGUCUGCCAAUAUUGGCUGUGCUGCUCCAGGCAGGGU	6861662	24|6033718|2,23|5164560|5,22|3200147|5566,21|1555533|455	.(((((.((..((((((((((.((((((((((..............))))))))))..))))))))))..)).))))).	-43.14	miPred	non_repeat	hsa-mir-195	0.998727
chr17.fa	-	6861982	CAAACCACACUGUGGUGUUAG	21|1238443|3	CCGGUCCUGCUCCCGCCCCAGCAGCACACUGUGGUUUGUACGGCACUGUGGCCACGUCCAAACCACACUGUGGUGUUAGAGCGAGGGUGGGGGAGGCACCGC	6861959	21|1238443|3,19|347168|2	.(((((((.((((((((((((((.((((.(((((((((.(((((......)))..)).))))))))).)))).)))).....).)))))))))))).)))).	-54.6	miPred	non_repeat	hsa-mir-497*	1
chr17.fa	-	6862022	CAGCAGCACACUGUGGUUUGU	21|1262461|5648	CCGGUCCUGCUCCCGCCCCAGCAGCACACUGUGGUUUGUACGGCACUGUGGCCACGUCCAAACCACACUGUGGUGUUAGAGCGAGGGUGGGGGAGGCACCG	6861960	24|5850488|5,23|4844531|59,22|2557064|2037,21|1262461|5648,20|692429|537	.(((((((.((((((((((((((.((((.(((((((((.(((((......)))..)).))))))))).)))).)))).....).)))))))))))).))))	-54.2	miPred	non_repeat	hsa-mir-497	1
chr17.fa	-	7067351	CCACUGCCCCAGGUGCUGCUGG	22|2592528|11	GACUAUGCCUCCCCGCAUCCCCUAGGGCAUUGGUGUAAAGCUGGAGACCCACUGCCCCAGGUGCUGCUGGGGGUUGUAGUCU	7067339	22|2592528|11,21|1279963|11	((((((..(((((.(((.(.(((.(((((.(((.((..........))))).))))).))).).))).)))))..)))))).	-39.8	miPred	non_repeat	hsa-mir-324-3p	1
chr17.fa	-	7067385	CGCAUCCCCUAGGGCAUUGGUGU	23|4895414|1133	GACUAUGCCUCCCCGCAUCCCCUAGGGCAUUGGUGUAAAGCUGGAGACCCACUGCCCCAGGUGCUGCUGGGGGUUGUAGUCU	7067339	25|6405193|18,24|5881684|42,23|4895414|1133,22|2650919|199,21|1304639|122,20|718770|18	((((((..(((((.(((.(.(((.(((((.(((.((..........))))).))))).))).).))).)))))..)))))).	-39.8	miPred	non_repeat	hsa-mir-324-5p	1
chr17.fa	-	17657936	GUGCAUUGCUGUUGCAUUGC	20|814368|995	GUGGGGGCCGAGAGAGGCGGGCGGCCCCGCGGUGCAUUGCUGUUGCAUUGCACGUGUGUGAGGCGGGUGCAGUGCCUCGGCAGUGCAGCCCGGAGCCGGCCCCUGGCACCAC	17657875	21|1479208|913,20|814368|995,19|452372|29	((((..(((.....(((.((.((((.(((.((((((((((((..(((((((((.(((.....))).)))))))))..)))))))))).))))).)))).)))))))).))))	-70.7	miPred	non_repeat	hsa-mir-33b	0.99935
chr17.fa	-	24212528	UUUAGUAAUGGUAAUGGUUCU	21|1891525|5	ACUGCCAGGGCACUUGGGAAUGGCAAGGAAACCGUUACCAUUACUGAGUUUAGUAAUGGUAAUGGUUCUCUUGCUAUACCCAGAAAACGUGCCAGGAAGA	24212497	21|1891525|5	.((.((..((((((((((.((((((((..(((((((((((((((((....)))))))))))))))))..)))))))).))))).....))))).)).)).	-55.1	miPred	non_repeat	hsa-mir-451	0.998048
chr17.fa	-	24212547	AAACCGUUACCAUUACUGAGUU	22|1921120|5023	GCCAGGGCACUUGGGAAUGGCAAGGAAACCGUUACCAUUACUGAGUUUAGUAAUGGUAAUGGUUCUCUUGCUAUACCCAGAAAACGUGCCAGGA	24212500	19|242571|33,18|2029|7,26|6658582|88,25|6225703|168,24|5654669|738,23|4457716|4188,22|1921120|5023,21|975501|1983,20|535930|447	.((..((((((((((.((((((((..(((((((((((((((((....)))))))))))))))))..)))))))).))))).....))))).)).	-53.8	miPred	non_repeat	hsa-mir-451	1
chr17.fa	-	24212694	UACAGUAUAGAUGAUGUA	18|187655|770	GCCCCCAGUGGGGCCCUGGCUGGGAUAUCAUCAUAUACUGUAAGUUUGCGAUGAGACACUACAGUAUAGAUGAUGUACUAGUCCGGGCACCCCCAGCUCUGGAGCC	24212665	22|3126989|3,21|1534718|254,20|838138|233,19|466081|26,18|187655|770	((..((((.(((((((.((((((.((((((((.(((((((((.((((......))))..))))))))))))))))).)))))).)))).)))......)))).)).	-49.6	miPred	non_repeat	hsa-mir-144	1
chr17.fa	-	24212726	GGAUAUCAUCAUAUACUGUAAGU	23|5023930|939	GGGGCCCUGGCUGGGAUAUCAUCAUAUACUGUAAGUUUGCGAUGAGACACUACAGUAUAGAUGAUGUACUAGUCCGGGCACCCC	24212678	24|5963247|68,23|5023930|939,22|2876910|542,21|1429080|618,20|787923|705,19|429873|33,18|159769|6	(((((((.((((((.((((((((.(((((((((.((((......))))..))))))))))))))))).)))))).)))).))).	-44.4	miPred	non_repeat	hsa-mir-144*	1
chr17.fa	-	44012266	UACCCUGUAGAUCCGAAUUUGU	22|3140453|436	CUGUCUGUCUUCUGUAUAUACCCUGUAGAUCCGAAUUUGUGUAAGGAAUUUUGUGGUCACAAAUUCGUAUCUAGGGGAAUAUGUAGUUGACAUAAACAC	44012207	24|6025611|8,23|5142591|71,22|3140453|436,21|1539161|61,20|840064|19	.(((.((((..((((((((.((((.(((((.((((((((((................)))))))))).))))))))).))))))))..))))...))).	-32.39	miPred	non_repeat	hsa-mir-10a	1
chr17.fa	-	44064893	UAGGUAGUUUCAUGUUGUUGGG	22|3266101|2	GAACUGCUGAGUGAAUUAGGUAGUUUCAUGUUGUUGGGCCUGGGUUUCUGAACACAACAACAUUAAACCACCCGAUUCACGGCAGUUA	44064843	22|3266101|2	.(((((((..((((((..(((.((((.((((((((((..(.........)..).))))))))).)))).)))..))))))))))))).	-35.9	miPred	non_repeat	hsa-mir-196a	0.999864
chr17.fa	-	53763605	GUAGUGUUUCCUACUUUAUGGA	22|2967026|21	GACAGUGCAGUCACCCAUAAAGUAGAAAGCACUACUAACAGCACUGGAGGGUGUAGUGUUUCCUACUUUAUGGAUGAGUGUACUGU	53763593	23|5066729|2,22|2967026|21,21|1471987|8	.((((((((.(((.(((((((((((.(((((((((...(..(....)..)..))))))))).))))))))))).))).))))))))	-44	miPred	non_repeat	hsa-mir-142-3p	1
chr17.fa	-	53763646	CCCAUAAAGUAGAAAGCACU	20|707419|7097	GACAGUGCAGUCACCCAUAAAGUAGAAAGCACUACUAACAGCACUGGAGGGUGUAGUGUUUCCUACUUUAUGGAUGAGUGUACUGU	53763593	23|4869719|7,22|2601062|1127,21|1285387|6670,20|707419|7097,19|366034|294,18|104607|323	.((((((((.(((.(((((((((((.(((((((((...(..(....)..)..))))))))).))))))))))).))).))))))))	-44	miPred	non_repeat	hsa-mir-142-5p	1
chr17.fa	-	54569972	ACCCUAUCAAUAUUGUCUCUG	21|1081246|4	CUGUUUAUCACCAGAUCCUAGAACCCUAUCAAUAUUGUCUCUGCUGUGUAAAUAGUUCUGAGUAGUGCAAUAUUGCUUAUAGGGUUUUGGUGUUUGGAAAGAACAA	54569909	22|2133648|2,21|1081246|4	.(((((....(((((..((((((((((((((((((((((((.(((((....)))))...)))....)))))))))...))))))))))))..)))))...))))).	-40	miPred	non_repeat	hsa-mir-454*	0.953905
chr17.fa	-	54583290	CAGUGCAAUAGUAUUGUCAAAGCAU	25|6378052|74	ACUGCUAACGAAUGCUCUGACUUUAUUGCACUACUGUACUUUACAGCUAGCAGUGCAAUAGUAUUGUCAAAGCAUCUGAAAGCAG	54583280	25|6378052|74,24|5856901|14,23|4855070|9,22|2574098|8,21|1270546|6	.(((((..((.(((((.((((.((((((((((.(((((...))))).....))))))))))....)))).))))).))..)))))	-31.5	miPred	non_repeat	hsa-mir-301a	1
chr17.fa	-	76714281	UCCAGCAUCAGUGAUUUUGUUGA	23|5225879|3513	AGACGCCGCACGGCUGUCCUCUCCAACAAUAUCCUGGUGCUGAGUGAUGACUCAGGCGACUCCAGCAUCAGUGAUUUUGUUGAAGAGGGCAGCUGCCAGCCUCC	76714260	24|6065984|64,23|5225879|3513,22|3386074|668,21|1632825|1665,20|867200|1090,19|480405|252,18|197986|603	.((.((.(..((((((((((((.((((((.(((((((((((((((.............))).))))))))).))).)))))).)))))))))))).).)).)).	-50.32	miPred	non_repeat	hsa-mir-338-3p	0.999609
chr17.fa	-	76714319	AACAAUAUCCUGGUGCUGAGU	21|989484|902	AGACGCCGCACGGCUGUCCUCUCCAACAAUAUCCUGGUGCUGAGUGAUGACUCAGGCGACUCCAGCAUCAGUGAUUUUGUUGAAGAGGGCAGCUGCCAGCCUCC	76714260	23|4474542|3,21|989484|902,20|543355|99,19|248479|18,18|6575|4	.((.((.(..((((((((((((.((((((.(((((((((((((((.............))).))))))))).))).)))))).)))))))))))).).)).)).	-50.32	miPred	non_repeat	hsa-mir-338-5p	0.998
chr16.fa	+	14305338	CGGGGUUUUGAGGGCGAGAUGA	22|2681731|863	GCUUUUGGAGGCUGUGGUCUCAGAAUCGGGGUUUUGAGGGCGAGAUGAGUUUAUGUUUUAUCCAACUGGCCCUCAAAGUCCCGCUUUUGGGGUCAUUCUGGACAGCG	14305312	20|725864|66,21|1316026|178,22|2681731|863,23|4909948|2	(((((..((....(((..(((((((.((((..(((((((((.((.((..(.........)..)).)).)))))))))..)))).)))))))..)))))..)).))).	-50.5	miPred_miRDeep	non_repeat	hsa-mir-193b*	1
chr16.fa	+	14305375	AACUGGCCCUCAAAGUCCCGCU	22|1994380|104	UGUGGUCUCAGAAUCGGGGUUUUGAGGGCGAGAUGAGUUUAUGUUUUAUCCAACUGGCCCUCAAAGUCCCGCUUUUGGGGUCAUU	14305324	19|253656|3,20|553158|5,21|1012886|19,22|1994380|104,23|4504840|13,24|5684343|6	.(((..(((((((.((((..(((((((((.((.((..(.........)..)).)).)))))))))..)))).)))))))..))).	-43.4	miPred_miRDeep	non_repeat	hsa-mir-193b	1
chr16.fa	+	14310698	UAAUGCCCCUAAAAAUCCUUAU	22|3110310|392	GGUUCGUUACCGCAGGGAAAAUGAGGGACUUUUGGGGGCAGAUGUGUUUCCAUUCCACUAUCAUAAUGCCCCUAAAAAUCCUUAUUGCUCUUGCAGUAUUCCU	14310635	20|832082|20,21|1527324|51,22|3110310|392,23|5124094|20	((.....(((.((((((..((((((((..(((((((((((((((((.........))).)))....))))))))))).))))))))..)))))).)))..)).	-38	miPred	non_repeat	hsa-mir-365	1
chr16.fa	+	15644659	UCAGGCUCAGUCCCCUCCCGAU	22|3351172|126	CGUCAGGCUCAGUCCCCUCCCGAUAAACCCCUAAAUAGGGACUUUCCCGGGGGGUGACCCUGGCU	15644657	22|3351172|126,23|5214360|9,24|6060116|4	.((((((....(((.(((((((..(((.((((....))))..)))..))))))).))))))))).	-30.3	miPred_miRDeep	non_repeat	hsa-mir-484	0.999636
chr16.fa	+	55449940	AGCUGGUGUUGUGAAUCAGGCCG	23|4732071|30055	CGGAGUUCUGGUAUCGUUGCUGCAGCUGGUGUUGUGAAUCAGGCCGACGAGCAGCGCAUCCUCUUACCCGGCUAUUUCACGACACCAGGGUUGCAUCAUACCCAUCCUCU	55449917	21|1168470|7783,22|2377121|4085,23|4732071|30055,24|5779688|1646,25|6321029|7,26|6714346|2	.((((....(((((.(.(((.((..(((((((((((((...(((((..(((.((......)))))...)))))..))))))))))))).)).))).))))))....))))	-44.3	miPred_miRDeep	non_repeat	hsa-mir-138	1
chr16.fa	+	55449987	GCUAUUUCACGACACCAGGGU	21|1407390|25	GGUAUCGUUGCUGCAGCUGGUGUUGUGAAUCAGGCCGACGAGCAGCGCAUCCUCUUACCCGGCUAUUUCACGACACCAGGGUUGCAUCAUACCC	55449926	21|1407390|25,22|2820615|17	(((((.(.(((.((..(((((((((((((...(((((..(((.((......)))))...)))))..))))))))))))).)).))).)))))).	-41	miPred_miRDeep	non_repeat	hsa-mir-138-2*	1
chr16.fa	+	68524507	CAGUGGUUUUACCCUAUGGUA	21|1271069|78	CGCCCUGUGUGUGUCUCUCUCUGUGUCCUGCCAGUGGUUUUACCCUAUGGUAGGUUACGUCAUGCUGUUCUACCACAGGGUAGAACCACGGACAGGAUACCGGGGCA	68524476	19|360354|10,20|699275|18,21|1271069|78,22|2577052|58	.((((((...............((((((((((.(((((((((((((.(((((((..(((......)))))))))).))))))))))))))).)))))))))))))).	-56.46	miPred_miRDeep	non_repeat	hsa-mir-140-5p	1
chr16.fa	+	68524547	ACCACAGGGUAGAACCACGGA	21|1071382|227733	CGCCCUGUGUGUGUCUCUCUCUGUGUCCUGCCAGUGGUUUUACCCUAUGGUAGGUUACGUCAUGCUGUUCUACCACAGGGUAGAACCACGGACAGGAUACCGGGGCA	68524476	18|31770|38,19|280809|844,20|588138|32188,21|1071382|227733,22|2115240|86644,23|4570699|49427,24|5723272|108,25|6282672|3	.((((((...............((((((((((.(((((((((((((.(((((((..(((......)))))))))).))))))))))))))).)))))))))))))).	-56.46	miPred_miRDeep	non_repeat	hsa-mir-140-3p	1
chr16	+	2261808	AAGGCAGGGCCCCCGCUCCCC	hsa_21_1029695_x112	UGUCUGUGAGGUGUGGGCCCGGCCCCAGGAGCGGGGCCUGGGCAGCCCCGUGUGUUGAGGAAGGAAGGCAGGGCCCCCGCUCCCCGGGCCUGACCCCACUGCUUCAGCCC	2261744	miRDeep	......(((((((((((..((((((..((((((((((((..((..((((.........))..))...)).))).)))))))))..))))).)..))))).))))))....	-58.5	miRDeep	non_repeat	hsa-mir-940	0.922381
chr15.fa	+	43512588	GUGUGCGGAAAUGCUUCUGCUA	22|2987823|10	CUGAAGAGUACUCUAUAAAUCUAGUGGAAACAUUUCUGCACAAACUAGAUUCUGGACACCAGUGUGCGGAAAUGCUUCUGCUACAUUUUUAGGGUUUGUCUACAU	43512527	22|2987823|10,23|5079646|2	.((.(((..((((((.((((.(((..(((.((((((((((((.........((((...)))))))))))))))).)))..))).)))).))))))...))).)).	-38.8	miPred	non_repeat	hsa-mir-147b	0.992591
chr15.fa	+	60903223	UGAUAUGUUUGAUAUAUUAGGUUG	24|6128526|47	CCUGGAUGCCUUUUCUGCAGGCCUCUGUGUGAUAUGUUUGAUAUAUUAGGUUGUUAUUUAAUCCAACUAUAUAUCAAACAUAUUCCUACAGUGUCUUGCCCUGUCUCCGGG	60903194	21|1765085|8,22|3904296|25,23|5431369|3,24|6128526|47,25|6580063|12	((((((.((.......(((((.(.(((((..(((((((((((((((..(((((..........))))))))))))))))))))..).)))).).)))))...)).))))))	-40.5	miPred_miRDeep	non_repeat	hsa-mir-190	1
chr15.fa	+	77289237	UGGACGGAGAACUGAUAAGGGU	22|4088441|873	CGGCCAGUCACGUCCCCUUAUCACUUUUCCAGCCCAGCUUUGUGACUGUAAGUGUUGGACGGAGAACUGAUAAGGGUAGGUGAUUGACACUCACAGCCU	77289182	19|503165|16,20|922414|35,21|1803719|76,22|4088441|873,23|5504260|153	.((((((((((.(.(((((((((.((((((.(.(((((((((......)))).))))).))))))).))))))))).).))))))).........))).	-39.9	miPred_miRDeep	non_repeat	hsa-mir-184	0.999273
chr15.fa	+	86956091	UGGAAGACUAGUGAUUUUGUUGUU	24|6147089|270752	AGUGGACCGGCUGGCCCCAUCUGGAAGACUAGUGAUUUUGUUGUUGUCUUACUGCGCUCAACAACAAAUCCCAGUCUACCUAAUGGUGCCAGCCAUCGCA	86956070	20|920210|4481,21|1801010|2956,22|4071889|7246,23|5500240|79347,24|6147089|270752,25|6595791|2648,26|6904584|130	.((((...(((((((.((((..((.(((((.(.(((((.(((((((............))))))))))))).))))).))..)))).))))))).)))).	-45	miPred_miRDeep	non_repeat	hsa-mir-7	0.998208
chr15.fa	+	86956130	ACAACAAAUCCCAGUCUACCU	21|1048746|17	CGGCUGGCCCCAUCUGGAAGACUAGUGAUUUUGUUGUUGUCUUACUGCGCUCAACAACAAAUCCCAGUCUACCUAAUGGUGCCAGCCA	86956077	21|1048746|17,22|2070956|6,23|4549112|3	.(((((((.((((..((.(((((.(.(((((.(((((((............))))))))))))).))))).))..)))).))))))).	-43.1	miPred_miRDeep	non_repeat	hsa-mir-7-2*	0.950524
chr15.fa	+	87712267	UCUUUGGUUAUCUAGCUGUAUGA	23|5264228|143787	GCUAAGGGAGGCCCGUUUCUCUCUUUGGUUAUCUAGCUGUAUGAGUGCCACAGAGCCGUCAUAAAGCUAGAUAACCGAAAGUAGAAAUGAUUCUCACAACUUCUGCG	87712246	18|203807|755,19|487364|5217,20|879532|19284,21|1663964|110047,22|3463954|56765,23|5264228|143787,24|6085226|159,25|6556222|24	((.(((.((((..(((((((((.(((((((((((((((.(((((..((......))..))))).))))))))))))))))).)))))))..))))....)))..)).	-44.3	miPred_miRDeep	non_repeat	hsa-mir-9	0.999957
chr15.fa	+	87712306	AUAAAGCUAGAUAACCGAAAGU	22|2451553|60803	GCUAAGGGAGGCCCGUUUCUCUCUUUGGUUAUCUAGCUGUAUGAGUGCCACAGAGCCGUCAUAAAGCUAGAUAACCGAAAGUAGAAAUGAUUCUCACAACUUCUGCG	87712246	18|73689|230,19|330692|144,20|661297|482,21|1209436|1482,22|2451553|60803,23|4778651|25951,24|5808563|62	((.(((.((((..(((((((((.(((((((((((((((.(((((..((......))..))))).))))))))))))))))).)))))))..))))....)))..)).	-44.3	miPred_miRDeep	non_repeat	hsa-mir-9*	0.999182
chr15.fa	-	53452444	UUCUAGUAAGAGUGGCAGUCGA	22|4406307|13	CGGAGAUAGCUGUUGUGUCACUUCCUCAUGCUGACAUAUUUACUAGAGGGUAAAAUUAAUAACCUUCUAGUAAGAGUGGCAGUCGAAGGGAAGGGCUCAUCUGACUUCU	53452421	22|4406307|13	.((((.(((.((....(((.((((((..(((((.(((.(((((((((((((..........))))))))))))).))).))).))..))))))))).)).))).)))).	-41.2	miPred	non_repeat	hsa-mir-628-3p	0.998864
chr15.fa	-	53452481	AUGCUGACAUAUUUACUAGAGG	22|2493151|2050	CGGAGAUAGCUGUUGUGUCACUUCCUCAUGCUGACAUAUUUACUAGAGGGUAAAAUUAAUAACCUUCUAGUAAGAGUGGCAGUCGAAGGGAAGGGCUCAUCUGACUUCU	53452421	26|6735241|3,25|6352908|19,24|5822503|295,23|4799709|129,22|2493151|2050,21|1228348|1371	.((((.(((.((....(((.((((((..(((((.(((.(((((((((((((..........))))))))))))).))).))).))..))))))))).)).))).)))).	-41.2	miPred	non_repeat	hsa-mir-628-5p	0.999864
chr14.fa	+	99645763	AGGGGUGCUAUCUGUGAUUGAGG	23|4762250|208	GUGAAACUGGGCUCAAGGUGAGGGGUGCUAUCUGUGAUUGAGGGACAUGGUUAAUGGAAUUGUCUCACACAGAAAUCGCACCCGUCACCUUGGCCUACUUAUCACC	99645743	23|4762250|208,24|5797807|29,25|6333512|50,26|6722201|19,27|6982949|10	((((((.(((((.((((((((.((((((..((((((.....((((((...((....))..)))))).))))))....)))))).))))))))))))).)).)))).	-51.4	miPred	non_repeat	hsa-mir-342-5p	0.999435
chr14.fa	+	99645805	UCUCACACAGAAAUCGCACCCGU	23|5249824|10270	GUGAAACUGGGCUCAAGGUGAGGGGUGCUAUCUGUGAUUGAGGGACAUGGUUAAUGGAAUUGUCUCACACAGAAAUCGCACCCGUCACCUUGGCCUACUUAUCACC	99645743	20|875479|46,21|1654801|110,22|3447706|1177,23|5249824|10270,24|6078987|8982,25|6551267|2730,26|6882330|2	((((((.(((((.((((((((.((((((..((((((.....((((((...((....))..)))))).))))))....)))))).))))))))))))).)).)))).	-51.4	miPred_miRDeep	non_repeat	hsa-mir-342-3p	1
chr14.fa	+	99843966	GCUGACUCCUAGUCCAGGGCUC	22|2822149|53	AGCAGAGACCCAAACCCUAGGUCUGCUGACUCCUAGUCCAGGGCUCGUGAUGGCUGGUGGGCCCUGAACGAGGGGUCUGGAGGCCUGGGUUUGAAUAUCGACA	99843942	20|780115|5,21|1408557|49,22|2822149|53,23|5001739|7,24|5954339|2	.(..((....(((((((.((((((.(.(((((((.((.(((((((((..(....)..))))))))).)).))))))).).)))))))))))))....))..).	-52.7	miPred_miRDeep	MIR	hsa-mir-345	0.996227
chr14.fa	+	100405165	UUGUACAUGGUAGGCUUUCAUU	22|4429524|321	UCUGGCCUCCAGGGCUUUGUACAUGGUAGGCUUUCAUUCAUUCGUUUGCACAUUCGGUGAAGGUCUACUGUGUGCCAGGCCCUGUGCCAGG	100405149	18|235954|2,19|527163|10,20|960294|17,21|1889133|73,22|4429524|321	.(((((...((((((((.((((((((((((((((((((.....((....))....)))))))))))))))))))).)))))))).))))).	-49.1	miPred_miRDeep	L2	hsa-mir-493*	0.997818
chr14.fa	+	100405206	UGAAGGUCUACUGUGUGCCAG	21|1671531|11	UCUGGCCUCCAGGGCUUUGUACAUGGUAGGCUUUCAUUCAUUCGUUUGCACAUUCGGUGAAGGUCUACUGUGUGCCAGGCCCUGUGCCAGG	100405149	21|1671531|11,22|3492927|11	.(((((...((((((((.((((((((((((((((((((.....((....))....)))))))))))))))))))).)))))))).))))).	-49.1	miPred_miRDeep	L2	hsa-mir-493	0.999905
chr14.fa	+	100410605	GAACGGCUUCAUACAGGAGU	20|745749|37	CGGCCCGUAGUCAGUAGUUGGGGGGUGGGAACGGCUUCAUACAGGAGUUGAUGCACAGUUAUCCAGCUCCUAUAUGAUGCCUUUCUUCAUCCCCUUCAACCACGCGCAGCCC	100410577	19|395339|17,20|745749|37,21|1348464|2	.(((.(((.....((.(((((((((((((((.(((.(((((.(((((((((((......))).)))))))).))))).))).))).))))))))..)))).)))))..))).	-47.8	miPred_miRDeep	non_repeat	hsa-mir-337-5p	0.9762
chr14.fa	+	100417157	UGCAGGUCGUCUUGCAGGGCUUC	23|5450177|703	CUGCUUGUCCUGCGAGGUGUCUUGCAGGCCGUCAUGCAGGCCACACUGACGGUAACGUUGCAGGUCGUCUUGCAGGGCUUCUCGCAAGACGACAU	100417099	18|212070|16,19|498638|22,20|912163|30,21|1775900|94,22|3948886|229,23|5450177|703,24|6133740|122	.((.(((((.(((((((.((((((((((.((.(.((((((((........)))....))))).).)).)))))))))).))))))).))))))).	-43.6	miPred	non_repeat	hsa-mir-431*	0.999565
chr14.fa	+	100417116	UGUCUUGCAGGCCGUCAUGCA	21|1845213|2	CUUGUCCUGCGAGGUGUCUUGCAGGCCGUCAUGCAGGCCACACUGACGGUAACGUUGCAGGUCGUCUUGCAGGGCUUCUCGCAAGACGAC	100417102	21|1845213|2	.(((((.(((((((.((((((((((.((.(.((((((((........)))....))))).).)).)))))))))).))))))).))))).	-43	miPred	non_repeat	hsa-mir-431	0.999952
chr14.fa	+	100418039	AUCAUGAUGGGCUCCUCGGUGU	22|2480879|34928	CCCAAUGCCCGGGGAGAAGUACGGUGAGCCUGUCAUUAUUCAGAGAGGCUAGAUCCUCUGUGUUGAGAAGGAUCAUGAUGGGCUCCUCGGUGUUCUCCAGGUAGCGGC	100417968	18|77777|88,19|335774|343,20|667840|1610,21|1221356|2797,22|2480879|34928,23|4791519|1421,24|5816651|5	.((..((((...((((((...(((.(((((((((((.(((((.(((((......))))).))........))).))))))))))).)))...)))))).))))..)).	-43.4	miPred_miRDeep	non_repeat	hsa-mir-433	1
chr14.fa	+	100419091	CUGAAGCUCAGAGGGCUCUGAU	22|2710150|4843	CUCCAGCCUGCUGAAGCUCAGAGGGCUCUGAUUCAGAAAGAUCAUCGGAUCCGUCUGAGCUUGGCUGGUCGGAA	100419081	19|386475|405,20|734306|640,21|1329096|3415,22|2710150|4843,23|4926250|3033,24|5900058|2	.(((.(((.(((.(((((((((.((.((((((((.....))..)))))).)).)))))))))))).))).))).	-37.7	miPred	non_repeat	hsa-mir-127-5p	0.999727
chr14.fa	+	100419125	UCGGAUCCGUCUGAGCUUGGCU	22|3432795|37342	CGCUGUGAUCACUGUCUCCAGCCUGCUGAAGCUCAGAGGGCUCUGAUUCAGAAAGAUCAUCGGAUCCGUCUGAGCUUGGCUGGUCGGAAGUCUCAUCAUCUGCU	100419066	18|200533|24,19|483334|184,20|873422|725,21|1649851|1923,22|3432795|37342,23|5242209|130,24|6075403|51,25|6549059|2	.((.(((((.(((...(((.(((.(((.(((((((((.((.((((((((.....))..)))))).)).)))))))))))).))).))))))...)))))..)).	-43.1	miPred_miRDeep	non_repeat	hsa-mir-127-3p	1
chr14.fa	+	100420586	UCUUGGAGUAGGUCAUUGGGU	21|1661548|19422	CGUUGCAUGACUCCUCCAGGUCUUGGAGUAGGUCAUUGGGUGGAUCCUCUAUUUCCUUACGUGGGCCACUGGAUGGCUCCUCCAUGUCUUGGAGUAGAUCAGUGGGCAGCU	100420566	21|1661548|19422,22|3461111|5577,23|5260028|2062,24|6084406|47,25|6555603|18	.(((((.(((((.(((((((.(.(((((..(((((((.(((((.(((.(((......)).).)))))))).))))))).))))).).))))))).)).)))....))))).	-50.8	miPred_miRDeep	non_repeat	hsa-mir-432	0.997714
chr14.fa	+	100420633	ACUGGAUGGCUCCUCCAUGUCU	22|2165497|4	CGUUGCAUGACUCCUCCAGGUCUUGGAGUAGGUCAUUGGGUGGAUCCUCUAUUUCCUUACGUGGGCCACUGGAUGGCUCCUCCAUGUCUUGGAGUAGAUCAGUGGGCAGCU	100420566	22|2165497|4	.(((((.(((((.(((((((.(.(((((..(((((((.(((((.(((.(((......)).).)))))))).))))))).))))).).))))))).)).)))....))))).	-50.8	miPred	non_repeat	hsa-mir-432*	0.999909
chr14.fa	+	100420787	UUGGAUGAGCCCUCGGAGG	19|525894|3	CUCGGUGGUGUUGGAUGAGCCCUCGGAGGACUCCAUUUGUUUUGAUGAUGGAUUCUUAUGCUCCAUCAUCGUCUCAAAUGAGUCUUCAGAGGGUUCUAUCAUUUCGUCGGA	100420777	19|525894|3	.(((..((.....(((((((((((.((((((((.(((((...((((((((((.........))))))))))...))))))))))))).)))))))).)))...))..))).	-52.4	miPred	non_repeat	hsa-mir-136	0.997947
chr14.fa	+	100420806	ACUCCAUUUGUUUUGAUGAUGGA	23|4597334|3033	CUCGGUGGUGUUGGAUGAGCCCUCGGAGGACUCCAUUUGUUUUGAUGAUGGAUUCUUAUGCUCCAUCAUCGUCUCAAAUGAGUCUUCAGAGGGUUCUAUCAUUUCGUCGGA	100420777	21|1092481|7,22|2158908|95,23|4597334|3033,24|5735353|18	.(((..((.....(((((((((((.((((((((.(((((...((((((((((.........))))))))))...))))))))))))).)))))))).)))...))..))).	-52.4	miPred_miRDeep	non_repeat	hsa-mir-136	1
chr14.fa	+	100420840	CAUCAUCGUCUCAAAUGAGUCU	22|2579558|1770	CUCGGUGGUGUUGGAUGAGCCCUCGGAGGACUCCAUUUGUUUUGAUGAUGGAUUCUUAUGCUCCAUCAUCGUCUCAAAUGAGUCUUCAGAGGGUUCUAUCAUUUCGUCGGA	100420777	18|100473|18,19|361159|26,20|700334|52,21|1272527|57,22|2579558|1770,23|4858022|10	.(((..((.....(((((((((((.((((((((.(((((...((((((((((.........))))))))))...))))))))))))).)))))))).)))...))..))).	-52.4	miPred_miRDeep	non_repeat	hsa-mir-136*	1
chr14.fa	+	100558161	UGGUAGACUAUGGAACGUAGG	21|1838969|12021	ACCAUUCCGUGGUUCCUGAAGAGAUGGUAGACUAUGGAACGUAGGCGUUAUGAUUUCUGACCUAUGUAACAUGGUCCACUAACUCUCAGUAUCCAAUCCAUCCUCGGAGGG	100558137	19|512006|150,20|937161|7738,21|1838969|12021,22|4251856|138,23|5565722|5,24|6174692|12	.((.((((((((...((((.(((.((((.(((((((..(((((((((..(....)..)).)))))))..))))))).)))).)))))))...))).........)))))))	-39.5	miPred_miRDeep	non_repeat	hsa-mir-379	1
chr14.fa	+	100558199	UAUGUAACAUGGUCCACUAAC	21|1579162|14	GUGGUUCCUGAAGAGAUGGUAGACUAUGGAACGUAGGCGUUAUGAUUUCUGACCUAUGUAACAUGGUCCACUAACUCUCAGUAUCCAA	100558145	20|856253|6,21|1579162|14	.(((...((((.(((.((((.(((((((..(((((((((..(....)..)).)))))))..))))))).)))).)))))))...))).	-34.5	miPred_miRDeep	non_repeat	hsa-mir-379*	1
chr14.fa	+	100559429	AUAGUAGACCGUAUAGCGUACG	22|2466633|5759	GUGGUACUUGGAGAGAUAGUAGACCGUAUAGCGUACGCUUUAUCUGUGACGUAUGUAACACGGUCCACUAACCCUCAGUAUCAA	100559414	19|333869|1051,20|665027|1057,21|1215924|5063,22|2466633|5759,23|4785480|3	.(((((((..(((.(.((((.((((((.(.((((((((.........).))))))).).)))))).)))).).)))))))))).	-30.9	miPred_miRDeep	non_repeat	hsa-mir-411	1
chr14.fa	+	100559465	UAUGUAACACGGUCCACUAA	20|856248|62	GUGGUACUUGGAGAGAUAGUAGACCGUAUAGCGUACGCUUUAUCUGUGACGUAUGUAACACGGUCCACUAACCCUCAGUAUCAA	100559414	19|475505|18,20|856248|62,21|1579151|53,22|3282659|14	.(((((((..(((.(.((((.((((((.(.((((((((.........).))))))).).)))))).)))).).)))))))))).	-30.9	miPred_miRDeep	non_repeat	hsa-mir-411*	1
chr14.fa	+	100559890	UGGUUUACCGUCCCACAUACAU	22|4260131|115	GUGCGGUACUUGAAGAAAUGGUUUACCGUCCCACAUACAUUUUGAAUAUGUAUGUGGGAUGGUAAACCGCUUCUUGGUAUCCAG	100559872	18|224573|2,19|513369|10,20|939122|34,21|1841867|82,22|4260131|115	.((.((((((..(((((.((((((((((((((((((((((.......)))))))))))))))))))))).))))))))))))).	-47.8	miPred_miRDeep	non_repeat	hsa-mir-299-5p	0.999136
chr14.fa	+	100559922	UAUGUGGGAUGGUAAACCGCUU	22|3283144|679	CGGUACUUGAAGAAAUGGUUUACCGUCCCACAUACAUUUUGAAUAUGUAUGUGGGAUGGUAAACCGCUUCUUGGUAUCC	100559875	19|475669|2,20|856455|9,21|1579488|66,22|3283144|679	.((((((..(((((.((((((((((((((((((((((.......)))))))))))))))))))))).))))))))))).	-46.8	miPred_miRDeep	non_repeat	hsa-mir-299-3p	0.999091
chr14.fa	+	100561110	AUGGUUGACCAUAGAACAUGC	21|1232064|352	AGCCCUCUCCAAGGUACCUGAAAAGAUGGUUGACCAUAGAACAUGCGCUAUCUCUGUGUCGUAUGUAAUAUGGUCCACAUCUUCUCAAUAUCAAAUUCAGUCAUAGAGGGCU	100561085	20|675876|21,21|1232064|352,22|2499180|252,23|4804057|2	((((((((....((((..(((.((((((...(((((((..(((((((.(((....))).)))))))..)))))))..)))))).))).))))............))))))))	-40.59	miPred_miRDeep	non_repeat	hsa-mir-380*	0.999905
chr14.fa	+	100561146	UAUGUAAUAUGGUCCACAUCU	21|1579194|206	AGCCCUCUCCAAGGUACCUGAAAAGAUGGUUGACCAUAGAACAUGCGCUAUCUCUGUGUCGUAUGUAAUAUGGUCCACAUCUUCUCAAUAUCAAAUUCAGUCAUAGAGGGCU	100561085	20|856262|2,21|1579194|206,22|3282698|2	((((((((....((((..(((.((((((...(((((((..(((((((.(((....))).)))))))..)))))))..)))))).))).))))............))))))))	-40.59	miPred	non_repeat	hsa-mir-380	0.999429
chr14.fa	+	100561710	UAGGACACAUGGUCUACUUCU	21|1562109|856	CUGGUAUUUGAAGAUGCGGUUGACCAUGGUGUGUACGCUUUAUUUGUGACGUAGGACACAUGGUCUACUUCUUCUCAAUAUCAC	100561659	20|848229|23,21|1562109|856,22|3224339|35	.(((((((.(((((...(((.(((((((...(.(((((.........).)))).)...))))))).))))))))..))))))).	-26.9	miPred	non_repeat	hsa-mir-1197	0.999571
chr14.fa	+	100561871	GCACAUUACACGGUCGACCUCU	22|2794056|4635	AGUACGGCUGCUGCUUGGUACUUGGAGAGAGGUGGUCCGUGGCGCGUUCGCUUUAUUUAUGGCGCACAUUACACGGUCGACCUCUUUGCAGUAUCUAAUCCCGCCUUGCA	100561808	22|2794056|4635,23|4983846|20	.(((.(((........((((((.(.((((((((.(.(((((....((.((((........)))).))....))))).).)))))))).))))))).......))).))).	-44.76	miPred_miRDeep	non_repeat	hsa-mir-323-3p	1
chr14.fa	+	100561837	AGGUGGUCCGUGGCGCGUUCGC	22|2433166|128	GGUACUUGGAGAGAGGUGGUCCGUGGCGCGUUCGCUUUAUUUAUGGCGCACAUUACACGGUCGACCUCUUUGCAGUAUCU	100561824	22|2433166|128,23|4766764|18,25|6335714|2	((((((.(.((((((((.(.(((((....((.((((........)))).))....))))).).)))))))).))))))).	-37.7	miPred_miRDeep	non_repeat	hsa-mir-323-5p	1
chr14.fa	+	100561870	CGCACAUUACACGGUCGACCUCU	23|4893739|16	GGUACUUGGAGAGAGGUGGUCCGUGGCGCGUUCGCUUUAUUUAUGGCGCACAUUACACGGUCGACCUCUUUGCAGUAUCU	100561824	23|4893739|16	((((((.(.((((((((.(.(((((....((.((((........)))).))....))))).).)))))))).))))))).	-37.7	miPred	non_repeat	hsa-mir-323-3p	1
chr14.fa	+	100562924	AACACACCUGGUUAACCUCUUU	22|1953174|563	GUGGUACCUGAAGAGAGGUUUUCUGGGUUUCUGUUUCUUUAAUGAGGACGAAACACACCUGGUUAACCUCUUUUCCAGUAUCAA	100562873	20|543657|104,21|990005|462,22|1953174|563,23|4475075|13	.((((((..(((((((((((..(..(((...((((((.((......)).)))))).)))..)..)))))))))))..)))))).	-35.2	miPred_miRDeep	non_repeat	hsa-mir-329	0.999591
chr14.fa	+	100563241	AACACACCUGGUUAACCUCUUU	22|1953174|563	GUGGUACCUGAAGAGAGGUUUUCUGGGUUUCUGUUUCUUUAUUGAGGACGAAACACACCUGGUUAACCUCUUUUCCAGUAUCAA	100563190	20|543657|104,21|990005|462,22|1953174|563,23|4475075|13	.((((((..(((((((((((..(..(((...((((((.((......)).)))))).)))..)..)))))))))))..)))))).	-35.2	miPred_miRDeep	non_repeat	hsa-mir-329	0.980455
chr14.fa	+	100565771	UGAAACAUACACGGGAAACCUCU	23|5267295|1575	CGAUACUCGAAGGAGAGGUUGUCCGUGUUGUCUUCUCUUUAUUUAUGAUGAAACAUACACGGGAAACCUCUUUUUUAGUAUCA	100565723	20|879989|5,21|1665420|43,22|3467396|47,23|5267295|1575,24|6086565|46,25|6556713|3	.((((((.((((((((((((..(((((((((.(((((.........)).)))))).))))))..)))))))))))))))))).	-36.1	miPred_miRDeep	non_repeat	hsa-mir-494	0.998522
chr14.fa	+	100568123	AAACAUUCGCGGUGCACUUCUU	22|1917999|10121	UCAACGGUGCUGACGUGCGGUACUUAAUGAGAAGUUGCCCGUGUUUUUUUCGCUUUAUUUGUGACGAAACAUUCGCGGUGCACUUCUUUUUCAGUAUCCUAUUCUGCCUUGA	100568057	20|535673|37,21|974199|630,22|1917999|10121,23|4456122|3455,24|5653629|106,25|6224129|6	((((.(((...((.(((.((((((.((.(((((((.(((((((.((((.((((.......)))).))))....))))).))))))))).)).)))))).))))).)))))))	-35.1	miPred	non_repeat	hsa-mir-543	1
chr14.fa	+	100569894	AAACAAACAUGGUGCACUUCUU	22|1914920|11423	CUGGUACCUGAAAAGAAGUUGCCCAUGUUAUUUUCGCUUUAUAUGUGACGAAACAAACAUGGUGCACUUCUUUUUCGGUAUCAA	100569844	18|1619|17,19|242007|9,20|535143|50,21|972606|615,22|1914920|11423,23|4454495|5333,24|5652677|232,25|6223394|10	.(((((((.((((((((((.(((((((((..((((((.........).)))))..))))))).)))))))))))).))))))).	-36.4	miPred_miRDeep	non_repeat	hsa-mir-495	1
chr14.fa	+	100575822	AACAUAGAGGAAAUUCCACGU	21|996813|4178	CUUUGGUAUUUAAAAGGUGGAUAUUCCUUCUAUGUUUAUGUUAUUUAUGGUUAAACAUAGAGGAAAUUCCACGUUUUCAGUAUCAAAU	100575769	18|7392|5,19|249774|14,20|546512|174,21|996813|4178,22|1963058|151,23|4482392|11	.(((((((((.((((.(((((..(((((.(((((((((.............))))))))))))))..))))).)))).))))))))).	-33.12	miPred_miRDeep	non_repeat	hsa-mir-376c	0.999857
chr14.fa	+	100576208	AUCAUAGAGGAAAAUCCACGU	21|1220860|415	UUUGGUAUUUAAAAGGUAGAUUUUCCUUCUAUGGUUACGUGUUUGAUGGUUAAUCAUAGAGGAAAAUCCACGUUUUCAGUAUCAAA	100576156	18|77728|4,19|335710|3,20|667694|18,21|1220860|415,22|2478915|60,23|4791059|13	.((((((((.((((.((.(((((((((.((((((((((((.....)))..)))))))))))))))))).)).)))).)))))))).	-31.7	miPred_miRDeep	non_repeat	hsa-mir-376a	0.996619
chr14.fa	+	100576357	CAUAUGUCUGCUGACCAUCACC	22|2579165|59	CCAGGGUAAGUGGAAAGAUGGUGGGCCGCAGAACAUGUGCUGAGUUCGUGCCAUAUGUCUGCUGACCAUCACCUUUAGAAGCCCCCUUUCGCUGA	100576306	18|100347|3,19|361026|2,20|700173|8,21|1272282|13,22|2579165|59	.(((.(.(((.((((((.((((((.(.(((((.(((((((((....)).).))))))))))).).)))))).))))......)).))).).))).	-31.4	miPred_miRDeep	non_repeat	hsa-mir-654-3p	0.895318
chr14.fa	+	100576587	AUCAUAGAGGAAAAUCCAUGU	21|1220869|865	CCCAGUCCUUCUUUGGUAUUUAAAACGUGGAUAUUCCUUCUAUGUUUACGUGAUUCCUGGUUAAUCAUAGAGGAAAAUCCAUGUUUUCAGUAUCAAAUGCUGCUUUGGA	100576524	18|77728|4,19|335711|8,20|667696|19,21|1220869|865,22|2478921|138,23|4791062|41	.((((..(..((((((((((.(((((((((((.(((((.(((((......((((.....))))..)))))))))).))))))))))).))))))))).)..)..)))).	-37.3	miPred_miRDeep	non_repeat	hsa-mir-376b	1
chr14.fa	+	100576876	AGGUAGAUUCUCCUUCUAUGAGU	23|4765050|26	CUUUGGUAUUUAAAAGGUAGAUUCUCCUUCUAUGAGUACAUUAUUUAUGAUUAAUCAUAGAGGAAAAUCCACGUUUUCAGUAUCAAAU	100576862	19|323546|5,20|651292|8,21|1197935|12,22|2430723|6,23|4765050|26	.(((((((((.((((.((.((((.((((.((((((...(((.....))).....)))))))))).)))).)).)))).))))))))).	-27	miPred	non_repeat	hsa-mir-376a*	1
chr14.fa	+	100576915	AUCAUAGAGGAAAAUCCACGU	21|1220860|415	CUUUGGUAUUUAAAAGGUAGAUUCUCCUUCUAUGAGUACAUUAUUUAUGAUUAAUCAUAGAGGAAAAUCCACGUUUUCAGUAUCAAAU	100576862	18|77728|4,19|335710|3,20|667694|18,21|1220860|415,22|2478915|60,23|4791059|13	.(((((((((.((((.((.((((.((((.((((((...(((.....))).....)))))))))).)))).)).)))).))))))))).	-27	miPred_miRDeep	non_repeat	hsa-mir-376a	1
chr14.fa	+	100582058	UAUACAAGGGCAAGCUCUCUGU	22|3273146|384	CCCAGUGCUAUUGUUUGGUACUUAAAGCGAGGUUGCCCUUUGUAUAUUCGGUUUAUUGACAUGGAAUAUACAAGGGCAAGCUCUCUGUGAGUAUCAAACCUUGUCUUGG	100581992	18|193765|14,19|474420|15,20|854569|58,21|1575915|46,22|3273146|384	.((((.((....((((((((((((.((.(((.((((((((.((((((((.(((....)))...)))))))))))))))).))).)).))))))))))))...)).))))	-49.6	miPred_miRDeep	non_repeat	hsa-mir-381	1
chr14.fa	+	100582595	AAUCGUACAGGGUCAUCCACUU	22|2059918|13255	UUCCGUGCUAACCUUUGGUACUUGGAGAGUGGUUAUCCCUGUCCUGUUCGUUUUGCUCAUGUCGAAUCGUACAGGGUCAUCCACUUUUUCAGUAUCAAGAGCGCAGAC	100582531	21|1042404|1113,22|2059918|13255,23|4541295|1113,24|5707626|10	.((.(((((....(((((((((..((((((((....((((((.(.(((((............))))).).))))))....))))))))..)))))))))))))).)).	-42.8	miPred_miRDeep	non_repeat	hsa-mir-487b	1
chr14.fa	+	100583401	CUGCUGUUUCAUACUUGA	18|126262|3	GCUGCUGUUUCAUACUUGAGGAGAAAUUAUCCUUGGUGUGUUCGCUUUAUUUAUGAUGAAUCAUACAAGGACAAUUUCUUUUUGAGUAUCAAAUCUUGCCUCGGCAGA	100583400	18|126262|3	.(((((((((.(((((..((((((((((.((((((.(((((((((.........).)))).)))))))))).))))))))))..))))).)))........)))))).	-37	miPred	non_repeat	hsa-mir-539	0.848111
chr14.fa	+	100583419	GGAGAAAUUAUCCUUGGUGUGU	22|2841210|63	UGUUUCAUACUUGAGGAGAAAUUAUCCUUGGUGUGUUCGCUUUAUUUAUGAUGAAUCAUACAAGGACAAUUUCUUUUUGAGUAUCAAAUC	100583405	20|784817|3,21|1419406|2,22|2841210|63,23|5012200|60	.((((.(((((..((((((((((.((((((.(((((((((.........).)))).)))))))))).))))))))))..))))).)))).	-31	miPred_miRDeep	non_repeat	hsa-mir-539	0.979955
chr14.fa	+	100584039	UUAAUAUCGGACAACCAUUGU	21|1858178|21627	UUGAUGGCACAGUUCUUUGGUGCUUAAAGAAUGGCUGUCCGUAGUAUGGUCUCUAUAUUUAUGAUGAUUAAUAUCGGACAACCAUUGUUUUAGUAUCCAAAUUUGCUUCAG	100583972	21|1858178|21627,22|4323095|784,23|5599562|116,24|6192217|2	.(((.((((......(((((((((.(((.(((((.((((((.....(((((((.........)).)))))....)))))).))))).))).)))).)))))..))))))).	-32.7	miPred_miRDeep	non_repeat	hsa-mir-889	0.999905
chr14.fa	+	100584802	AUUCUGCAUUUUUAGCAAGUU	21|1235523|84	GAUUUUCAUCACCUAGGGAUCUUGUUAAAAAGCAGAUUCUGAUUCAGGGACCAAGAUUCUGCAUUUUUAGCAAGUUCUCAAGUGAUGCUAAUA	100584747	19|345395|2,20|678837|8,21|1235523|84,22|2503687|2	.(((..((((((...((((.((((((((((((((((.(((..((....))...))).))))).))))))))))).))))..))))))..))).	-33.6	miPred_miRDeep	MER5A1	hsa-mir-544	0.999857
chr14.fa	+	100585700	AUAAUACAUGGUUAACCUCUUU	22|2455922|1681	GAUAUUUGAGGAGAGGUUAUCCGUGUUAUGUUCGCUUCAUUCAUCAUGAAUAAUACAUGGUUAACCUCUUUUUGAAUAUCA	100585651	20|661994|16,21|1210575|134,22|2455922|1681,23|4780688|59,24|5809656|3	((((((..(((((((((((.((((((..((((((............))))))..)))))).)))))))))))..)))))).	-35.1	miPred_miRDeep	non_repeat	hsa-mir-655	0.988955
chr14.fa	+	100588584	AAUCAUACAGGGACAUCCAGUU	22|2057345|1514	CAGCCUUCGGUACUUGAAGAGUGGUUAUCCCUGCUGUGUUCGCUUAAUUUAUGACGAAUCAUACAGGGACAUCCAGUUUUUCAGUAUCAAAUACUGCUUUGGAAGGCUU	100588528	20|575311|5,21|1041679|50,22|2057345|1514,23|4540548|187,24|5707171|6	.(((((((((((((.(((((.(((...((((((.((((((((.(((.....))))))).))))))))))...))).))))).)))))).............))))))).	-39.21	miPred_miRDeep	non_repeat	hsa-mir-487a	0.999955
chr14.fa	+	100590406	GAAGUUGUUCGUGGUGGAUUCG	22|2750215|14632	GCUUUUCUGUGGUACUUGAAGAGAAGUUGUUCGUGGUGGAUUCGCUUUACUUAUGACGAAUCAUUCACGGACAACACUUUUUUCAGUACCAAAUGCU	100590384	18|134451|14,19|398305|411,20|749163|524,21|1354202|874,22|2750215|14632,23|4953740|2	((.......(((((((.(((((((.(((((((((((..(((((((.........).))))))..)))))))))))..))))))))))))))...)).	-37.8	miPred_miRDeep	non_repeat	hsa-mir-382	1
chr14.fa	+	100590784	UGUGACUGGUUGACCAGAGGGG	22|4273932|2913	CGUCCAGGGUGUGUGACUGGUUGACCAGAGGGGCAUGCACUGUGUUCACCCUGUGGGCCACCUAGUCACCAACCCUCAGCA	100590773	20|941351|563,21|1845622|2061,22|4273932|2913,23|5578446|21,24|6184652|6,25|6614243|6	.((..(((((..((((((((.((.(((.((((((((.....))))...)))).)))..)).))))))))..)))))..)).	-37.5	miPred_miRDeep	non_repeat	hsa-mir-134	0.997136
chr14.fa	+	100591389	AUGUCACUCGGCUCGGCCCACU	22|2500302|169	AGGUAAGUGCGCCUCGGGUGAGCAUGCACUUAAUGUGGGUGUAUGUCACUCGGCUCGGCCCACUACCC	100591347	19|343520|2,20|676693|12,21|1232985|17,22|2500302|169,23|4805053|26,24|5826992|31,25|6356419|20,26|6737411|5	.((((.(((.(((((((((((.(((((((((.....)))))))))))))))))...))).))))))).	-34	miPred	non_repeat	hsa-mir-668	0.987818
chr14.fa	+	100591517	AGAGGCUGGCCGUGAUGAAUUCG	23|4646243|29212	GUGGUACUUGGAGAGAGGCUGGCCGUGAUGAAUUCGAUUCAUCAAAGCGAGUCAUACACGGCUCUCCUCUCUUUUAGUGUCAA	100591504	21|1124566|1386,22|2258165|11703,23|4646243|29212,24|5755662|682,25|6304551|22,26|6704526|4	.((..(((..((((((((..(((((((((((.((((...........)))))))).)))))))..))))))))..)))..)).	-39.7	miPred_miRDeep	non_repeat	hsa-mir-485-5p	0.999522
chr14.fa	+	100591554	GUCAUACACGGCUCUCCUCUCU	22|2971442|25045	GUGGUACUUGGAGAGAGGCUGGCCGUGAUGAAUUCGAUUCAUCAAAGCGAGUCAUACACGGCUCUCCUCUCUUUUAGUGUCAA	100591504	18|175085|19,19|449381|93,20|810155|447,21|1473884|818,22|2971442|25045,23|5068494|222,24|5989345|41,25|6499778|2	.((..(((..((((((((..(((((((((((.((((...........)))))))).)))))))..))))))))..)))..)).	-39.7	miPred_miRDeep	non_repeat	hsa-mir-485-3p	0.999409
chr14.fa	+	100595859	UAGGUUAUCCGUGUUGCCUUCG	22|3267335|162	AGCGUGUGGUACUUGAAGAUAGGUUAUCCGUGUUGCCUUCGCUUUAUUUGUGACGAAUCAUACACGGUUGACCUAUUUUUCAGUACCAAAUCCCGCC	100595840	21|1572798|6,22|3267335|162	.(((..(((((((.((((((((((((.((((((....(((((.........).))))....)))))).)))))))))))).))))))).....))).	-40.5	miPred_miRDeep	non_repeat	hsa-mir-154	0.999955
chr14.fa	+	100595895	AAUCAUACACGGUUGACCUAUU	22|2057238|1077	AGCGUGUGGUACUUGAAGAUAGGUUAUCCGUGUUGCCUUCGCUUUAUUUGUGACGAAUCAUACACGGUUGACCUAUUUUUCAGUACCAAAUCCCGCC	100595840	20|575309|6,21|1041663|158,22|2057238|1077,23|4540520|13,24|5707167|2	.(((..(((((((.((((((((((((.((((((....(((((.........).))))....)))))).)))))))))))).))))))).....))).	-40.5	miPred_miRDeep	non_repeat	hsa-mir-154*	0.988318
chr14.fa	+	100596718	UGAGUAUUACAUGGCCAAUCU	21|1760543|199	ACCCAAGUCAGGUACUCGAAUGGAGGUUGUCCAUGGUGUGUUCAUUUUAUUUAUGAUGAGUAUUACAUGGCCAAUCUCCUUUCGGUACUCAAUUCUUCUUGGGA	100596662	20|907434|4,21|1760543|199,22|3879253|177,23|5424750|4	.((((((...(((((.((((.((((((((.(((((..(((((((((........)))))))))..))))).)))))))).)))))))))........)))))).	-44.7	miPred	non_repeat	hsa-mir-496	1
chr14.fa	+	100598146	AGAGGUUGCCCUUGGUGAAUUC	22|2288586|303	GCCCGUGCUGAUGUUUGACCCUUGAGCAGAGGUUGCCCUUGGUGAAUUCGCUUUAUUUAUGUUGAAUCACACAAAGGCAACUUUUGUUUGAGUAUCAAAUCCUGCUUGGGA	100598119	20|617791|11,21|1130418|41,22|2288586|303,23|4658654|128	.((((.((....((((((..((..(((((((((((((.(((((((.(((((.........).)))))))).))).)))))))))))))..))..))))))...)).)))).	-47.1	miPred_miRDeep	non_repeat	hsa-mir-377*	1
chr14.fa	+	100598184	AUCACACAAAGGCAACUUUUGU	22|2473603|200	GCCCGUGCUGAUGUUUGACCCUUGAGCAGAGGUUGCCCUUGGUGAAUUCGCUUUAUUUAUGUUGAAUCACACAAAGGCAACUUUUGUUUGAGUAUCAAAUCCUGCUUGGGA	100598119	19|335084|6,20|666661|12,21|1218702|28,22|2473603|200,23|4788663|2	.((((.((....((((((..((..(((((((((((((.(((((((.(((((.........).)))))))).))).)))))))))))))..))..))))))...)).)))).	-47.1	miPred_miRDeep	non_repeat	hsa-mir-377	1
chr14.fa	+	100600636	GGUGGUGGGCACAGAAUCUGGA	22|2943052|3	CAUGCCAACGUCAGGGAAAGGAUUCUGCUGUCGGUCCCACUCCAAAGUUCACAGAAUGGGUGGUGGGCACAGAAUCUGGACUCUGCUUGUGGCAUC	100600578	21|1455610|2,22|2943052|3	.((((((....(((((...((((((((.((((.(..((((((....((((...))))))))))).))))))))))))...)))))....)))))).	-37.6	miPred	non_repeat	hsa-mir-541	0.990455
chr14.fa	+	100601404	AGGUUACCCGAGCAACUUUGCAUC	24|5801439|437	GAGCCUCUCCAUGGUACUCGGGGAGAGGUUACCCGAGCAACUUUGCAUCUGGACGACGAAUGUUGCUCGGUGAACCCCUUUUCGGUAUCAAAUUCCACCAGGGAGGCCG	100601379	24|5801439|437,25|6336422|49	(.(((((((..((((((.((..(((.((((..((((((((((((((........).)))).)))))))))..)))).)))..))))))))..........)))))))).	-48.3	miPred_miRDeep	non_repeat	hsa-mir-409-5p	1
chr14.fa	+	100601436	GAAUGUUGCUCGGUGAACCCCU	22|2752008|3965	AGCCUCUCCAUGGUACUCGGGGAGAGGUUACCCGAGCAACUUUGCAUCUGGACGACGAAUGUUGCUCGGUGAACCCCUUUUCGGUAUCAAAUUCCACCAGGGAGGCC	100601380	18|134853|35,19|398837|126,20|749908|194,21|1355111|534,22|2752008|3965,23|4954871|234,24|5920059|67,25|6438096|3	.(((((((..((((((.((..(((.((((..((((((((((((((........).)))).)))))))))..)))).)))..))))))))..........))))))).	-48.1	miPred_miRDeep	non_repeat	hsa-mir-409-3p	1
chr14.fa	+	100601696	AGAUCGACCGUGUUAUAUUCG	21|1133301|2007	GCUCAGCGCCUUUCCUGGUACUUGAAGGGAGAUCGACCGUGUUAUAUUCGCUUUAUUGACUUCGAAUAAUACAUGGUUGAUCUUUUCUCAGUAUCAAAUCUCACCUUGGAGG	100601667	18|47670|23,19|300431|21,20|619440|75,21|1133301|2007,22|2302024|167,23|4663563|20,24|5760407|8,25|6307286|3	.(((...........(((((((.((..(((((((((((((((..((((((............))))))..)))))))))))))))..)))))))))............))).	-38.1	miPred_miRDeep	non_repeat	hsa-mir-369-5p	0.999048
chr14.fa	+	100601731	AAUAAUACAUGGUUGAUCUUU	21|1039365|1094	CUGGUACUUGAAGGGAGAUCGACCGUGUUAUAUUCGCUUUAUUGACUUCGAAUAAUACAUGGUUGAUCUUUUCUCAGUAUCAA	100601681	20|574109|26,21|1039365|1094,22|2054371|74	.(((((((.((..(((((((((((((((..((((((............))))))..)))))))))))))))..))))))))).	-36	miPred_miRDeep	non_repeat	hsa-mir-369-3p	1
chr14.fa	+	100602051	AAUAUAACACAGAUGGCCUGU	21|1040720|9496	GGUACCUGAGAAGAGGUUGUCUGUGAUGAGUUCGCUUUUAUUAAUGACGAAUAUAACACAGAUGGCCUGUUUUCAGUACCG	100602002	20|574896|149,21|1040720|9496,22|2056078|163,23|4539520|26,24|5706501|3	(((((.((((((.((((..((((((.((.((((((..........).))))).)).))))))..)))).))))))))))).	-38.4	miPred_miRDeep	non_repeat	hsa-mir-410	0.999905
chr14.fa	+	100602856	AAUAUUAUACAGUCAACCUCU	21|1041247|642	GGUACCUGAAAUAGGUUGCCUGUGAGGUGUUCACUUUCUAUAUGAUGAAUAUUAUACAGUCAACCUCUUUCCGAUAUCG	100602809	19|270974|3,20|575056|9,21|1041247|642,22|2056355|9,23|4539810|2	((((.(.((((.((((((.(((((..(((((((...((.....)))))))))..))))).)))))).)))).).)))).	-27.3	miPred_miRDeep	non_repeat	hsa-mir-656	0.997571
chr14.fa	+	103653559	GUGAAAUGUUUAGGACCACUAG	22|2976553|506	CGGUGUUGGGGACUCGCGCGCUGGGUCCAGUGGUUCUUAACAGUUCAACAGUUCUGUAGCGCAAUUGUGAAAUGUUUAGGACCACUAGACCCGGCGGGCGCGGCGACAGCG	103653493	19|451117|7,20|812582|103,21|1476789|74,22|2976553|506,23|5071264|27	((.(((((....(.(((.(((((((((.(((((((((.((((.((((.((((((......).))))))))).)))).))))))))).))))))))).))).).))))).))	-57	miPred_miRDeep	non_repeat	hsa-mir-203	0.994409
chr14	+	100562161	UUUGUGACCUGGUCCACUAACC	hsa_22_4441187_x4	CGGACAAGGAGCGUGGUGUCAGCACGUGCCUGGAUACAUGAGAUGGUUGACCAGAGAGCACACGCUUUAUUUGUGCCGUUUGUGACCUGGUCCACUAACCCUCAGUAUCUAAUGCCCCCUUG	100562083	miRDeep	....(((((.((((.(((....))).....(((((((.((((.((((.((((((...(((.((((.........).))).)))...)))))).))))...)))))))))))))))..)))))	-40.2	miRDeep	non_repeat	hsa-mir-758	1
chr14.fa	-	22957048	AUAAGACGAACAAAAGGUUU	20|661669|17	CUUCUCCUCUCAGGGAAGCUUUUUGCUCGAAUUAUGUUUCUGAUCCGAAUAUAAGACGAACAAAAGGUUUGUCUGAGGGCAGAGU	22957033	20|661669|17,19|330945|3,22|2454071|3	.((((.((((((((.((((((((((.(((..((((((((.......))))))))..))).)))))))))).)))))))).)))).	-34.8	miPred	non_repeat	hsa-mir-208b	1
chr19.fa	+	4721712	UGGAAGACUAGUGAUUUUGUUGUU	24|6147089|270752	UGGUCUAGUGCUGUGUGGAAGACUAGUGAUUUUGUUGUUCUGAUGUACUACGACAACAAGUCACAGCCGGCCUCAUAGCGCAGACUC	4721697	21|1801010|2956,22|4071889|7246,23|5500240|79347,24|6147089|270752,25|6595790|16,26|6904580|6	.(((((.((((((((.((..(.((.(((((((.((((((.((......)).))))))))))))))).)..)).))))))))))))).	-35.9	miPred	non_repeat	hsa-mir-7	0.99975
chr19.fa	+	13846578	ACCAUCGACCGUUGAGUGGACC	22|2128672|1373	CGGAAAAUUUGCCAAGGGUUUGGGGGAACAUUCAACCUGUCGGUGAGUUUGGGCAGCUCAGGCAAACCAUCGACCGUUGAGUGGACCCUGAGGCCUGGAAUUGCCAUCCU	13846513	18|32222|9,19|281455|10,20|589816|37,21|1077630|385,22|2128672|1373	.(((.......(((.((.((..(((...((((((((..(((((((.(((((...........)))))))))))).))))))))..)))..)).)))))........))).	-44.66	miPred_miRDeep	non_repeat	hsa-mir-181c*	1
chr19.fa	+	13846539	AACAUUCAACCUGUCGGUGAGUUU	24|5671713|6992	GCCAAGGGUUUGGGGGAACAUUCAACCUGUCGGUGAGUUUGGGCAGCUCAGGCAAACCAUCGACCGUUGAGUGGACCCUGAGGCCUGGA	13846523	22|1966163|732,23|4484913|3706,24|5671713|6992,25|6240589|20	.(((.((.((..(((...((((((((..(((((((.(((((...........)))))))))))).))))))))..)))..)).))))).	-41.8	miPred_miRDeep	non_repeat	hsa-mir-181c	0.999958
chr19.fa	+	13846724	AACAUUCAUUGUUGUCGGUGGGUU	24|5675895|26651	AGGCCACAGCCGAGGUCACAAUCAACAUUCAUUGUUGUCGGUGGGUUGUGAGGACUGAGGCCAGACCCACCGGGGGAUGAAUGUCACUGUGGCUGGGCCA	13846701	19|250715|939,20|548708|3147,21|1000380|2556,22|1969571|4214,23|4488747|14497,24|5675895|26651,25|6245729|241,26|6667819|68	.((((.((((((.(((........(((((((((.(..((((((((((....((.(....))).))))))))))).))))))))).))).)))))))))).	-47.1	miPred_miRDeep	non_repeat	hsa-mir-181d	0.999958
chr19.fa	+	13846725	ACAUUCAUUGUUGUCGGUGGGUU	23|4562407|35	AACAUUCAUUGUUGUCGGUGGGUUGUGAGGACUGAGGCCAGACCCACCGGGGGAUGAAUGU	13846724	19|280336|3,21|1065082|2,22|2100278|10,23|4562407|35	.(((((((((.(..((((((((((....((.(....))).))))))))))).)))))))))	-27.4	miPred	non_repeat	hsa-mir-181d	1
chr19.fa	+	51214059	UGAGACCUCUGGGUUCUGAGCU	22|3554927|1988	UCCUGGGCUCUGACCUGAGACCUCUGGGUUCUGAGCUGUGAUGUUGCUCUCGAGCUGGGAUCUCCGGGGUCUUGGUUCAGGGCCGGGG	51214044	21|1687869|551,22|3554927|1988,23|5293588|27,24|6094862|26	.(((.((((((((.(..(((((((.(((.(((.((((.(((........))))))).))).))).)))))))..).)))))))).)))	-50.1	miPred	non_repeat	hsa-mir-769-5p	0.832636
chr19.fa	+	51214098	CUGGGAUCUCCGGGGUCUUGGUU	23|4936118|253	UCCUGGGCUCUGACCUGAGACCUCUGGGUUCUGAGCUGUGAUGUUGCUCUCGAGCUGGGAUCUCCGGGGUCUUGGUUCAGGGCCGGGG	51214044	20|738830|4,21|1336770|28,22|2721316|75,23|4936118|253,18|127702|2	.(((.((((((((.(..(((((((.(((.(((.((((.(((........))))))).))).))).)))))))..).)))))))).)))	-50.1	miPred	non_repeat	hsa-mir-769-3p	0.996
chr19.fa	+	56887683	CACCCGUAGAACCGACCUUGCG	22|2540933|49796	CUGGGUCCUGGCACCCACCCGUAGAACCGACCUUGCGGGGCCUUCGCCGCACACAAGCUCGUGUCUGUGGGUCCGUGUCGGGGGCUCAC	56887668	21|1253519|38225,22|2540933|49796,23|4831052|338,24|5843795|47	.(((((((((((((..(((((((((..(((.((((.(((((....))).).).)))).)))..)))))))))..))))).)))))))).	-42.8	miPred_miRDeep	non_repeat	hsa-mir-99b	1
chr19.fa	+	56887858	UGAGGUAGGAGGUUGUAUAGUU	22|3784019|436690	ACCUGCCGCGCCCCCCGGGCUGAGGUAGGAGGUUGUAUAGUUGAGGAGGACACCCAAGGAGAUCACUAUACGGCCUCCUAGCUUUCCCCAGGCUGCGCCCUGCACGGG	56887838	18|209305|3680,19|494719|2707,20|900834|16878,21|1740012|78341,22|3784019|436690,23|5382510|20447,24|6116474|2701,25|6572712|3	.(((((.((((..((.(((..(((.((((((((((((((((.((...((....)).......)))))))))))))))))).)))..))).))..))))...))).)).	-52	miPred_miRDeep	non_repeat	hsa-let-7e	0.999864
chr19.fa	+	56887903	CUAUACGGCCUCCUAGCUUUCC	22|2701716|193	ACCUGCCGCGCCCCCCGGGCUGAGGUAGGAGGUUGUAUAGUUGAGGAGGACACCCAAGGAGAUCACUAUACGGCCUCCUAGCUUUCCCCAGGCUGCGCCCUGCACGGG	56887838	19|383654|7,20|730895|53,21|1323988|119,22|2701716|193,23|4920426|2	.(((((.((((..((.(((..(((.((((((((((((((((.((...((....)).......)))))))))))))))))).)))..))).))..))))...))).)).	-52	miPred_miRDeep	non_repeat	hsa-let-7e*	0.999136
chr19.fa	+	56888333	UCCCUGAGACCCUUUAACCUGU	22|3400244|10237	GCCAGUCUCUAGGUCCCUGAGACCCUUUAACCUGUGAGGACAUCCAGGGUCACAGGUGAGGUUCUUGGGAGCCUGGCGUCUGGCC	56888320	22|3400244|10237,23|5230378|5801,24|6068279|1892,25|6545481|2	(((((.(.(((((..((..(((.((((..((((((((((....))....)))))))))))).)))..))..))))).).))))).	-48.1	miPred_miRDeep	non_repeat	hsa-mir-125a-5p	1
chr19.fa	+	56888371	ACAGGUGAGGUUCUUGGGAGC	21|1061924|26	GCCAGUCUCUAGGUCCCUGAGACCCUUUAACCUGUGAGGACAUCCAGGGUCACAGGUGAGGUUCUUGGGAGCCUGGCGUCUGGCC	56888320	20|584585|18,21|1061924|26,22|2095230|10	(((((.(.(((((..((..(((.((((..((((((((((....))....)))))))))))).)))..))..))))).).))))).	-48.1	miPred	non_repeat	hsa-mir-125a-3p	1
chr19.fa	+	58982746	ACUCAAACUGUGGGGGCACUUU	22|2158530|34	CCUCAGCCUGUGGCACUCAAACUGUGGGGGCACUUUCUGCUCUCUGGUGAAAGUGCCGCCAUCUUUUGAGUGUUACCGCUUGAGA	58982732	20|596941|3,21|1092151|21,22|2158530|34,23|4596894|7,24|5734969|3	.((((((..((((((((((((..((((.(((((((((.(((....)))))))))))).))))..)))))))))))).)).)))).	-46.6	miPred_miRDeep	non_repeat	hsa-mir-371-5p	0.9495
chr19	+	56887721	CAAGCUCGUGUCUGUGGGUCCG	hsa_22_2524999_x1020	CCGGACUCCUGGGUCCUGGCACCCACCCGUAGAACCGACCUUGCGGGGCCUUCGCCGCACACAAGCUCGUGUCUGUGGGUCCGUGUCGGGGGCUCACCAUCGCGGCU	56887660	miRDeep	(((((....(((((((((((((..(((((((((..(((.((((.(((((....))).).).)))).)))..)))))))))..))))).))))))))...)).)))..	-46.6	miRDeep	non_repeat	hsa-mir-99b*	0.9995
chr19.fa	-	10789106	ACAGUAGUCUGCACAUUGGUU	21|1062934|45573	CGGCCCCGCCAACCCAGUGUUCAGACUACCUGUUCAGGAGGCUCUCAAUGUGUACAGUAGUCUGCACAUUGGUUAGGCUGGGCUU	10789095	23|4560327|31,22|2096779|31700,21|1062934|45573,20|584895|3080,19|278835|438,18|30657|56	.(((((.(((...(((((((.((((((((.(((.((.(((...)))....)).))))))))))).)))))))...))).))))).	-40.8	miPred	non_repeat	hsa-mir-199a-3p	0.994952
chr19.fa	-	10789146	CCCAGUGUUCAGACUACCUGUU	22|2600918|79	CGGCCCCGCCAACCCAGUGUUCAGACUACCUGUUCAGGAGGCUCUCAAUGUGUACAGUAGUCUGCACAUUGGUUAGGCUGGGCU	10789096	23|4869654|14,22|2600918|79,21|1285257|17	.(((((.(((...(((((((.((((((((.(((.((.(((...)))....)).))))))))))).)))))))...))).)))))	-40.7	miPred	non_repeat	hsa-mir-199a-5p	0.977818
chr19.fa	-	13808262	UUCACAGUGGCUAAGUUCCG	20|952313|5880	GUGCCUGGCCUGAGGAGCAGGGCUUAGCUGCUUGUGAGCAGGGUCCACACCAAGUCGUGUUCACAGUGGCUAAGUUCCGCCCCCCAGGCCCUCACC	13808245	22|4384520|7,21|1874939|491,20|952313|5880,19|521150|670,18|230412|1073	(((...((((((.((.((.(((((((((..((.(((((((.((.(........))).)))))))))..))))))))).)).)).))))))..))).	-50.3	miPred	non_repeat	hsa-mir-27a	0.9996
chr19.fa	-	13808301	AGGGCUUAGCUGCUUGUGAGCA	22|2411750|8	GUGCCUGGCCUGAGGAGCAGGGCUUAGCUGCUUGUGAGCAGGGUCCACACCAAGUCGUGUUCACAGUGGCUAAGUUCCGCCCCCCAGGCCCUCACC	13808245	22|2411750|8	(((...((((((.((.((.(((((((((..((.(((((((.((.(........))).)))))))))..))))))))).)).)).))))))..))).	-50.3	miPred	non_repeat	hsa-mir-27a*	0.999818
chr19.fa	-	13808408	AUCACAUUGCCAGGGAUUUCCA	22|2474461|2506	CGGCCGGCUGGGGUUCCUGGGGAUGGGAUUUGCUUCCUGUCACAAAUCACAUUGCCAGGGAUUUCCAACCGACC	13808401	24|5815260|2,23|4789084|380,22|2474461|2506,21|1219173|1333,20|666904|1070,19|335221|815,18|77325|370	.((.(((.((((((((((((.((((.((((((..........)))))).)))).))))))).))))).))).))	-33.5	miPred	non_repeat	hsa-mir-23a	1
chr19.fa	-	50834146	UCUCUGGGCCUGUGUCUUAGGCU	23|5251364|45	GUGUGAUCUUUGGCGAUCACUGCCUCUCUGGGCCUGUGUCUUAGGCUCUGCAAGAUCAACCGAGCAAAGCACACGGCCUGCAGAGAGGCAGCGCUCUGCCCCUUACUCG	50834084	21|1656048|13,20|876048|7,23|5251364|45,22|3449767|16,19|485153|11	(.((((.....(((((.(.(((((((((((((((((((.(((..((((.............)))).))))))).))))..))))))))))).).)).)))..)))).).	-47.82	miPred	MIRm	hsa-mir-330-5p	1
chr19.fa	-	50834107	GCAAAGCACACGGCCUGCAGAGA	23|4979763|44874	GGCGAUCACUGCCUCUCUGGGCCUGUGUCUUAGGCUCUGCAAGAUCAACCGAGCAAAGCACACGGCCUGCAGAGAGGCAGCGCUCUGCCC	50834092	26|6819079|2,25|6455070|1189,24|5938748|4204,23|4979763|44874,22|2789046|18600,21|1385611|10251,20|767615|767,19|413019|21	(((((.(.(((((((((((((((((((.(((..((((.............)))).))))))).))))..))))))))))).).)).))).	-46.52	miPred	MIRm	hsa-mir-330-3p	1
chr19.fa	-	54695901	UCUCCCAACCCUUGUACCAGUG	22|3448510|11	CUCCCCAUGGCCCUGUCUCCCAACCCUUGUACCAGUGCUGGGCUCAGACCCUGGUACAGGCCUGGGGGACAGGGACCUGGGGAC	54695854	22|3448510|11,21|1655426|7	.((((((.((((((((((((((..(((.(((((((.((((....))).).))))))))))..)))))))))))).)))))))).	-57.5	miPred	non_repeat	hsa-mir-150	0.999227
chr18.fa	+	54269300	UGGAGUGUGACAAUGGUGUUUG	22|4103540|8490	CCUUAGCAGAGCUGUGGAGUGUGACAAUGGUGUUUGUGUCUAAACUAUCAAACGCCAUUAUCACACUAAAUAGCUACUGCUAGGC	54269286	19|504668|113,20|924552|450,21|1807455|6186,22|4103540|8490,23|5513074|2253	.((((((((((((((..(((((((.(((((((((((.((....))...))))))))))).)))))))..)))))).)))))))).	-46.6	miPred_miRDeep	non_repeat	hsa-mir-122	1
chr18.fa	-	17659670	UUGGUCCCCUUCAACCAGCUGU	22|4428101|20	ACAAUGCUUUGCUAGAGCUGGUAAAAUGGAACCAAAUCGCCUCUUCAAUGGAUUUGGUCCCCUUCAACCAGCUGUAGCUAUGCAUUGA	17659657	22|4428101|20,21|1888625|6,20|959970|2	.((((((...((((.(((((((..((.((.((((((((............)))))))).)).))..))))))).))))...)))))).	-40.5	miPred	non_repeat	hsa-mir-133a	1
chr18.fa	-	17662974	UGGAAUGUAAAGAAGUAUGUAU	22|4081869|746068	ACCUACUCAGAGUACAUACUUCUUUAUGUACCCAUAUGAACAUACAAUGCUAUGGAAUGUAAAGAAGUAUGUAUUUUUGGUAGGC	17662963	24|6150433|107,23|5502737|7358,22|4081869|746068,21|1802363|18176,20|921256|23591,19|502398|1181,18|215186|185	.((((((.(((((((((((((((((((((..(((((..............))))).))))))))))))))))))))).)))))).	-35.64	miPred	non_repeat	hsa-mir-1	1
chr18.fa	-	31738796	UCGUGUCUUGUGUUGCAGCCGG	22|3445085|633	GUGUGAGACCUCGGGCUACAACACAGGACCCGGGCGCUGCUCUGACCCCUCGUGUCUUGUGUUGCAGCCGGAGGGACGCAG	31738786	18|201382|3,20|874769|6,19|484293|2,21|1653052|48,23|5247371|43,22|3445085|633	.((((...((((.((((.(((((((((((.((((.((......).).)).)).))))))))))).)))).))))..)))).	-41.5	miPred	non_repeat	hsa-mir-187	1
chr18.fa	-	31738831	GCUACAACACAGGACCCGGGCG	22|2819942|4	ACCUCGGGCUACAACACAGGACCCGGGCGCUGCUCUGACCCCUCGUGUCUUGUGUUGCAGCCGGAGGG	31738792	22|2819942|4	.((((.((((.(((((((((((.((((.((......).).)).)).))))))))))).)))).)))).	-38	miPred	non_repeat	hsa-mir-187*	1
chr22.fa	+	18400676	UGGAGAGAAAGGCAGUUCCUGA	22|4093077|45066	AGGGGGCGAGGGAUUGGAGAGAAAGGCAGUUCCUGAUGGUCCCCUCCCCAGGGGCUGGCUUUCCUCUGGUCCUUCCCUCCCA	18400662	20|923342|628,21|1805032|1896,22|4093077|45066,23|5507567|20335,24|6152794|49	.(((((.(((((((..(((.(((((.(((((((((..((......)).))))))))).))))))))..))))))).))))).	-53.1	miPred	non_repeat	hsa-mir-185	0.999864
chr22.fa	+	18400711	AGGGGCUGGCUUUCCUCUGGU	21|1193185|382	GGCUCGAGCAGGGGGCGAGGGAUUGGAGAGAAAGGCAGUUCCUGAUGGUCCCCUCCCCAGGGGCUGGCUUUCCUCUGGUCCUUCCCUCCCAAUGACCG	18400653	18|66364|8,19|321729|16,20|649022|241,21|1193185|382	((.(((....(((((.(((((((..(((.(((((.(((((((((..((......)).))))))))).))))))))..))))))))))))...))))).	-55	miPred_miRDeep	non_repeat	hsa-mir-185*	1
chr22.fa	+	20337314	CAGUGCAAUGAUAUUGUCAAAGCAU	25|6378059|15	GGGGUCCCCCCUGCUGGCCGCAGGUGCUCUGACGAGGUUGCACUACUGUGCUCUGAGAAGCAGUGCAAUGAUAUUGUCAAAGCAUCUGGGACCAGCCUUGGGGAUCUCC	20337254	25|6378059|15	(((((((((...(((((((.((((((((.((((((.((((((((.((...(.....).)).))))))))....)))))).)))))))))).)))))...))))))))).	-59.8	miPred	non_repeat	hsa-mir-301b	1
chr22.fa	+	20337605	ACUCUUUCCCUGUUGCACUACU	22|2159865|156	GGGAGGCACUGGCAGGCCUGCCCGACACUCUUUCCCUGUUGCACUACUAUAGGCCGCUGGGAAGCAGUGCAAUGAUGAAAGGGCAUCGGUCAGGUCCAGCCUGCUACCCU	20337579	20|597489|6,21|1093042|15,22|2159865|156,23|4598230|4	(((.((((..(((.((((((.((((..(((((((..(((((((((.((.(((....)))...)).)))))))))..)))))))..)))).))))))..))))))).))).	-52	miPred_miRDeep	MIRm	hsa-mir-130b*	0.999864
chr22.fa	+	20337643	CAGUGCAAUGAUGAAAGGGCAU	22|2574363|10105	GGGAGGCACUGGCAGGCCUGCCCGACACUCUUUCCCUGUUGCACUACUAUAGGCCGCUGGGAAGCAGUGCAAUGAUGAAAGGGCAUCGGUCAGGUCCAGCCUGCUACCCU	20337579	18|99450|16,19|360082|49,20|698933|78,21|1270571|649,22|2574363|10105,23|4855143|5	(((.((((..(((.((((((.((((..(((((((..(((((((((.((.(((....)))...)).)))))))))..)))))))..)))).))))))..))))))).))).	-52	miPred_miRDeep	MIRm	hsa-mir-130b	0.999909
chr22.fa	+	40626899	GUGCAUUGUAGUUGCAUUGCA	21|1479426|13459	GGCCGCAUACCUCCUGGCGGGCAGCUGUGGUGCAUUGUAGUUGCAUUGCAUGUUCUGGUGGUACCCAUGCAAUGUUUCCACAGUGCAUCACAGAGGCCUGCCUGGCCC	40626870	19|452399|348,20|814501|7169,21|1479426|13459,22|2979852|69	(((((..........(((((((..((((((((((((((.(..((((((((((....((.....))))))))))))..).))))))))))))))..)))))))))))).	-61.7	miPred_miRDeep	non_repeat	hsa-mir-33a	0.999571
chr22.fa	+	40626939	CAAUGUUUCCACAGUGCAUCA	21|1247303|55	GGCGGGCAGCUGUGGUGCAUUGUAGUUGCAUUGCAUGUUCUGGUGGUACCCAUGCAAUGUUUCCACAGUGCAUCACAGAGGCCUGCCU	40626885	18|90567|2,19|350107|15,20|685427|29,21|1247303|55	(((((((..((((((((((((((.(..((((((((((....((.....))))))))))))..).))))))))))))))..))))))).	-56.1	miPred_miRDeep	non_repeat	hsa-mir-33a*	0.999238
chr22.fa	+	44887296	UGAGGUAGUAGGUUGUAUAGUU	22|3807482|4015782	GACUGCCCUUUGGGGUGAGGUAGUAGGUUGUAUAGUUUGGGGCUCUGCCCUGCUAUGGGAUAACUAUACAAUCUACUGUCUUUCCUGAAGUGGCUGUA	44887281	19|495351|17158,20|902835|89773,21|1745882|550706,22|3807482|4015782,23|5396222|408649,24|6120532|273,25|6574966|28,26|6895211|4	.((.((((((..(((.(((..((((((((((((((((((((((...)))))).........))))))))))))))))..))))))..))).))).)).	-47.2	miPred	non_repeat	hsa-let-7a	1
chr22.fa	+	44887344	CUAUACAAUCUACUGUCUUUC	21|1323943|87	AAGACCGACUGCCCUUUGGGGUGAGGUAGUAGGUUGUAUAGUUUGGGGCUCUGCCCUGCUAUGGGAUAACUAUACAAUCUACUGUCUUUCCUGAAGUGGCUGUAAUAUCUG	44887275	18|121969|2,19|383648|5,20|730877|56,21|1323943|87,22|2701581|85,23|4920394|7	.(((...((.((((((..(((.(((..((((((((((((((((((((((...)))))).........))))))))))))))))..))))))..))).))).))....))).	-48.6	miPred_miRDeep	non_repeat	hsa-let-7a*	1
chr22	+	18453635	ACGUUGGCUCUGGUGGUGAUG	hsa_21_1091144_x109	GCUGCCCCGUGAGCAGUCUCCACCACCUCCCCUGCAAACGUCCAGUGGUGCAGAGGUAAUGGACGUUGGCUCUGGUGGUGAUGGACAGUCCGAACUCCCUGCUGAG	18453573	miRDeep	(((((.......))))).((((.((((.((...((.((((((((....(((....))).)))))))).))...)).)))).))))((((..(.....)..))))..	-37.3	miRDeep	non_repeat	hsa-mir-1306	1
chr20.fa	+	3846131	AGCUGCGUCUUUGUGCUUUC	20|631118|14	GAGCUGCGUCUUUGUGCUUUCAGCUUCUUUACAGUGCUGCCUUGUAGCAUUCAGGUCAAGCAGCAUUGUACAGGGCUAUGAAAGAACCAAGAAUGGGCUG	3846130	20|631118|14	.((((...((((.((.(((((((((.((.(((((((((((((((.......))))....))))))))))).)))))..)))))).)).))))...)))).	-37.5	miPred	non_repeat	hsa-mir-103-2*	0.96085
chr20.fa	+	3846151	AGCUUCUUUACAGUGCUGCCUUG	23|4733584|21	GCUUUCAGCUUCUUUACAGUGCUGCCUUGUAGCAUUCAGGUCAAGCAGCAUUGUACAGGGCUAUGAAAGA	3846145	21|1169145|2,22|2378501|2,23|4733584|21,24|5780454|19	.(((((((((.((.(((((((((((((((.......))))....))))))))))).)))))..)))))).	-27.5	miPred	non_repeat	hsa-mir-103-2*	1
chr20.fa	+	3846188	AGCAGCAUUGUACAGGGCUA	20|624054|46856	CAGCUUCUUUACAGUGCUGCCUUGUAGCAUUCAGGUCAAGCAGCAUUGUACAGGGCUA	3846150	18|49696|646,19|302904|4222,20|624054|46856	.((((.((.(((((((((((((((.......))))....))))))))))).)))))).	-23.7	miPred	non_repeat	hsa-mir-103	1
chr20.fa	+	33041872	UUAAGACUUGCAGUGAUGUUU	21|1856585|6408	CGGGCGGCUGUUAAGACUUGCAGUGAUGUUUAACUCCUCUCCACGUGAACAUCACAGCAAGUCUGUGCUGCUU	33041862	20|945865|372,21|1856585|6408,22|4319406|2781,23|5597061|94,25|6619786|2	.(((((((.....((((((((.((((((((((.............)))))))))).))))))))..)))))))	-33.02	miPred_miRDeep	non_repeat	hsa-mir-499-5p	0.99981
chr20.fa	+	47330268	CAUAUAUGAUGACUUAGCUUUUUU	24|5858329|46	ACUCAAGAACUUCCUGCUGGCAUAUAUGAUGACUUAGCUUUUUUCCCCGACAGAUCGACUAUGUUGAUCUAACUUUUCUAAGCCAGUUUCUGUCUGAUAUGCCAGCUUGAG	47330248	19|360974|27,20|700104|15,21|1272198|19,22|2579056|19,23|4857659|36,24|5858329|46,25|6379169|34,26|6753459|38,27|7005727|25,28|7216247|13	.(((((.........((((((((((..(((((((..((((...........((((((((...)))))))).........)))).))))...)))..)))))))))))))))	-31.25	miPred_miRDeep	non_repeat	hsa-mir-1259	0.985292
chr20.fa	+	60562003	UGGAAUGUAAAGAAGUAUGUAU	22|4081869|746068	CAGACUGCCUGCUUGGGAAACAUACUUCUUUAUAUGCCCAUAUGGACCUGCUAAGCUAUGGAAUGUAAAGAAGUAUGUAUCUCAGGCCGGGACCUCUC	60561945	18|215186|185,19|502398|1181,20|921256|23591,21|1802363|18176,22|4081869|746068,23|5502735|117	.(((...(((((((((((.((((((((((((((((..((((((((.....)))...))))).)))))))))))))))).))))))).))))...))).	-42.3	miPred_miRDeep	non_repeat	hsa-mir-1	0.999818
chr20.fa	+	60572623	UUGGUCCCCUUCAACCAGCUGU	22|4428101|20	GGAGCCAAAUGCUUUGCUAGAGCUGGUAAAAUGGAACCAAAUCGACUGUCCAAUGGAUUUGGUCCCCUUCAACCAGCUGUAGCUGUGCAUUGAUGGCGCCG	60572565	20|959970|2,21|1888625|6,22|4428101|20	((.(((((((((...((((.(((((((..((.((.((((((((.(........).)))))))).)).))..))))))).))))...)))))..)))).)).	-47.5	miPred_miRDeep	non_repeat	hsa-mir-133a	1
chr20.fa	+	61280311	CGUGUUCACAGCGGACCUUGA	21|1319440|934	GAGGGCCCCUCUGCGUGUUCACAGCGGACCUUGAUUUAAUGUCUAUACAAUUAAGGCACGCGGUGAAUGCCAAGAGAGGCGCCUCC	61280298	19|381985|22,20|728299|190,21|1319440|934,22|2689730|419,23|4913752|95,24|5891805|9,25|6414807|2	(((((((.(((((.((((((((.(((..((((((((............))))))))..))).))))))))).)))).))).)))).	-40.3	miPred	non_repeat	hsa-mir-124*	1
chr20.fa	+	61280349	UAAGGCACGCGGUGAAUGCCA	21|1515337|297421	GAGGGCCCCUCUGCGUGUUCACAGCGGACCUUGAUUUAAUGUCUAUACAAUUAAGGCACGCGGUGAAUGCCAAGAGAGGCGCCUCC	61280298	18|186148|7782,19|463362|45128,20|829357|11090,21|1515337|297421,22|3064139|191796,23|5108815|424,24|6012518|91	(((((((.(((((.((((((((.(((..((((((((............))))))))..))).))))))))).)))).))).)))).	-40.3	miPred_miRDeep	non_repeat	hsa-mir-124	1
chr20.fa	-	56826111	AGGGCCCCCCCUCAAUCCUGU	21|1190827|43	AAGGACCCUUCCAGAGGGCCCCCCCUCAAUCCUGUUGUGCCUAAUUCAGAGGGUUGGGUGGAGGCUCUCCUGAAGGGCUCUG	56826064	21|1190827|43	.((..((((((..(((((((.((.(((((((((.(((.........)))))))))))).)).)))))))..))))))..)).	-42.4	miPred	non_repeat	hsa-mir-296-5p	0.983905
chr21.fa	+	16833292	AACCCGUAGAUCCGAUCUUGU	21|1004957|61904	AUGCAAGAUGUUGCCCAUUGGCAUAAACCCGUAGAUCCGAUCUUGUGGUGAAGUGGACCGCACAAGCUCGCUUCUAUGGGUCUGUGUCAGUGUGGUAAUCUGACAA	16833267	20|549867|2861,21|1004957|61904,22|1977139|53388,23|4494500|69,24|5679348|4,26|6668868|3	.((..((((..((((((((((((((.(((((((((..(((.((((((.((........)))))))).)))..))))))))).)))))))))).))))))))..)).	-48.7	miPred_miRDeep	non_repeat	hsa-mir-99a	1
chr21.fa	+	16833329	CAAGCUCGCUUCUAUGGGUCUGU	23|4821800|409	AUGCAAGAUGUUGCCCAUUGGCAUAAACCCGUAGAUCCGAUCUUGUGGUGAAGUGGACCGCACAAGCUCGCUUCUAUGGGUCUGUGUCAGUGUGGUAAUCUGACAA	16833267	19|348838|4,21|1244312|45,22|2524760|262,23|4821800|409	.((..((((..((((((((((((((.(((((((((..(((.((((((.((........)))))))).)))..))))))))).)))))))))).))))))))..)).	-48.7	miPred_miRDeep	non_repeat	hsa-mir-99a*	1
chr21.fa	+	16834029	UGAGGUAGUAGGUUGUAUGGUU	22|3807593|3713799	GGAAGCUGUGUGCAUCCGGGUUGAGGUAGUAGGUUGUAUGGUUUAGAGUUACACCCUGGGAGUUAACUGUACAACCUUCUAGCUUUCCUUGGAGCACACUUGAGCCG	16834008	19|495353|3348,20|902842|38362,21|1745913|333706,22|3807593|3713799,23|5396421|382247,24|6120717|6075,25|6575155|95,26|6895432|3	((.....((((((.((((((..(((.(((.(((((((((((((..((.(..(.....)..).))))))))))))))).))).)))..)))))))))))).....)).	-46.4	miPred_miRDeep	non_repeat	hsa-let-7c*	1
chr21.fa	+	16834074	CUGUACAACCUUCUAGCUUUCC	22|2724851|8	GGAAGCUGUGUGCAUCCGGGUUGAGGUAGUAGGUUGUAUGGUUUAGAGUUACACCCUGGGAGUUAACUGUACAACCUUCUAGCUUUCCUUGGAGCACACUUGAGCCG	16834008	21|1338416|4,22|2724851|8	((.....((((((.((((((..(((.(((.(((((((((((((..((.(..(.....)..).))))))))))))))).))).)))..)))))))))))).....)).	-46.4	miPred_miRDeep	non_repeat	hsa-let-7c*	1
chr21.fa	+	16884444	UCCCUGAGACCCUAACUUGUGAGG	24|6068111|5	CGCAUCAAACCAGACUUUUCCUAGUCCCUGAGACCCUAACUUGUGAGGUAUUUUAGUAACAUCACAAGUCAGGCUCUUGGGACCUAGGCGGAGGGGAACCAGCA	16884420	24|6068111|5,25|6545385|2	.((......((...(((..(((((..((..(((.(((.((((((((..(((....)))...)))))))).))).)))..))..)))))..))).)).....)).	-41.3	miPred_miRDeep	non_repeat	hsa-mir-125b	1
chr21.fa	+	16884444	UCCCUGAGACCCUAACUUGUGA	22|3399655|166238	AGUCCCUGAGACCCUAACUUGUGAGGUAUUUUAGUAACAUCACAAGUCAGGCUCUUGGGACC	16884442	19|481143|1494,20|869438|22036,21|1638701|27534,22|3399655|166238,23|5230180|248	.(((((.((((.(((.((((((((..(((....)))...)))))))).))).))))))))).	-28.4	miPred	non_repeat	hsa-mir-125b	1
chr21.fa	+	25868166	UUAAUGCUAAUCGUGAUAGGGGU	23|5599745|48	UUGCUGUAGGCUGUAUGCUGUUAAUGCUAAUCGUGAUAGGGGUUUUUGCCUCCAACUGACUCCUACAUAUUAGCAUUAACAGUGUAUGAUGCCUGUUACUAGCAU	25868146	20|946812|9,21|1858721|26,22|4323469|24,23|5599745|48,24|6192287|17,25|6621596|13,26|6917189|3	.((((((((((.(((((((((((((((((((.(((.((((((((.(((....)))..))))))))))))))))))))))))))))))...)))))....))))).	-47.4	miPred_miRDeep	non_repeat	hsa-mir-155	1
chr21	+	16884483	ACAAGUCAGGCUCUUGGGACCU	hsa_22_2078385_x168	CAUCAAACCAGACUUUUCCUAGUCCCUGAGACCCUAACUUGUGAGGUAUUUUAGUAACAUCACAAGUCAGGCUCUUGGGACCUAGGCGGAGGGGAACCAGCAGCUUUGGACCUUAUUGAUUGUCUGCA	16884422	miRDeep	.......((...(((..(((((..((..(((.(((.((((((((..(((....)))...)))))))).))).)))..))..)))))..))).)).....(((((..(.((.....)).)..).)))).	-45.8	miRDeep	non_repeat	hsa-mir-125b-2*	1
chr7.fa	+	73243479	GAGCUUAUUCAUAAAAGUGCAG	22|2765875|90	CCUGUAGCCAGUCAGAAAUGAGCUUAUUCAUAAAAGUGCAGUAUGGUGAAGUCAAUCUGUAAUUUUAUGUAUAAGCUAGUCUCUGAUUGAAACAUGCAGC	73243460	20|756724|5,21|1365033|32,22|2765875|90	.(((((..((((((((.((.(((((((.(((((((.(((((..(((.....)))..))))).))))))).))))))).)).)))))))).....))))).	-35.5	miPred_miRDeep	non_repeat	hsa-mir-590-5p	0.803045
chr7.fa	+	127635165	CUUUUUGCGGUCUGGGCUUGC	21|1343676|6861	GGAUGGCUGCUGUCUCCUUUGGAUCUUUUUGCGGUCUGGGCUUGCUGUUCCUCUCAACAGUAGUCAGGAAGCCCUUACCCCAAAAAGUAUCUGCGGGAGGCCUUGUCCA	127635141	20|743840|5207,21|1343676|6861,22|2734471|253,23|4944921|15,24|5912719|39,25|6431900|3	(((..(.....(((((((.((((((((((((.(((..((((((.(((..(..((....))..).))).))))))..))).))))))).))))).))))))).)..))).	-47	miPred_miRDeep	non_repeat	hsa-mir-129-5p	1
chr7.fa	+	127635209	AAGCCCUUACCCCAAAAAGUAU	22|2012232|4183	GGAUGGCUGCUGUCUCCUUUGGAUCUUUUUGCGGUCUGGGCUUGCUGUUCCUCUCAACAGUAGUCAGGAAGCCCUUACCCCAAAAAGUAUCUGCGGGAGGCCUUGUCCA	127635141	18|14476|65,19|259290|158,20|560083|450,21|1022616|278,22|2012232|4183	(((..(.....(((((((.((((((((((((.(((..((((((.(((..(..((....))..).))).))))))..))).))))))).))))).))))))).)..))).	-47	miPred_miRDeep	non_repeat	hsa-mir-129*	1
chr7.fa	+	129923203	UCAAGAGCAAUAACGAAAAAUG	22|3291564|14282	GAUUGGAAAUGAUUUGUUUUGAGCGGGGGUCAAGAGCAAUAACGAAAAAUGUUUGUCAUAAACCGUUUUUCAUUAUUGCUCCUGACCUCCUCUCAUUUGCUAUAUUCAAU	129923174	18|195318|56,19|476488|189,20|857910|303,21|1584460|2631,22|3291564|14282,23|5195848|6768,24|6047012|40	.((((((.(((....((..((((.((((((((.(((((((((.((((((((.((......)).)))))))).))))))))).)))))))).))))...))))).))))))	-43.4	miPred_miRDeep	non_repeat	hsa-mir-335	1
chr7.fa	+	129923239	UUUUUCAUUAUUGCUCCUGACC	22|4444089|106	GAUUGGAAAUGAUUUGUUUUGAGCGGGGGUCAAGAGCAAUAACGAAAAAUGUUUGUCAUAAACCGUUUUUCAUUAUUGCUCCUGACCUCCUCUCAUUUGCUAUAUUCAAUU	129923174	20|965424|3,21|1896321|18,22|4444089|106	(((((((.(((....((..((((.((((((((.(((((((((.((((((((.((......)).)))))))).))))))))).)))))))).))))...))))).)))))))	-44.3	miPred_miRDeep	non_repeat	hsa-mir-335*	1
chr7.fa	+	136238529	CAACCUGGAGGACUCCAUGCUGU	23|4816524|1032	UUGCUGGUUUGGAAAGUUCAUUGUUCGACACCAUGGAUCUCCAGGUGGGUCAAGUUUAGAGAUGCACCAACCUGGAGGACUCCAUGCUGUUGAGCUGUUCACAAGCAGCGG	136238462	19|347975|7,20|682567|56,21|1241907|239,22|2515827|623,23|4816524|1032,24|5835106|43,25|6362589|4	.(((((.(((((((........((((((((.(((((((((((((((.(((...(((....)))..))).)))))))))..)))))).))))))))..))).))))))))).	-47.3	miPred_miRDeep	non_repeat	hsa-mir-490-3p	1
chr7.fa	+	136238492	CCAUGGAUCUCCAGGUGGGU	20|706034|248	GCUGGUUUGGAAAGUUCAUUGUUCGACACCAUGGAUCUCCAGGUGGGUCAAGUUUAGAGAUGCACCAACCUGGAGGACUCCAUGCUGUUGAGCUGUUCACAAGCAGCG	136238464	19|365305|42,20|706034|248	((((.(((((((........((((((((.(((((((((((((((.(((...(((....)))..))).)))))))))..)))))).))))))))..))).)))))))).	-47.1	miPred	non_repeat	hsa-mir-490-5p	1
chr7.fa	+	150566507	UCCGGUUCUCAGGGCUCCA	19|481762|20	AGGCCAGGAAGAGGAGGAAGCCCUGGAGGGGCUGGAGGUGAUGGAUGUUUUCCUCCGGUUCUCAGGGCUCCACCUCUUUCGGGCCG	150566454	18|199166|4,19|481762|20,20|870860|10,21|1641968|20,22|3415293|8	.((((.((((((((.(((.((((((..(((((((((((.(((....)))..)))))))))))))))))))).)))))))).)))).	-56.6	miPred_miRDeep	non_repeat	hsa-mir-671-3p	1
chr7.fa	-	1029117	UGAGCGCCUCGACGACAGAGCCG	23|5302473|344	CCGCAGGGGCGGGGCGGCCGCUCUCCCUGUCCUCCAGGAGCUCACGUGUGCCUGCCUGUGAGCGCCUCGACGACAGAGCCGGCGCCUGCCCCAGUGU	1029101	21|1697998|58,20|890211|44,19|491510|7,24|6098041|3,23|5302473|344,22|3587093|37	.(((.((((((((.((.(.(((((....(((.((.(((.(((((((.((....)).))))))).))).)).)))))))).).)))))))))).))).	-53.8	miPred	non_repeat	hsa-mir-339-3p	0.961826
chr7.fa	-	1029151	CCUGUCCUCCAGGAGCUCACGU	22|2618471|3	AGGGGCGGGGCGGCCGCUCUCCCUGUCCUCCAGGAGCUCACGUGUGCCUGCCUGUGAGCGCCUCGACGACAGAGCCGGCGCCUGCCCCA	1029105	22|2618471|3	.((((((((.((.(.(((((....(((.((.(((.(((((((.((....)).))))))).))).)).)))))))).).)))))))))).	-52	miPred	non_repeat	hsa-mir-339-5p	0.974545
chr7.fa	-	25956105	AAAGUUCUGAGACACUCCGACU	22|1946062|20	UGGUCUUUUGAGGCAAAGUUCUGAGACACUCCGACUCUGAGUAUGAUAGAAGUCAGUGCACUACAGAACUUUGUCUCUAGAGGCUG	25956055	22|1946062|20,21|985995|2,20|541196|15	.(((((((.((((((((((((((((.((((..(((((((.......))).))))))))..)).)))))))))))))).))))))).	-37.6	miPred	non_repeat	hsa-mir-148a*	1
chr7.fa	-	25956067	UCAGUGCACUACAGAACUUUGU	22|3375142|13530	UGGUCUUUUGAGGCAAAGUUCUGAGACACUCCGACUCUGAGUAUGAUAGAAGUCAGUGCACUACAGAACUUUGUCUCUAGAGGCU	25956056	24|6063634|91,23|5221612|524,22|3375142|13530,21|1627586|1124,20|865601|236,19|479555|97,18|197326|59	.(((((((.((((((((((((((((.((((..(((((((.......))).))))))))..)).)))))))))))))).)))))))	-36.9	miPred	non_repeat	hsa-mir-148a	1
chr7.fa	-	92951196	GUGACAUCACAUAUACGGCAG	21|1477319|6	CUGCUGUUGGUGGCAGCUUGGUGGUCGUAUGUGUGACGCCAUUUACUUGAACCUUUAGGAGUGACAUCACAUAUACGGCAGCUAAACUGCUACAUGGGACAACAA	92951172	21|1477319|6,20|812998|6	.((.((((.(((((((.(((((.(((((((((((((.(.((((..(((((....))))))))).).))))))))))))).))))).)))))))....)))).)).	-42.5	miPred	non_repeat	hsa-mir-489	0.983571
chr7.fa	-	99529335	ACUGCUGAGCUAGCACUUCCCGA	23|4599574|5	GGACCUCAGUCCUGGGGGCUCCAAAGUGCUGUUCGUGCAGGUAGUGUGAUUACCCAACCUACUGCUGAGCUAGCACUUCCCGAGCCCCCGGGACACGUUCU	99529317	23|4599574|5,22|2161535|5	((((....(((((((((((((..((((((((((((.((((.(((..((......))..)))))))))))).)))))))...)))))))))))))..)))).	-55.9	miPred	non_repeat	hsa-mir-93*	1
chr7.fa	-	99529374	CAAAGUGCUGUUCGUGCAGGUAG	23|4814204|10594	GGACCUCAGUCCUGGGGGCUCCAAAGUGCUGUUCGUGCAGGUAGUGUGAUUACCCAACCUACUGCUGAGCUAGCACUUCCCGAGCCCCCGGGACACGUUCU	99529317	24|5833941|433,23|4814204|10594,22|2512302|1179,21|1239881|454,20|681955|97	((((....(((((((((((((..((((((((((((.((((.(((..((......))..)))))))))))).)))))))...)))))))))))))..)))).	-55.9	miPred	non_repeat	hsa-mir-93	1
chr7.fa	-	99529561	CCGCACUGUGGGUACUUGCUGC	22|2610789|946	CCGCUCCAGCCCUGCCGGGGCUAAAGUGCUGACAGUGCAGAUAGUGGUCCUCUCCGUGCUACCGCACUGUGGGUACUUGCUGCUCCAGCAGGGCACGCACAGCGU	99529539	23|4875902|9,22|2610789|946,21|1290571|333,20|710519|239	.((((...(((((((.(((((..(((((((.(((((((.(.((((((......))..))))).))))))).)))))))...))))).)))))))......)))).	-55.8	miPred	non_repeat	hsa-mir-106b*	1
chr7.fa	-	99529601	UAAAGUGCUGACAGUGCAGAUA	22|3014787|4993	CCGCUCCAGCCCUGCCGGGGCUAAAGUGCUGACAGUGCAGAUAGUGGUCCUCUCCGUGCUACCGCACUGUGGGUACUUGCUGCUCCAGCAGGGCACGCACAGCGU	99529539	24|6006167|16,23|5091968|101,22|3014787|4993,21|1496821|4704	.((((...(((((((.(((((..(((((((.(((((((.(.((((((......))..))))).))))))).)))))))...))))).)))))))......)))).	-55.8	miPred	non_repeat	hsa-mir-106b	1
chr7.fa	-	126485438	UUGUGUCAAUAUGCGAUGAUGU	22|4431738|248	UUGAUGAUAUUAUGCCAUGACAUUGUGUCAAUAUGCGAUGAUGUGUUGUGAUGGCACAGCGUCAUCACGUGGUGACGCAACAUCAUGACGUAAGACGUCAC	126485381	23|5638723|2,22|4431738|248,21|1890498|6,20|961492|2,19|528130|2	.(((((...(((((.(((((..((((((((.((((.((((((((..((((....)))))))))))).)))).))))))))..))))).)))))..))))).	-43.3	miPred	non_repeat	hsa-mir-592	1
chr7.fa	-	129197523	UUUGGCAAUGGUAGAACUCACACU	24|6216029|106	GAGCUGCUUGCCUCCCCCCGUUUUUGGCAAUGGUAGAACUCACACUGGUGAGGUAACAGGAUCCGGUGGUUCUAGACUUGCCAACUAUGGGGCGAGGACUCA	129197467	26|6930432|3,25|6653142|9,24|6216029|106,23|5642746|16	(((.......((((.((((((..(((((((.(.((((((...((((((..............))))))))))))..))))))))..)))))).)))).))).	-41.24	miPred	non_repeat	hsa-mir-182	0.997167
chr7.fa	-	129201815	UUUGGCACUAGCACAUUUUUGCU	23|5642758|6	CCAGUGCCAUCUGCUUGGCCGAUUUUGGCACUAGCACAUUUUUGCUUGUGUCUCUCCGCUCUGAGCAAUCAUGUGCAGUGCCAAUAUGGGAAAAGCAGGACCCGCAGCUGC	129201750	23|5642758|6,21|1893819|5,20|963704|2	.((((((..(((((((..((.((.((((((((.((((((..(((((((((......)))...))))))..)))))))))))))).)).))..)))))))....))).))).	-50.6	miPred	non_repeat	hsa-mir-96	1
chr7.fa	-	129202043	UAUGGCACUGGUAGAAUUCACU	22|3279663|16	AGUGUGACUCCUGUUCUGUGUAUGGCACUGGUAGAAUUCACUGUGAACAGUCUCAGUCAGUGAAUUACCGAAGGGCCAUAAACAGAGCAGAGACAGAUCCACG	129201982	22|3279663|16,23|5190287|2	.(((.((.(((((((((((.((((((..(((((..(((((((((((......)))..)))))))))))))....)))))).))))))))).))....))))).	-41.9	miPred	non_repeat	hsa-mir-183	1
chr7.fa	-	130212047	UAGCACCAUCUGAAAUCGGUUA	22|3190480|1023213	CUUCUGUGACCCCUUAGAGGAUGACUGAUUUCUUUUGGUGUUCAGAGUCAAUAUAAUUUUCUAGCACCAUCUGAAAUCGGUUAUAAUGAUUGGGGAAGAGC	130212029	25|6526780|11,24|6032935|44,23|5162024|9131,22|3190480|1023213,21|1553006|193240,20|845765|7087,19|469236|3159,18|190028|92	.((((....((((.......((((((((((((...(((((((.((((...........)))))))))))...)))))))))))).......)))).)))).	-35.84	miPred	non_repeat	hsa-mir-29a	1
chr7.fa	-	130212085	ACUGAUUUCUUUUGGUGUUCAG	22|2160788|61	ACCCCUUAGAGGAUGACUGAUUUCUUUUGGUGUUCAGAGUCAAUAUAAUUUUCUAGCACCAUCUGAAAUCGGUUAUAAUGAUUGGGGA	130212034	25|6291929|5,24|5736754|3,23|4599043|60,22|2160788|61,21|1093675|26	.((((.......((((((((((((...(((((((.((((...........)))))))))))...)))))))))))).......)))).	-35.14	miPred	non_repeat	hsa-mir-29a*	1
chr7.fa	-	130212766	UAGCACCAUUUGAAAUCAGUGUU	23|5162819|18914	GCUUCUUCAGGAAGCUGGUUUCAUAUGGUGGUUUAGAUUUAAAUAGUGAUUGUCUAGCACCAUUUGAAAUCAGUGUUCUUGGGGGAGA	130212755	24|6033170|3,23|5162819|18914,22|3193334|6181,21|1553783|550,20|845891|261,19|469292|132,18|190041|48	.((((((((((((((((((((((.((((((..((((((.............)))))))))))).)))))))))).)))))))))))).	-38.92	miPred	non_repeat	hsa-mir-29b	1
chr7.fa	-	130212808	GCUGGUUUCAUAUGGUGGUUUA	22|2825086|5	GCUUCUUCAGGAAGCUGGUUUCAUAUGGUGGUUUAGAUUUAAAUAGUGAUUGUCUAGCACCAUUUGAAAUCAGUGUUCUUGGGGGAGA	130212755	22|2825086|5,21|1410406|5	.((((((((((((((((((((((.((((((..((((((.............)))))))))))).)))))))))).)))))))))))).	-38.92	miPred	non_repeat	hsa-mir-29b-1*	1
chr7.fa	-	157059801	UUGCAUAGUCACAAAAGUGAUCA	23|5631014|1495	AGCGGUGGCCAGUGUCAUUUUUGUGAUGUUGCAGCUAGUAAUAUGAGCCCAGUUGCAUAGUCACAAAAGUGAUCAUUGGAAACUGUG	157059789	25|6644779|8,24|6207352|601,23|5631014|1495,22|4416366|501,21|1884357|348,20|957284|323,19|524848|172,18|234025|16	.(((((..(((((((((((((((((((..(((((((.((.......))..)))))))..))))))))))))).))))))..))))).	-41.3	miPred	non_repeat	hsa-mir-153	1
chr6.fa	+	52117158	UGGAAUGUAAGGAAGUGUGUGG	22|4083771|1776	GGAUGACACUGCUUCCCGAGGCCACAUGCUUCUUUAUAUCCCCAUAUGGAUUACUUUGCUAUGGAAUGUAAGGAAGUGUGUGGUUUCGGCAAGUGCCUCCU	52117097	18|215195|3,19|502427|15,20|921395|68,21|1802543|224,22|4083771|1776,23|5502977|372,24|6150510|72,25|6596621|11	(((.(.((((.....((((((((((((((((((((((((..(((((.(.(......).)))))).))))))))))))))))))))))))..))))).))).	-47.6	miPred_miRDeep	non_repeat	hsa-mir-206	1
chr6.fa	+	52121745	UUUGGUCCCCUUCAACCAGCU	21|1894327|3	AUGCCCCCUGCUCUGGCUGGUCAAACGGAACCAAGUCCGUCUUCCUGAGAGGUUUGGUCCCCUUCAACCAGCUACAGCAGGGCUGGCAA	52121693	20|963971|2,21|1894327|3	.(((((((((((.((((((((..((.((.((((((.((.((((...)))))))))))).)).))..)))))))).)))))))..)))).	-46.5	miPred_miRDeep	non_repeat	hsa-mir-133b	1
chr6.fa	+	98579183	AUUUGUGCUUGGCUCUGUCAC	21|1237605|8	AGAGGCAGAUAUUUUCAAAGCAAUGUGUGACAGGUACAGGGACAAAUCCCGUUAAUAAGUAAGAGGAUUUGUGCUUGGCUCUGUCACAUGCCACUUUGAAAACCUACCCUCA	98579117	21|1237605|8	.((((......(((((((((...(((((((((((..((((.((((((((..(((.....)))..)))))))).))))..)))))))))))...))))))))).....)))).	-45.7	miPred	non_repeat	hsa-mir-2113	0.999905
chr6.fa	-	72143390	CUGGGAGAAGGCUGUUUACU	20|738664|1058	ACUGAGCGACAGAUACUGUAAACAUCCUACACUCUCAGCUGUGGAAAGUAAGAAAGCUGGGAGAAGGCUGUUUACUCUUUCUGCCUUGGA	72143376	24|5905905|2,23|4935905|45,22|2720956|980,21|1336560|309,20|738664|1058,19|389908|65,18|127640|28	.(..((.(.((((....(((((((.(((...(((((((((..............))))))))).))).)))))))....)))))))..).	-34.14	miPred	non_repeat	hsa-mir-30c-2*	1
chr6.fa	-	72143426	UGUAAACAUCCUACACUCUCAGCU	24|6178825|4771	ACUGAGCGACAGAUACUGUAAACAUCCUACACUCUCAGCUGUGGAAAGUAAGAAAGCUGGGAGAAGGCUGUUUACUCUUUCUGCCUUGGA	72143376	24|6178825|4771,23|5571238|449,22|4262245|166,21|1842346|165	.(..((.(.((((....(((((((.(((...(((((((((..............))))))))).))).)))))))....)))))))..).	-34.14	miPred	non_repeat	hsa-mir-30c	1
chr6.fa	-	72169978	CUUUCAGUCGGAUGUUUGCAGC	22|2732745|1855	GCUGUUGACAGUGAGCGACUGUAAACAUCCUCGACUGGAAGCUGUGAAGCCACAGAUGGGCUUUCAGUCGGAUGUUUGCAGCUGCCUACUGCCUCGGA	72169962	23|4943997|26,22|2732745|1855,21|1342524|1230,20|743036|354,19|393363|93,18|130722|51	.(((..(.(((((.(((.((((((((((((..((((((((((((((....))).....))))))))))))))))))))))).))).))))))..))).	-47.8	miPred	non_repeat	hsa-mir-30a*	1
chr6.fa	-	72170017	UGUAAACAUCCUCGACUGGAAGCU	24|6179080|40419	CAGUGAGCGACUGUAAACAUCCUCGACUGGAAGCUGUGAAGCCACAGAUGGGCUUUCAGUCGGAUGUUUGCAGCUGCCUACU	72169970	21|1842385|5839,20|939341|2972,19|513498|1019,18|224642|94,27|7160813|2,26|6912406|11,25|6610827|39,24|6179080|40419,23|5571452|32291,22|4262367|23368	.((((.(((.((((((((((((..((((((((((((((....))).....))))))))))))))))))))))).))).))))	-41.3	miPred	non_repeat	hsa-mir-30a	1
chr5.fa	+	148788700	GGUGCAGUGCUGCAUCUCUGG	21|1454103|1068	AGCAGCGCAGCGCCCUGUCUCCCAGCCUGAGGUGCAGUGCUGCAUCUCUGGUCAGUUGGGAGUCUGAGAUGAAGCACUGUAGCUCAGGAAGAGAGAAGUUGUUCUGCA	148788670	19|443405|36,20|803819|28,21|1454103|1068,22|2936826|713,23|5053081|59,24|5981435|17	.((((.(((((......((((.(..((((((.(((((((((.((((((.((((......)).)).)))))).))))))))).))))))..).)))).))))).)))).	-55.7	miPred	non_repeat	hsa-mir-143*	1
chr5.fa	+	148788734	UGAGAUGAAGCACUGUAGCU	20|888566|178685	AGCAGCGCAGCGCCCUGUCUCCCAGCCUGAGGUGCAGUGCUGCAUCUCUGGUCAGUUGGGAGUCUGAGAUGAAGCACUGUAGCUCAGGAAGAGAGAAGUUGUUCUGCA	148788670	18|206556|5011,19|491043|15890,20|888566|178685,21|1694634|161181,22|3575852|15003,23|5299400|89,24|6097125|2	.((((.(((((......((((.(..((((((.(((((((((.((((((.((((......)).)).)))))).))))))))).))))))..).)))).))))).)))).	-55.7	miPred_miRDeep	non_repeat	hsa-mir-143	1
chr5.fa	+	148788755	AGGAAGAGAGAAGUUGUUCUG	21|1170752|2	AGCAGCGCAGCGCCCUGUCUCCCAGCCUGAGGUGCAGUGCUGCAUCUCUGGUCAGUUGGGAGUCUGAGAUGAAGCACUGUAGCUCAGGAAGAGAGAAGUUGUUCUGCA	148788670	21|1170752|2	.((((.(((((......((((.(..((((((.(((((((((.((((((.((((......)).)).)))))).))))))))).))))))..).)))).))))).)))).	-55.7	miPred	non_repeat	hsa-mir-143	0.937524
chr5.fa	+	148790417	GUCCAGUUUUCCCAGGAAUCCCU	23|5069035|993	CGCUCCCACCUUGUCCUCACGGUCCAGUUUUCCCAGGAAUCCCUUAGAUGCUAAGAUGGGGAUUCCUGGAAAUACUGUUCUUGAGGUCAUGGUUUCACAGCU	148790396	20|810326|154,21|1474782|368,22|2972819|441,23|5069035|993,24|5989698|109	.(((...(((.((.(((((.((..((((.((.((((((((((((.............)))))))))))).)).))))..))))))).)).))).....))).	-44.02	miPred_miRDeep	non_repeat	hsa-mir-145	1
chr5.fa	+	148790457	AUUCCUGGAAAUACUGUUCUU	21|1235226|615	CGCUCCCACCUUGUCCUCACGGUCCAGUUUUCCCAGGAAUCCCUUAGAUGCUAAGAUGGGGAUUCCUGGAAAUACUGUUCUUGAGGUCAUGGUUUCACAGCU	148790396	19|345199|31,20|678619|407,21|1235226|615,22|2503288|4	.(((...(((.((.(((((.((..((((.((.((((((((((((.............)))))))))))).)).))))..))))))).)).))).....))).	-44.02	miPred_miRDeep	non_repeat	hsa-mir-145*	1
chr5.fa	+	149092585	CUCCUGACUCCAGGUCCUGUGU	22|2705780|3	AGAGGGUGACAGAGCCACCCAGGGCUCCUGACUCCAGGUCCUGUGUGUUACCUAGAAAUAGCACUGGACUUGGAGUCAGAAGGCCUGAGUGGAGUCACCUUCC	149092561	22|2705780|3	.(((((((((....((((.((((.((.((((((((((((((...((((((........)))))).)))))))))))))).)).)))).)))).))))))))).	-65.2	miPred	MIRb	hsa-mir-378*	1
chr5.fa	+	149092623	ACUGGACUUGGAGUCAGAAGGC	22|2164072|29783	AGAGGGUGACAGAGCCACCCAGGGCUCCUGACUCCAGGUCCUGUGUGUUACCUAGAAAUAGCACUGGACUUGGAGUCAGAAGGCCUGAGUGGAGUCACCUUCC	149092561	18|37524|402,19|287890|252,20|598516|4055,21|1094864|19707,22|2164072|29783,23|4601609|152,24|5738275|62	.(((((((((....((((.((((.((.((((((((((((((...((((((........)))))).)))))))))))))).)).)))).)))).))))))))).	-65.2	miPred_miRDeep	MIRb	hsa-mir-378	0.999955
chr5.fa	+	159844957	UGAGAACUGAAUUCCAUGGGUU	22|3549387|731	AAAGCCGAUGUGUAUCCUCAGCUUUGAGAACUGAAUUCCAUGGGUUGUGUCAGUGUCAGACCUCUGAAAUUCAGUUCUUCAGCUGGGAUAUCUCUGUCAUCGUGGGCUUG	159844933	19|490302|25,20|886026|27,21|1686676|195,22|3549387|731,23|5291760|196,24|6094078|70	.(((((.(((.((((((.(((((..((((((((((((.((.(((((.((.......))))))).)).)))))))))))).))))))))))).........))).))))).	-44.6	miPred_miRDeep	non_repeat	hsa-mir-146a	0.999727
chr5.fa	+	175727569	CUUGGCACCUAGCAAGCACUCA	22|2730506|2723	CAGCACCCAGAUCAGUGCUUGGCACCUAGCAAGCACUCAGUAAAUAUUUGUUGAGUGCCUGCUAUGUGCCAGGCAUUGUGCUGAGGGCUU	175727552	18|130294|3,19|392899|49,20|742402|168,21|1341624|425,22|2730506|2723,23|4942941|3	.(((.(((((..(((((((((((((.(((((.(((((((((((....))))))))))).))))).)))))))))))))..))).))))).	-53.3	miPred_miRDeep	L2	hsa-mir-1271	0.988545
chr5.fa	-	54502171	UGGCAGUGUAUUGUUAGCUGGU	22|4114135|13	CUGUGUGUGAUGAGCUGGCAGUGUAUUGUUAGCUGGUUGAAUAUGUGAAUGGCAUCGGCUAACAUGCAACUGCUGUCUUAUUGCAUAUAC	54502118	22|4114135|13	.((((((..(((((.(((((((((((.((((((((((....(((....)))..)))))))))))))).))))))).)))))..)))))).	-39	miPred	non_repeat	hsa-mir-449a	0.999045
chr5.fa	-	59035214	UAACUGGUUGAACAACUGAAC	21|1506398|190	CUGUGCUCUUUGAUUACAGUUGUUCAACCAGUUACUAAUCUAACUAAUUGUAACUGGUUGAACAACUGAACCCAAAGGGUGCAA	59035201	24|6009172|2,23|5100099|134,22|3037973|57,21|1506398|190,20|827272|44,19|461927|39	.((..(((((((....(((((((((((((((((((..............)))))))))))))))))))....)))))))..)).	-44.04	miPred	L3	hsa-mir-582-3p	0.988714
chr5.fa	-	59035249	UUACAGUUGUUCAACCAGUUACU	23|5600508|155	CUGUGCUCUUUGAUUACAGUUGUUCAACCAGUUACUAAUCUAACUAAUUGUAACUGGUUGAACAACUGAACCCAAAGGGUGCAA	59035201	25|6621848|2,23|5600508|155,22|4326208|35,21|1860370|43,20|947049|43,19|518299|7	.((..(((((((....(((((((((((((((((((..............)))))))))))))))))))....)))))))..)).	-44.04	miPred	L3	hsa-mir-582-5p	1
chr5.fa	-	87998415	AAAACUCCUUCAAGAUCGCCGGGG	24|5647885|18	GCCUGUGUGGGAAGCGAGUUGUUAUCUUUGGUUAUCUAGCUGUAUGAGUGUAUUGGUCUUCAUAAAGCUAGAUAACCGAAAGUAAAAACUCCUUCAAGAUCGCCGGGG	87998415	24|5647885|18,23|4446850|17,22|1900303|2	.((((.((((((((.(((((.(((..(((((((((((((((.((((((..(....)..)))))).)))))))))))))))..))).)))))))))....)))))))).	-47.5	miPred	non_repeat	hsa-mir-9*	0.999667
chr5.fa	-	87998440	AUAAAGCUAGAUAACCGAAAGU	22|2451553|60803	GCCUGUGUGGGAAGCGAGUUGUUAUCUUUGGUUAUCUAGCUGUAUGAGUGUAUUGGUCUUCAUAAAGCUAGAUAACCGAAAGUAAAAACUCCUUCAAGAUCGCCGGGG	87998415	26|6727871|6,25|6342148|68,24|5808561|4638,23|4778651|25951,22|2451553|60803,21|1209436|1482,20|661297|482,19|330692|144,18|73689|230	.((((.((((((((.(((((.(((..(((((((((((((((.((((((..(....)..)))))).)))))))))))))))..))).)))))))))....)))))))).	-47.5	miPred	non_repeat	hsa-mir-9*	1
chr5.fa	-	87998476	UCUUUGGUUAUCUAGCUGUAUGA	23|5264228|143787	GCCUGUGUGGGAAGCGAGUUGUUAUCUUUGGUUAUCUAGCUGUAUGAGUGUAUUGGUCUUCAUAAAGCUAGAUAACCGAAAGUAAAAACUCCUUCAAGAUCGCCGGGG	87998415	25|6556222|24,24|6085226|159,23|5264228|143787,22|3463954|56765,21|1663964|110047,20|879532|19284,19|487364|5217,18|203807|755	.((((.((((((((.(((((.(((..(((((((((((((((.((((((..(....)..)))))).)))))))))))))))..))).)))))))))....)))))))).	-47.5	miPred	non_repeat	hsa-mir-9	1
chr5.fa	-	87998499	CUGUGUGGGAAGCGAGUUGUUA	22|2726353|4	GCCUGUGUGGGAAGCGAGUUGUUAUCUUUGGUUAUCUAGCUGUAUGAGUGUAUUGGUCUUCAUAAAGCUAGAUAACCGAAAGUAAAAACUCCUUCAAGAUCGCCGGGG	87998415	22|2726353|4	.((((.((((((((.(((((.(((..(((((((((((((((.((((((..(....)..)))))).)))))))))))))))..))).)))))))))....)))))))).	-47.5	miPred	non_repeat	hsa-mir-9	0.9955
chr5.fa	-	167920489	AGCAGCAUUGUACAGGGCUAU	21|1147719|566104	UUCUUGGAAGUUUUCUUACUGCCCUCGGCUUCUUUACAGUGCUGCCUUGUUGCAUAUGGAUCAAGCAGCAUUGUACAGGGCUAUGAAGGCAUUGAGACCUGUUCUUCAUGAU	167920461	27|6973487|4,26|6709733|7,25|6311486|97,24|5766700|8122,23|4687506|521266,22|2326928|140990,21|1147719|566104,20|624054|46856,19|302904|4222,18|49696|646	.((...((((...(((((.((((.((((((.((.(((((((((((.(((.(.(....).).)))))))))))))).))))))..)).)))).)))))......))))..)).	-39.5	miPred	non_repeat	hsa-mir-103	1
chr5.fa	-	168127751	CAUGGUUCUGUCAAGCACCGCG	22|2582942|93	GCUUUCCUUUGUGCUUGAUCUAACCAUGUGGUGGAACGAUGGAAACGGAACAUGGUUCUGUCAAGCACCGCGGAAAGCA	168127744	22|2582942|93,21|1274073|15	(((((((...(((((((((..((((((((..........((....))..))))))))..)))))))))...))))))).	-37.3	miPred	non_repeat	hsa-mir-218-2*	1
chr5.fa	-	168127794	UUGUGCUUGAUCUAACCAUGU	21|1890231|1069	GCUUUCCUUUGUGCUUGAUCUAACCAUGUGGUGGAACGAUGGAAACGGAACAUGGUUCUGUCAAGCACCGCGGAAAGCA	168127744	24|6212464|5,23|5638325|69,22|4431204|133,21|1890231|1069,20|961240|102	(((((((...(((((((((..((((((((..........((....))..))))))))..)))))))))...))))))).	-37.3	miPred	non_repeat	hsa-mir-218	1
chr5.fa	-	179374924	UCCGUCUCAGUUACUUUAUAGCC	23|5234519|13	UGUACCUGGUGUGAUUAUAAAGCAAUGAGACUGAUUGUCAUAUGUCGUUUGUGGGAUCCGUCUCAGUUACUUUAUAGCCAUACCUGGUAUC	179374912	23|5234519|13,22|3415661|8	.(((((.((((((..(((((((...((((((.((((.(((((.......))))))))).))))))....)))))))..)))))).))))).	-36	miPred	MARNA	hsa-mir-340*	0.998609
chr5.fa	-	179374967	UUAUAAAGCAAUGAGACUGAUU	22|4360728|274890	GUACCUGGUGUGAUUAUAAAGCAAUGAGACUGAUUGUCAUAUGUCGUUUGUGGGAUCCGUCUCAGUUACUUUAUAGCCAUACCUGGUA	179374914	24|6195931|17,23|5610573|257,22|4360728|274890,21|1868333|88821	.((((.((((((..(((((((...((((((.((((.(((((.......))))))))).))))))....)))))))..)))))).))))	-34.5	miPred	MARNA	hsa-mir-340	0.998818
chr4.fa	+	20139062	CAUGGUUCCGUCAAGCACCAU	21|1274069|7	GAUAAUGUAGCGAGAUUUUCUGUUGUGCUUGAUCUAACCAUGUGGUUGCGAGGUAUGAGUAAAACAUGGUUCCGUCAAGCACCAUGGAACGUCACGCAGCUUUCU	20138998	21|1274069|7	((....((.(((.(((.((((((.(((((((((..((((((((..((((.........)))).))))))))..))))))))).)))))).))).))).))..)).	-41.9	miPred	non_repeat	hsa-mir-218-1*	1
chr4.fa	+	20139020	UUGUGCUUGAUCUAACCAUGU	21|1890231|1069	AGCGAGAUUUUCUGUUGUGCUUGAUCUAACCAUGUGGUUGCGAGGUAUGAGUAAAACAUGGUUCCGUCAAGCACCAUGGAACGUCACGCA	20139006	20|961240|102,21|1890231|1069,22|4431204|133,23|5638325|69,24|6212464|5	.(((.(((.((((((.(((((((((..((((((((..((((.........)))).))))))))..))))))))).)))))).))).))).	-41.1	miPred_miRDeep	non_repeat	hsa-mir-218	1
chr4.fa	+	38546108	CACGCUCAUGCACACACCCACA	22|2546279|240	CGGCCGAGGGACCUGCGUGGGUGCGGGCGUGUGAGUGUGUGUGUGUGAGUGUGUGUCGCUCCGGGUCCACGCUCAUGCACACACCCACACGCCCACACUCAGGGUCUGCCC	38546041	19|351647|6,20|687964|72,21|1255877|88,22|2546279|240	.(((....((((((...((((((.(((((((((.(.(((((((((((((((((..((......))..))))))))))))))))))))))))))).))))))))))))))).	-71.5	miPred_miRDeep	(TG)n	hsa-mir-574-3p	0.999727
chr4.fa	-	8057939	UUCAACGGGUAUUUAUUGAGCA	22|4374172|11095	AACACAGUGGGCACUCAAUAAAUGUCUGUUGAAUUGAAAUGCGUUACAUUCAACGGGUAUUUAUUGAGCACCCACUCUGU	8057929	23|5614328|12,22|4374172|11095,21|1872540|867,20|951355|117	.(((.((((((..((((((((((..((((((((((((......))).)))))))))..))))))))))..)))))).)))	-36.8	miPred	L2	hsa-mir-95	0.998909
chr4.fa	-	113788827	UAAACGUGGAUGUACUUGCUUU	22|3004468|7	CAAGACUGGGCUCCCCACCACUUAAACGUGGAUGUACUUGCUUUGAAACUAAAGAAGUAAGUGCUUCCAUGUUUUGGUGAUGGUAAGUCUUCCUU	113788776	22|3004468|7	.(((...(((((..(((.((((.(((((((((.(((((((((((.........))))))))))).))))))))).)))).)))..)))))..)))	-41.7	miPred	non_repeat	hsa-mir-302a*	0.986045
chr3.fa	+	35761023	UCACAGUGAACCGGUCUCUUU	21|1599488|990612	UGCAGUGGGAAGGGGGGCCGAUACACUGUACGAGAGUGAGUAGCAGGUCUCACAGUGAACCGGUCUCUUUCCCUACUGU	35760974	18|195748|3330,19|477252|11575,20|860353|68724,21|1599488|990612,22|3310004|40111,23|5202208|217	.((((((((.((((((((((...((((((..((((.(........).))))))))))...)))))))))).))))))))	-38.3	miPred_miRDeep	non_repeat	hsa-mir-128	1
chr3.fa	+	37985947	CCUAUUCUUGGUUACUUGCACG	22|2615150|6	GCCCUGGCGAAGGCCGUGGCCUCGUUCAAGUAAUCCAGGAUAGGCUGUGCAGGUCCCAAUGGGCCUAUUCUUGGUUACUUGCACGGGGACGCGGGCCUGGACGCCGGCA	37985884	22|2615150|6	(((..((((.((((((((.((((((.(((((((((.((((((((((.((.......))...)))))))))).))))))))).)))))).))).)))))...))))))).	-60.4	miPred_miRDeep	non_repeat	hsa-mir-26a-1*	0.999864
chr3.fa	+	37985908	UUCAAGUAAUCCAGGAUAGGCU	22|4379606|228795	GGCGAAGGCCGUGGCCUCGUUCAAGUAAUCCAGGAUAGGCUGUGCAGGUCCCAAUGGGCCUAUUCUUGGUUACUUGCACGGGGACGCGGGCCUGGACGCCG	37985889	18|230258|465,19|520624|1146,20|951612|4159,21|1873282|14582,22|4379606|228795,23|5616071|259,24|6198341|718	((((.((((((((.((((((.(((((((((.((((((((((.((.......))...)))))))))).))))))))).)))))).))).)))))...)))).	-56.5	miPred_miRDeep	non_repeat	hsa-mir-26a	1
chr3.fa	+	44130730	AGCUGGUGUUGUGAAUCAGGCCG	23|4732071|30055	CCUCCCUGGCAUGGUGUGGUGGGGCAGCUGGUGUUGUGAAUCAGGCCGUUGCCAAUCAGAGAACGGCUACUUCACAACACCAGGGCCACACCACACUACAGGCAGC	44130705	21|1168470|7783,22|2377121|4085,23|4732071|30055,24|5779691|4323,25|6321041|601,26|6714376|2	.((.((((...((((((((((.(((..(((((((((((((...(((((((..(.....)..)))))))..))))))))))))).))).)))))))))))))).)).	-60.2	miPred_miRDeep	non_repeat	hsa-mir-138	0.999522
chr3.fa	+	44130770	GCUACUUCACAACACCAGGGC	21|1407027|98	CCCUGGCAUGGUGUGGUGGGGCAGCUGGUGUUGUGAAUCAGGCCGUUGCCAAUCAGAGAACGGCUACUUCACAACACCAGGGCCACACCACACUACAGGC	44130708	19|422973|4,20|779117|17,21|1407027|98	.((((...((((((((((.(((..(((((((((((((...(((((((..(.....)..)))))))..))))))))))))).))).)))))))))))))).	-59.2	miPred	non_repeat	hsa-mir-138-1*	0.974714
chr3.fa	+	161605089	UAGCAGCACAUCAUGGUUUACA	22|3200478|1535	GCCUUAAAGUACUGUAGCAGCACAUCAUGGUUUACAUGCUACAGUCAAGAUGCGAAUCAUUAUUUGCUGCUCUAGAAAUUUAAGGA	161605075	21|1555703|798,22|3200478|1535,23|5164764|7	.(((((((...(((.(((((((.((.((((((..(((.((.......)))))..)))))).)).))))))).)))...))))))).	-29.8	miPred_miRDeep	non_repeat	hsa-mir-15b	0.999864
chr3.fa	+	161605127	CGAAUCAUUAUUUGCUGCUCU	21|1297450|7	GCCUUAAAGUACUGUAGCAGCACAUCAUGGUUUACAUGCUACAGUCAAGAUGCGAAUCAUUAUUUGCUGCUCUAGAAAUUUAAGGA	161605075	20|715530|5,21|1297450|7,22|2622232|6	.(((((((...(((.(((((((.((.((((((..(((.((.......)))))..)))))).)).))))))).)))...))))))).	-29.8	miPred_miRDeep	non_repeat	hsa-mir-15b*	1
chr3.fa	+	161605236	UAGCAGCACGUAAAUAUUGGCG	22|3201150|21983	UUGUUCCACUCUAGCAGCACGUAAAUAUUGGCGUAGUGAAAUAUAUAUUAAACACCAAUAUUACUGUGCUGCUUUAGUGUGACA	161605225	19|469545|377,20|846378|610,21|1555845|672,22|3201150|21983,23|5165059|5244,24|6033878|44,25|6527244|3	.(((..((((..(((((((((..((((((((.((..(((........))).)).))))))))..)))))))))..))))..)))	-32.6	miPred_miRDeep	non_repeat	hsa-mir-16	1
chr3.fa	+	161605278	ACCAAUAUUACUGUGCUGCUUU	22|2102730|75	UUGUUCCACUCUAGCAGCACGUAAAUAUUGGCGUAGUGAAAUAUAUAUUAAACACCAAUAUUACUGUGCUGCUUUAGUGUGACA	161605225	20|586967|12,21|1066531|33,22|2102730|75,23|4563867|7	.(((..((((..(((((((((..((((((((.((..(((........))).)).))))))))..)))))))))..))))..)))	-32.6	miPred_miRDeep	non_repeat	hsa-mir-16-2*	1
chr3.fa	+	169752396	GCGACCCAUACUUGGUUUCA	20|775803|465	CUGCCAGAUGUGCUCUCCUGGCCCAUGAAAUCAAGCGUGGGUGAGACCUGGUGCAGAACGGGAAGGCGACCCAUACUUGGUUUCAGAGGCUGUGAGAAUAACUGCAA	169752331	19|420040|86,20|775803|465,21|1401033|158,22|2811700|10	.(((.((.(((..((((.(((((..((((((((((..((((((...((((........))))....).)))))..))))))))))..))))).))))))).))))).	-43.4	miPred_miRDeep	non_repeat	hsa-mir-551b	1
chr3.fa	+	187987158	ACCUUCUUGUAUAAGCACUGUGCUAA	26|6693543|48	AUUAUUUUACCUUCUUGUAUAAGCACUGUGCUAAAAUUGCAGACACUAGGACCAUGUCUUGGUUUUUGCAAUAAUGCUAGCAGAGUACACACAAGAAGAAAAGUAA	187987150	24|5730490|22,25|6287379|32,26|6693543|48,27|6959953|22,28|7191192|2	.(((((((..((((((((....(.(((.(((((..((((((((.((((((((...)))))))).)))))))).....))))).))).)..)))))))).)))))))	-35.9	miPred	non_repeat	hsa-mir-1248	0.961769
chr3.fa	+	189889276	AAGGAGCUCACAGUCUAUUGA	21|1027911|610	UGGUCCUUGCCCUCAAGGAGCUCACAGUCUAUUGAGUUACCUUUCUGACUUUCCCACUAGAUUGUGAGCUCCUGGAGGGCAGGCACUU	189889262	18|17529|35,19|262800|98,20|565012|270,21|1027911|610,22|2025255|351,23|4522341|27	.(((.(((((((((.((((((((((((((((.(((((((......)))))....)).)))))))))))))))).))))))))).))).	-50.9	miPred_miRDeep	L2	hsa-mir-28-5p	1
chr3.fa	+	189889316	CACUAGAUUGUGAGCUCCUGGA	22|2549104|1714	UGGUCCUUGCCCUCAAGGAGCUCACAGUCUAUUGAGUUACCUUUCUGACUUUCCCACUAGAUUGUGAGCUCCUGGAGGGCAGGCACUU	189889262	18|92214|5,19|352083|3,20|688561|18,21|1257169|184,22|2549104|1714,23|4834734|98	.(((.(((((((((.((((((((((((((((.(((((((......)))))....)).)))))))))))))))).))))))))).))).	-50.9	miPred_miRDeep	L2	hsa-mir-28-3p	1
chr3.fa	-	10411215	UCCAUUACACUACCCUGCCUCU	22|3388354|92	UACUCGGCCCGCACUCUCUCCAUUACACUACCCUGCCUCUUCUCCAUGAGAGGCAGCGGGGUGUAGUGGAUAGAGCACGGGUUCAAGUC	10411166	23|5226841|3,22|3388354|92,21|1633778|2,20|867859|2	.(((.((((((..((((.(((((((((((.(((((((((((......))))))))).))))))))))))).))))..))))))..))).	-49.9	miPred	MIRb	hsa-mir-885-5p	1
chr3.fa	-	10411184	AGGCAGCGGGGUGUAGUGGAU	21|1182365|4948	CGGCCCGCACUCUCUCCAUUACACUACCCUGCCUCUUCUCCAUGAGAGGCAGCGGGGUGUAGUGGAUAGAGCACGGGUUC	10411171	24|5790153|4,23|4747958|9,22|2397179|531,18|61073|40,21|1182365|4948,20|641750|508,19|315624|296	.((((((..((((.(((((((((((.(((((((((((......))))))))).))))))))))))).))))..)))))).	-49.4	miPred	MIRb	hsa-mir-885-3p	1
chr3.fa	-	49033109	CAACGGAAUCCCAAAAGCAGCUG	23|4817825|59097	CGCCAACGGCUGGACAGCGGGCAACGGAAUCCCAAAAGCAGCUGUUGUCUCCAGAGCAUUCCAGCUGCGCUUGGAUUUCGUCCCCUGCUCUCCUGCCUGAGCA	49033050	26|6741815|2,25|6362895|750,24|5835947|19627,23|4817825|59097,22|2517882|55352,21|1242274|2640	.((((..(((.(((.((((((..(((((((((.((..(((((((..((((....)).))..)))))))..)))))))))))..)))))).))).))))).)).	-51.2	miPred	non_repeat	hsa-mir-191	1
chr3.fa	-	49033068	CUGCGCUUGGAUUUCGUCCCC	21|1333218|53	CGGCUGGACAGCGGGCAACGGAAUCCCAAAAGCAGCUGUUGUCUCCAGAGCAUUCCAGCUGCGCUUGGAUUUCGUCCCCUGCUCUCCUGCCU	49033055	22|2715820|22,21|1333218|53,20|736337|5,19|387966|4	.(((.(((.((((((..(((((((((.((..(((((((..((((....)).))..)))))))..)))))))))))..)))))).))).))).	-49	miPred	non_repeat	hsa-mir-191*	1
chr3.fa	-	52277336	CUGUACAGGCCACUGCCUUGC	21|1338425|6	GCCUGAUUCCAGGCUGAGGUAGUAGUUUGUACAGUUUGAGGGUCUAUGAUACCACCCGGUACAGGAGAUAACUGUACAGGCCACUGCCUUGCCAGGAACAGCGCG	52277323	21|1338425|6	(((((.((((.(((.((((((((.((((((((((((.....((((.((.((((....))))))..)))))))))))))))).))))))))))).))))))).)).	-51.3	miPred	non_repeat	hsa-let-7g*	1
chr3.fa	-	52277392	UGAGGUAGUAGUUUGUACAGUU	22|3813295|6687330	GCCUGAUUCCAGGCUGAGGUAGUAGUUUGUACAGUUUGAGGGUCUAUGAUACCACCCGGUACAGGAGAUAACUGUACAGGCCACUGCCUUGCCAGGAACAGCGCG	52277323	22|3813295|6687330,21|1747356|619858,20|903289|38932,23|5400007|202905,26|6896127|2,25|6576143|3,24|6122287|67	(((((.((((.(((.((((((((.((((((((((((.....((((.((.((((....))))))..)))))))))))))))).))))))))))).))))))).)).	-51.3	miPred	non_repeat	hsa-let-7g	1
chr3.fa	-	52303326	UAUGGCUUUUUAUUCCUAUGUGA	23|5190689|870	GCCUCGCUGUUCUCUAUGGCUUUUUAUUCCUAUGUGAUUCUACUGCUCACUCAUAUAGGGAUUGGAGCCGUGGCGCACGGCGGGGA	52303277	23|5190689|870,22|3280902|278,21|1578685|396	.(((((((((.(.((((((((((..((((((((((((.............)))))))))))).)))))))))).).))))))))).	-44.52	miPred	non_repeat	hsa-mir-135a	1
chr3.fa	-	52303289	AUAUAGGGAUUGGAGCCGUGGC	22|2469683|57	AGGCCUCGCUGUUCUCUAUGGCUUUUUAUUCCUAUGUGAUUCUACUGCUCACUCAUAUAGGGAUUGGAGCCGUGGCGCACGGCGGGGACA	52303275	22|2469683|57,21|1217051|14,20|665562|9	.(.(((((((((.(.((((((((((..((((((((((((.............)))))))))))).)))))))))).).))))))))).).	-44.72	miPred	non_repeat	hsa-mir-135a*	0.999955
chr3.fa	-	71673880	UCUAUACAGACCCUGGCUUUUC	22|3447406|22	UUGAUAUAUAAGCCAGUUUAAUGUUUUCUAUACAGACCCUGGCUUUUCUUAAAUUUUAUAUAUUGGAAAGCCCAUGUUUGUAUUGGAAACUGCUGGUUUCUUUCAU	71673822	22|3447406|22,21|1654565|3	.(((.....((((((((.....((((((.((((((((...((((((((................))))))))...)))))))).)))))).))))))))...))).	-34.39	miPred	non_repeat	hsa-mir-1284	0.999591
chr2.fa	+	136139486	UCACAGUGAACCGGUCUCUUU	21|1599488|990612	GUUGGAUUCGGGGCCGUAGCACUGUCUGAGAGGUUUACAUUUCUCACAGUGAACCGGUCUCUUUUUCAGCU	136139443	21|1599488|990612,22|3310006|420570,23|5202218|39297,24|6049126|24	((((((...(((((((...((((((..(((((((....)))))))))))))...)))))))...)))))).	-30.9	miPred_miRDeep	non_repeat	hsa-mir-128	1
chr2.fa	+	176723303	UACCCUGUAGAACCGAAUUUGU	22|3140439|30	AGAGGUUGUAACGUUGUCUAUAUAUACCCUGUAGAACCGAAUUUGUGUGGUAUCCGUAUAGUCACAGAUUCGAUUCUAGGGGAAUAUAUGGUCGAUGCAAAAACUUCA	176723279	21|1539158|3,22|3140439|30,23|5142584|5	.((((((....(((((.((((((((.((((.(((((.((((((((((..(((....)))...)))))))))).))))))))).)))))))).)))))....)))))).	-45	miPred_miRDeep	non_repeat	hsa-mir-10b	1
chr2.fa	+	218975624	UUCAAGUAAUUCAGGAUAGGUU	22|4381585|119184	GCCCGGGACCCAGUUCAAGUAAUUCAGGAUAGGUUGUGUGCUGUCCAGCCUGUUCUCCAUUACUUGGCUCGGGGACCGGUGC	218975611	19|520678|411,20|951717|1433,21|1873593|15492,22|4381585|119184,23|5616885|468,24|6198945|31	((((((..((((((.((((((((..(((((((((((.(......))))))))))))..))))))))))).)))..)))).))	-43	miPred	non_repeat	hsa-mir-26b	1
chr2.fa	+	218975659	CCUGUUCUCCAUUACUUGGCU	21|1295764|7	UCGCCCCACCCUGCCCGGGACCCAGUUCAAGUAAUUCAGGAUAGGUUGUGUGCUGUCCAGCCUGUUCUCCAUUACUUGGCUCGGGGACCGGUGCCCUGCAGCCUUGGGGUGA	218975599	21|1295764|7	((((((((..((((((((..((((((.((((((((..(((((((((((.(......))))))))))))..))))))))))).)))..))))......))))...))))))))	-58.1	miPred_miRDeep	non_repeat	hsa-mir-26b*	1
chr2.fa	+	241044105	UCUGGCUCCGUGUCUUCACUCCC	23|5254495|86	GCCGGCGCCCGAGCUCUGGCUCCGUGUCUUCACUCCCGUGCUUGUCCGAGGAGGGAGGGAGGGACGGGGGCUGUGCUGGGGCAGCUGGA	241044091	21|1658011|8,22|3454340|44,23|5254495|86	.(((((((((.(((.(.(.((((((.(((((.(((((.(.(((....))).))))))))))).)))))).).).))).)))).))))).	-55.8	miPred_miRDeep	non_repeat	hsa-mir-149	0.999783
chr2.fa	+	241044145	GAGGGAGGGACGGGGGCUGUGC	22|2772364|6	GCCGGCGCCCGAGCUCUGGCUCCGUGUCUUCACUCCCGUGCUUGUCCGAGGAGGGAGGGAGGGACGGGGGCUGUGCUGGGGCAGCUGGA	241044091	21|1370725|3,22|2772364|6,23|4968468|3	.(((((((((.(((.(.(.((((((.(((((.(((((.(.(((....))).))))))))))).)))))).).).))).)))).))))).	-55.8	miPred_miRDeep	non_repeat	hsa-mir-149*	0.999727
chr2.fa	-	25405024	UUGCAGCUGCCUGGGAGUGACUUC	24|6207109|763	GGGGAUUGUGGGGGGUCGCUCUAGGCACCGCAGCACUGUGCUGGGGAUGUUGCAGCUGCCUGGGAGUGACUUCACACAGUCCU	25405014	25|6644585|334,24|6207109|763,23|5630781|738,22|4416093|203,21|1884161|26,20|957162|79,19|524752|9,18|233940|3	.(((((((((.(((((((((((((((((.((((((((.......)).)))))).).))))).))))))))))).)))))))))	-46.6	miPred	non_repeat	hsa-mir-1301	0.995875
chr2.fa	-	56063659	UACUGCAUCAGGAACUGAUUGGA	23|5153087|42	AGUUUUUGAUGUCGCAGAUACUGCAUCAGGAACUGAUUGGAUAAGAAUCAGUCACCAUCAGUUCCUAAUGCAUUGCCUUCAGCAUCUAAACA	56063608	23|5153087|42,22|3167117|10	.((((..(((((.(.((.((.(((((.((((((((((.((((........))).).)))))))))).))))).)).)).).))))).)))).	-32.8	miPred	non_repeat	hsa-mir-217	1
chr2.fa	-	219867091	UUGCAUAGUCACAAAAGUGAUCA	23|5631014|1495	CUCACAGCUGCCAGUGUCAUUUUUGUGAUCUGCAGCUAGUAUUCUCACUCCAGUUGCAUAGUCACAAAAGUGAUCAUUGGCAGGUGUGGC	219867077	25|6644779|8,24|6207352|601,23|5631014|1495,22|4416366|501,21|1884357|348	.(((((.((((((((((((((((((((((.((((((((((......)))..)))))))..))))))))))))).))))))))).))))).	-48.1	miPred	non_repeat	hsa-mir-153	0.999217
chr1.fa	+	1092367	CAUCUUACUGGGCAGCAUUGGA	22|2580394|7	AGCUCGGGCAGCCGUGGCCAUCUUACUGGGCAGCAUUGGAUGGAGUCAGGUCUCUAAUACUGCCUGGUAAUGAUGACGGCGGAGCCCUGCA	1092349	22|2580394|7	.((..((((..((((.(.((((((((..(((((.((((((.((.......)))))))).)))))..)))).)))).).)))).)))).)).	-44.3	miPred_miRDeep	non_repeat	hsa-mir-200b*	1
chr1.fa	+	1092403	UAAUACUGCCUGGUAAUGAUGAC	23|5123505|27	AGCUCGGGCAGCCGUGGCCAUCUUACUGGGCAGCAUUGGAUGGAGUCAGGUCUCUAAUACUGCCUGGUAAUGAUGACGGCGGAGCCCUGCA	1092349	19|464719|3,22|3108739|18,23|5123505|27,24|6015953|7	.((..((((..((((.(.((((((((..(((((.((((((.((.......)))))))).)))))..)))).)))).).)))).)))).)).	-44.3	miPred_miRDeep	non_repeat	hsa-mir-200b	1
chr1.fa	+	1093159	UAACACUGUCUGGUAACGAUGUU	23|5095944|170	CCGGGCCCCUGUGAGCAUCUUACCGGACAGUGCUGGAUUUCCCAGCUUGACUCUAACACUGUCUGGUAACGAUGUUCAAAGGUGACCCG	1093106	20|826216|4,21|1499808|4,22|3023536|23,23|5095944|170,24|6007793|3	.(((((.(((.(((((((((((((((((((((((((.....)))))...........)))))))))))).)))))))).))).).))))	-47.1	miPred_miRDeep	non_repeat	hsa-mir-200a	0.999957
chr1.fa	+	1094298	UAAUACUGUCUGGUAAAACCGU	22|3108750|28	CGGCCGAUGGGCGUCUUACCAGACAUGGUUAGACCUGGCCCUCUGUCUAAUACUGUCUGGUAAAACCGUCCAUCCGCU	1094251	21|1526688|3,22|3108750|28	.(((.((((((((..((((((((((..(((((((..........)))))))..))))))))))...)))))))).)))	-38	miPred_miRDeep	non_repeat	hsa-mir-429	1
chr1.fa	+	40992630	UGUAAACAUCCUUGACUGGAAGCU	24|6179516|11000	UCUGGGCAGUCUUUGCUACUGUAAACAUCCUUGACUGGAAGCUGUAAGGUGUUCAGAGGAGCUUUCAGUCGGAUGUUUACAGCGGCAGGCUGCCACGGU	40992611	19|513514|172,20|939369|225,21|1842447|213,22|4262617|974,23|5571889|1623,24|6179516|11000,25|6610961|47,26|6912481|13	.(((((((((((..((..((((((((((((..(((((((((((.(...(....)...).)))))))))))))))))))))))..)))))))))).))).	-55	miPred_miRDeep	non_repeat	hsa-mir-30e	1
chr1.fa	+	40992672	CUUUCAGUCGGAUGUUUACAGC	22|2732699|1293	GGCAGUCUUUGCUACUGUAAACAUCCUUGACUGGAAGCUGUAAGGUGUUCAGAGGAGCUUUCAGUCGGAUGUUUACAGCGGCAGGCUGCCA	40992615	18|130720|125,19|393359|261,20|743027|664,21|1342504|1097,22|2732699|1293,23|4943957|7	((((((((..((..((((((((((((..(((((((((((.(...(....)...).)))))))))))))))))))))))..)))))))))).	-53	miPred_miRDeep	non_repeat	hsa-mir-30e*	1
chr1.fa	+	40995598	CUGGGAGAGGGUUGUUUACU	20|738702|90	ACCAUGCUGUAGUGUGUGUAAACAUCCUACACUCUCAGCUGUGAGCUCAAGGUGGCUGGGAGAGGGUUGUUUACUCCUUCUGCCAUGGA	40995543	19|389926|9,20|738702|90,21|1336595|81,22|2721013|64,23|4935935|4	.(((((..((((...(.(((((((.(((...(((((((((.((....))....))))))))).))).))))))).)...))))))))).	-35.4	miPred_miRDeep	non_repeat	hsa-mir-30c-1*	1
chr1.fa	+	109943085	UUCACCACCUUCUCCACCCAGC	22|4384960|190	CUGUGCUCUGGGGGCUGUGCCGGGUAGAGAGGGCAGUGGGAGGUAAGAGCUCUUCACCCUUCACCACCUUCUCCACCCAGCAUGGCCGGCACAC	109943026	21|1875370|20,22|4384960|190,23|5618479|7	.((((((.....((((((((.((((.(((((((..((((..((((((....))).)))..))))..))))))).)))).)))))))))))))).	-49.9	miPred_miRDeep	non_repeat	hsa-mir-197	0.992
chr1.fa	+	153431652	UAUUGCACUCGUCCCGGCCUCC	22|3284704|14186	GCGGGAUCCCGGGCCCCGGGCGGGCGGGAGGGACGGGACGCGGUGCAGUGUUGUUUUUUCCCCCGCCAAUAUUGCACUCGUCCCGGCCUCCGGCCCCCCCGGCCCCCCGG	153431583	18|194919|81,19|475941|332,20|856822|2446,21|1580173|4878,22|3284704|14186,23|5192584|29	.((((.....(((((..(((.((((.(((((..(((((((.((((((((((((.............))))))))))))))))))).))))).))))))).))))))))).	-72.32	miPred_miRDeep	non_repeat	hsa-mir-92b	0.999864
chr1.fa	+	153431611	AGGGACGGGACGCGGUGCAGUGU	23|4753983|205	CGGGAUCCCGGGCCCCGGGCGGGCGGGAGGGACGGGACGCGGUGCAGUGUUGUUUUUUCCCCCGCCAAUAUUGCACUCGUCCCGGCCUCCGGCCCCCCCGGCCCCCC	153431584	19|318969|11,20|645638|23,21|1187677|40,22|2405308|26,23|4753983|205,24|5793770|166,25|6330673|2,26|6720372|3	.(((.....(((((..(((.((((.(((((..(((((((.((((((((((((.............))))))))))))))))))).))))).))))))).))))))))	-68.72	miPred_miRDeep	non_repeat	hsa-mir-92b*	1
chr1	+	40995559	UGUAAACAUCCUACACUCUCAGCU	hsa_24_6178825_x4771	GAUCAACCCUGGACCCUGUGGGCUAUAACCAUGCUGUAGUGUGUGUAAACAUCCUACACUCUCAGCUGUGAGCUCAAGGUGGCUGGGAGAGGGUUGUUUACUCCUUCUGCCAUGGAAAACAUCAGCUG	40995516	miRDeep	(((......(((.(((...))))))...(((((..((((...(.(((((((.(((...(((((((((.((....))....))))))))).))).))))))).)...))))))))).....))).....	-39.7	miRDeep	non_repeat	hsa-mir-30c	1
chr1.fa	-	9134381	UGGCAGUGUCUUAGCUGGUUGU	22|4114146|117	CGGCCAGCUGUGAGUGUUUCUUUGGCAGUGUCUUAGCUGGUUGUUGUGAGCAAUAGUAAGGAAGCAAUCAGCAAGUAUACUGCCCUAGAAGUGCUGCACGUUGUGGGGCCC	9134314	23|5517464|61,22|4114146|117,21|1810918|38,20|926363|67,19|506107|58,18|218727|3	.((((.((((((((..(((((..(((((((((((.((((((((((....((....)).....))))))))))))).))))))))..)))))..)).))))..))..)))).	-51	miPred	non_repeat	hsa-mir-34a	1
chr1.fa	-	9134338	AAUCAGCAAGUAUACUGCCCUA	22|2056871|122	ACCGGCCAGCUGUGAGUGUUUCUUUGGCAGUGUCUUAGCUGGUUGUUGUGAGCAAUAGUAAGGAAGCAAUCAGCAAGUAUACUGCCCUAGAAGUGCUGCACGUUGUGG	9134319	22|2056871|122,21|1041532|18	.(((..((((.(((((..(((((..(((((((((((.((((((((((....((....)).....))))))))))))).))))))))..)))))..)).))))))))))	-46.2	miPred	non_repeat	hsa-mir-34a*	1
chr1.fa	-	65296714	GUACAGUACUGUGAUAACUGA	21|1464221|290041	AGGCUGCCCUGGCUCAGUUAUCACAGUGCUGAUGCUGUCUAUUCUAAAGGUACAGUACUGUGAUAACUGAAGGAUGGCAGCCA	65296701	25|6496310|2,24|5985426|4,23|5061302|380,22|2955041|159301,21|1464221|290041,20|806962|4629,19|446623|7001,18|172776|1095	.(((((((.....((((((((((((((((((.((((............)))))))))))))))))))))).....))))))).	-47.3	miPred	non_repeat	hsa-mir-101	1
chr1.fa	-	65296748	CAGUUAUCACAGUGCUGAUGCU	22|2577386|28	AGGCUGCCCUGGCUCAGUUAUCACAGUGCUGAUGCUGUCUAUUCUAAAGGUACAGUACUGUGAUAACUGAAGGAUGGCAGCCA	65296701	22|2577386|28,21|1271228|7,20|699382|5,19|360424|2	.(((((((.....((((((((((((((((((.((((............)))))))))))))))))))))).....))))))).	-47.3	miPred	non_repeat	hsa-mir-101*	1
chr1.fa	-	71305913	GCCCAAAGGUGAAUUUUUUGGG	22|2806571|3	GCUUGUAACUUUCCAAAGAAUUCUCCUUUUGGGCUUUCUGGUUUUAUUUUAAGCCCAAAGGUGAAUUUUUUGGGAAGUUUGAGCU	71305902	22|2806571|3,21|1397802|2	(((((.(((((((((((((((((.(((((.((((((..............))))))))))).)))))))))))))))))))))).	-41.24	miPred	non_repeat	hsa-mir-186*	1
chr1.fa	-	71305951	CAAAGAAUUCUCCUUUUGGGCUU	23|4811551|5834	GCUUGUAACUUUCCAAAGAAUUCUCCUUUUGGGCUUUCUGGUUUUAUUUUAAGCCCAAAGGUGAAUUUUUUGGGAAGUUUGAGCU	71305902	24|5832396|446,23|4811551|5834,22|2508756|2757,21|1238733|459,20|681337|917,19|347300|236,18|88260|5	(((((.(((((((((((((((((.(((((.((((((..............))))))))))).)))))))))))))))))))))).	-41.24	miPred	non_repeat	hsa-mir-186	1
chr1.fa	-	98284235	UUAUUGCUUAAGAAUACGCGUAG	23|5613327|15350	GCAGCUUGGUCCUCUGACUCUCUUCGGUGACGGGUAUUCUUGGGUGGAUAAUACGGAUUACGUUGUUAUUGCUUAAGAAUACGCGUAGUCGAGGAGAGUACCAGCGGCA	98284214	26|6919612|2,24|6196921|621,23|5613327|15350,22|4372147|10181,21|1871980|4563,20|951161|80,19|520352|41,18|230083|11	((.(((.(((......(((((((((((..(((.(((((((((((..(.(((((((.....)).))))))..))))))))))).)))..))))))))))))))))).)).	-52.2	miPred	non_repeat	hsa-mir-137	1
chr1.fa	-	152432812	UGAUAUGUUUGAUAUUGGGUUG	22|3904298|5	AGCUCUCCUGCCUGCUUCUGUGUGAUAUGUUUGAUAUUGGGUUGUUUAAUUAGGAACCAACUAAAUGUCAAACAUAUUCUUACAGCAGCAGGUGAUUCAGCA	152432754	23|5431371|4,22|3904298|5	.(((.....(((((((.(((((.(((((((((((((((.((((((((......))).))))).)))))))))))))))..))))).))))))).....))).	-43.7	miPred	non_repeat	hsa-mir-190b	1
chr1.fa	-	154656770	AUAAAGCUAGAUAACCGAAAGU	22|2451553|60803	CGGGGUUGGUUGUUAUCUUUGGUUAUCUAGCUGUAUGAGUGGUGUGGAGUCUUCAUAAAGCUAGAUAACCGAAAGUAAAAAUAACCCCA	154656757	23|4778651|25951,22|2451553|60803,21|1209436|1482,20|661297|482,19|330692|144,18|73689|230	.(((((((....(((..(((((((((((((((.((((((.((.......)))))))).)))))))))))))))..)))...))))))).	-42	miPred	non_repeat	hsa-mir-9*	0.999682
chr1.fa	-	154656808	UCUUUGGUUAUCUAGCUGUAUGA	23|5264228|143787	CGGGGUUGGUUGUUAUCUUUGGUUAUCUAGCUGUAUGAGUGGUGUGGAGUCUUCAUAAAGCUAGAUAACCGAAAGUAAAAAUAACCCCA	154656757	25|6556222|24,24|6085226|159,23|5264228|143787,21|1663964|110047,20|879532|19284,19|487364|5217,18|203807|755,22|3463954|56765	.(((((((....(((..(((((((((((((((.((((((.((.......)))))))).)))))))))))))))..)))...))))))).	-42	miPred	non_repeat	hsa-mir-9	1
chr1.fa	-	170374579	ACAGCAGGCACAGACAGGCAGU	22|2086670|20	GGCUGGACAGAGUUGUCAUGUGUCUGCCUGUCUACACUUGCUGUGCAGAACAUCCGCUCACCUGUACAGCAGGCACAGACAGGCAGUCACAUGACAACCCAGCCU	170374561	22|2086670|20,21|1058526|7,20|583007|9,18|29617|4	((((((.....(((((((((((.((((((((((...((((((((((((.............))))))))))))...)))))))))).))))))))))))))))).	-67.62	miPred	non_repeat	hsa-mir-214	1
chr1.fa	-	170374622	UGCCUGUCUACACUUGCUGU	20|913507|2	GGCUGGACAGAGUUGUCAUGUGUCUGCCUGUCUACACUUGCUGUGCAGAACAUCCGCUCACCUGUACAGCAGGCACAGACAGGCAGUCACAUGACAACCCAGCCU	170374561	20|913507|2	((((((.....(((((((((((.((((((((((...((((((((((((.............))))))))))))...)))))))))).))))))))))))))))).	-67.62	miPred	non_repeat	hsa-mir-214*	1
chr1.fa	-	170380318	ACAGUAGUCUGCACAUUGGUU	21|1062934|45573	UCCUGCUCCGUCGCCCCAGUGUUCAGACUACCUGUUCAGGACAAUGCCGUUGUACAGUAGUCUGCACAUUGGUUAGACUGGGCAAGG	170380305	22|2096779|31700,21|1062934|45573,20|584895|3080,19|278835|438,18|30657|56	.(((((((.(((...(((((((.((((((((.(((...((......)).....))))))))))).)))))))...))).)))).)))	-38.7	miPred	non_repeat	hsa-mir-199a-3p	1
chr1.fa	-	170380356	CCCAGUGUUCAGACUACCUGUU	22|2600918|79	AGCUUCUGGAGAUCCUGCUCCGUCGCCCCAGUGUUCAGACUACCUGUUCAGGACAAUGCCGUUGUACAGUAGUCUGCACAUUGGUUAGACUGGGCAAGGGAGAGCA	170380298	23|4869654|14,22|2600918|79,21|1285257|17	.(((.((.....((((((((.(((...(((((((.((((((((.(((...((......)).....))))))))))).)))))))...))).)))).))))))))).	-43.2	miPred	non_repeat	hsa-mir-199a-5p	1
chr1.fa	-	175265134	UUGAAAGGCUAUUUCUUGGU	20|955763|81	AGAGAAUCAUCUCUCCCAGAUAAUGGCACUCUCAAACAAGUUUCCAAAUUGUUUGAAAGGCUAUUUCUUGGUCAGAUGACUCUCA	175265121	22|4409578|15,21|1881593|14,20|955763|81,19|523633|32,18|233032|5	.((((.((((((..((.(((.((((((.((.((((((((.........)))))))).))))))))))).))..)))))).)))).	-34.5	miPred	non_repeat	hsa-mir-488	0.99995
chr1.fa	-	175265171	CCCAGAUAAUGGCACUCUCAA	21|1284786|3210	AGAGAAUCAUCUCUCCCAGAUAAUGGCACUCUCAAACAAGUUUCCAAAUUGUUUGAAAGGCUAUUUCUUGGUCAGAUGACUCUCA	175265121	25|6388944|44,24|5867385|1006,23|4868988|1094,22|2600090|580,21|1284786|3210	.((((.((((((..((.(((.((((((.((.((((((((.........)))))))).))))))))))).))..)))))).)))).	-34.5	miPred	non_repeat	hsa-mir-488*	0.999857
chr1.fa	-	197094822	ACCAUCGACCGUUGAUUGUAC	21|1077663|1556	GAGUUUUGAGGUUGCUUCAGUGAACAUUCAACGCUGUCGGUGAGUUUGGAAUUAAAAUCAAAACCAUCGACCGUUGAUUGUACCCUAUGGCUAACCAUCAUCUACUCC	197094797	23|4578647|2,22|2128745|1402,21|1077663|1556,20|589828|1385,19|281466|1205,18|32225|49	((((..((((((((((..((.(.(((.((((((..(((((((.((((.((.......)).))))))))))))))))).))).).))..))).)))).)))...)))).	-38.3	miPred	non_repeat	hsa-mir-181a*	1
chr1.fa	-	197094863	AACAUUCAACGCUGUCGGUG	20|547880|67054	GAGUUUUGAGGUUGCUUCAGUGAACAUUCAACGCUGUCGGUGAGUUUGGAAUUAAAAUCAAAACCAUCGACCGUUGAUUGUACCCUAUGGCUAACCAUCAUCUACUCC	197094797	26|6666743|15,25|6242679|46483,24|5673274|42336,23|4486377|37161,22|1967310|21920,21|999446|29470,20|547880|67054	((((..((((((((((..((.(.(((.((((((..(((((((.((((.((.......)).))))))))))))))))).))).).))..))).)))).)))...)))).	-38.3	miPred	non_repeat	hsa-mir-181a	1
chr1.fa	-	203684074	AUGUAGGGCUAAAAGCCAUGGG	22|2500060|6	CGCUGGACCCCUCCACUCUGCUGUGGCCUAUGGCUUUUCAUUCCUAUGUGAUUGCUGUCCCAAACUCAUGUAGGGCUAAAAGCCAUGGGCUACAGUGAGGGGCGAGCU	203684055	22|2500060|6,21|1232791|4	.(((.(.((((((......(((((((((((((((((((...(((((((((((((......)))..))))))))))..)))))))))))))))))))))))))).))).	-59.6	miPred	non_repeat	hsa-mir-135b*	1
chr1.fa	-	203684112	UAUGGCUUUUCAUUCCUAUGUGA	23|5190644|173	CGCUGGACCCCUCCACUCUGCUGUGGCCUAUGGCUUUUCAUUCCUAUGUGAUUGCUGUCCCAAACUCAUGUAGGGCUAAAAGCCAUGGGCUACAGUGAGGGGCGAGCU	203684055	23|5190644|173,22|3280880|31,21|1578665|55,20|856070|5	.(((.(.((((((......(((((((((((((((((((...(((((((((((((......)))..))))))))))..)))))))))))))))))))))))))).))).	-59.6	miPred	non_repeat	hsa-mir-135b	1
chr1.fa	-	206041833	UAGCACCAUUUGAAAUCGGUUA	22|3193419|174491	ACUGGCCCAUCUCUUACACAGGCUGACCGAUUUCUCCUGGUGUUCAGAGUCUGUUUUUGUCUAGCACCAUUUGAAAUCGGUUAUGAUGUAGGGGGAAAAGCAGCAGC	206041809	23|5162869|1065,22|3193419|174491,21|1553814|17617,20|845897|818,19|469295|529	.(((((...(((((((((((...(((((((((((...((((((((((((.....)))))...)))))))...))))))))))))).)))))))))....))..))).	-37.1	miPred	non_repeat	hsa-mir-29c	1
chr1.fa	-	206041872	GACCGAUUUCUCCUGGUGUU	20|751537|53	AUCUCUUACACAGGCUGACCGAUUUCUCCUGGUGUUCAGAGUCUGUUUUUGUCUAGCACCAUUUGAAAUCGGUUAUGAUGUAGGGGGA	206041820	23|4957267|2,22|2755475|44,21|1357506|35,20|751537|53,19|400072|3	.(((((((((((...(((((((((((...((((((((((((.....)))))...)))))))...))))))))))))).))))))))).	-35.4	miPred	non_repeat	hsa-mir-29c*	1
chr1.fa	-	206042418	UAGCACCAUUUGAAAUCAGUGUU	23|5162819|18914	CUCUUCUUCUGGAAGCUGGUUUCACAUGGUGGCUUAGAUUUUUCCAUCUUUGUAUCUAGCACCAUUUGAAAUCAGUGUUUUAGGAGUAAGAA	206042405	25|6526921|7,24|6033172|1184,23|5162819|18914,22|3193334|6181,21|1553783|550,20|845891|261,19|469292|132,18|190041|48	.(((((((((((((((((((((((.((((((.((.((((..............)))))))))))).)))))))))).))))))))).)))).	-35.64	miPred	non_repeat	hsa-mir-29b	1
chr1.fa	-	206042460	CUGGUUUCACAUGGUGGCUUAG	22|2724725|174	CUCUUCUUCUGGAAGCUGGUUUCACAUGGUGGCUUAGAUUUUUCCAUCUUUGUAUCUAGCACCAUUUGAAAUCAGUGUUUUAGGAGUAAGAA	206042405	25|6427262|3,24|5907445|20,23|4938706|98,22|2724725|174,21|1338330|72,20|739835|16,19|390796|6	.(((((((((((((((((((((((.((((((.((.((((..............)))))))))))).)))))))))).))))))))).)))).	-35.64	miPred	non_repeat	hsa-mir-29b-2*	1
chr1.fa	-	218357880	UGACCUAUGAAUUGACAGACA	21|1680102|97	AGAAAUGGUAUACAGGAAAAUGACCUAUGAAUUGACAGACAAUAUAGCUGAGUUUGUCUGUCAUUUCUUUAGGCCAAUAUUCUGUAUGACUGUGCUACUUCA	218357819	21|1680102|97,20|884409|32,19|489582|5,18|205367|37	.(((.((((((((((((.(.((.((((.(((.((((((((((...........)))))))))).)))..)))).)).).))))))......)))))).))).	-33.4	miPred	non_repeat	hsa-mir-215	0.892857
chr1.fa	-	218358171	UGUAACAGCAACUCCAUGUGGA	22|4263535|218	AUGGUGUUAUCAAGUGUAACAGCAACUCCAUGUGGACUGUGUACCAAUUUCCAGUGGAGAUGCUGUUACUUUUGAUGGUUACCAA	218358122	23|5572779|6,22|4263535|218,21|1842654|35	.(((((..((((((.(((((((((.((((((.((((..((......)).)))))))))).))))))))).))))))..).)))).	-38.3	miPred	non_repeat	hsa-mir-194	0.992591
chr9.fa	+	4840344	GUACAGUACUGUGAUAACUGA	21|1464221|290041	UAUGAGACUGAACUGUCCUUUUUCGGUUAUCAUGGUACCGAUGCUGUAUAUCUGAAAGGUACAGUACUGUGAUAACUGAAGAAUGGUGGUGCCAUCACAUU	4840286	18|172776|1095,19|446623|7001,20|806962|4629,21|1464221|290041,22|2955041|159301,23|5061302|380,24|5985424|36,25|6496303|27	.(((.((.((.((..((.((((((((((((((((((((.(.((((............))))).)))))))))))))))))))).))..))..)))).))).	-34.9	miPred	non_repeat	hsa-mir-101	1
chr9.fa	+	20706153	CUUAUGCAAGAUUCCCUUCUAC	22|2727820|22	GCUGUGGGAAUUGACUUAGCUGGGUAGUGGGGAACCCUUCCAUGAGGAGUAGAACACUCCUUAUGCAAGAUUCCCUUCUACCUGGCUGGGUUGGAGUCAUAUCCUGCAGG	20706094	20|741353|7,21|1340256|5,22|2727820|22	.(((..(((.(..(((((((..(((((.((((((..(((.((((((((((.....)))))))))).))).)))))).)))))..)))))))..).......)))..))).	-59	miPred_miRDeep	non_repeat	hsa-mir-491-3p	1
chr9.fa	+	20706119	AGUGGGGAACCCUUCCAUGAGGA	23|4774448|77	GGAAUUGACUUAGCUGGGUAGUGGGGAACCCUUCCAUGAGGAGUAGAACACUCCUUAUGCAAGAUUCCCUUCUACCUGGCUGGGUUGGAGUCA	20706100	19|329089|2,20|658179|7,21|1206116|13,22|2443734|55,23|4774448|77	((..(..(((((((..(((((.((((((..(((.((((((((((.....)))))))))).))).)))))).)))))..)))))))..)..)).	-51.6	miPred_miRDeep	non_repeat	hsa-mir-491-5p	0.999913
chr9.fa	+	95978456	UGAGGUAGUAGAUUGUAUAGUU	22|3797338|15640920	AUUGCUCUAUCAGAGUGAGGUAGUAGAUUGUAUAGUUGUGGGGUAGUGAUUUUACCCUGUUCAGGAGAUAACUAUACAAUCUAUUGCCUUCCCUGAGGAGUAGA	95978441	18|209520|88709,19|495047|59425,20|901810|338172,21|1743144|1993758,22|3797338|15640920,23|5389176|90996,24|6118118|3463,25|6573688|26,26|6894401|5	.(((((((.((((.(..(((((((((((((((((((((((((((((.....))))))).........))))))))))))))))))))))..)))))))))))).	-51.9	miPred_miRDeep	non_repeat	hsa-let-7f	1
chr9.fa	+	95978512	CUAUACAAUCUAUUGCCUUCC	21|1323948|10	AUUGCUCUAUCAGAGUGAGGUAGUAGAUUGUAUAGUUGUGGGGUAGUGAUUUUACCCUGUUCAGGAGAUAACUAUACAAUCUAUUGCCUUCCCUGAGGAGUAGA	95978441	20|730878|6,21|1323948|10	.(((((((.((((.(..(((((((((((((((((((((((((((((.....))))))).........))))))))))))))))))))))..)))))))))))).	-51.9	miPred	non_repeat	hsa-let-7f-1*	1
chr9.fa	+	96887330	UGGGUUCCUGGCAUGCUGAUUU	22|4249484|3347	CGCUGCUCUCAGGUGCUCUGGCUGCUUGGGUUCCUGGCAUGCUGAUUUGUGACUUAAGAUUAAAAUCACAUUGCCAGGGAUUACCACGCAACCACGACCUUGGCUGCU	96887304	19|511660|39,20|936656|146,21|1838161|931,22|4249484|3347,23|5564694|7,24|6173887|2	.((.(((...((((.(..(((.(((.(((((((((((((((.((((((..............)))))))).))))))))))..))).))).))).))))).))).)).	-40.44	miPred_miRDeep	non_repeat	hsa-mir-23b*	1
chr9.fa	+	96887368	AUCACAUUGCCAGGGAUUACCA	22|2474434|3118	GCUCUCAGGUGCUCUGGCUGCUUGGGUUCCUGGCAUGCUGAUUUGUGACUUAAGAUUAAAAUCACAUUGCCAGGGAUUACCACGCAACCACGACCUUGGCUGCU	96887308	18|77325|370,19|335218|727,20|666896|951,21|1219149|1735,22|2474434|3118,23|4789043|979,24|5815224|8	((..(((((.(.(((((.(((.(((((((((((((((.((((((..............)))))))).))))))))))..))).))).))).))))))))..)).	-39.64	miPred_miRDeep	non_repeat	hsa-mir-23b	1
chr9.fa	+	96887608	UUCACAGUGGCUAAGUUCUGC	21|1874958|24964	AUGACCUCUCUAACAAGGUGCAGAGCUUAGCUGAUUGGUGAACAGUGAUUGGUUUCCGCUUUGUUCACAGUGGCUAAGUUCUGCACCUGAAGAGAAGGUGAG	96887545	18|230412|1073,19|521152|14672,20|952319|6922,21|1874958|24964,22|4384557|8112,23|5618215|36	.(.((((((((....((((((((((((((((((....((((((((....(((...)))..))))))))..))))))))))))))))))..)))).)))).).	-51.2	miPred	non_repeat	hsa-mir-27b	1
chr9.fa	+	96887566	AGAGCUUAGCUGAUUGGUGAACA	23|4633781|73	AUGACCUCUCUAACAAGGUGCAGAGCUUAGCUGAUUGGUGAACAGUGAUUGGUUUCCGCUUUGUUCACAGUGGCUAAGUUCUGCACCUGAAGAGAAGGUGAG	96887545	20|613258|12,21|1119101|20,22|2236557|56,23|4633781|73,24|5752970|16,25|6303097|10	.(.((((((((....((((((((((((((((((....((((((((....(((...)))..))))))))..))))))))))))))))))..)))).)))).).	-51.2	miPred_miRDeep	non_repeat	hsa-mir-27b*	1
chr9.fa	+	96888167	UGGCUCAGUUCAGCAGGAACAG	22|4128235|28824	GGACCCGCCCUCCGGUGCCUACUGAGCUGAUAUCAGUUCUCAUUUUACACACUGGCUCAGUUCAGCAGGAACAGGAGUCGAGCCCU	96888115	18|219303|644,19|506829|1810,20|927573|3946,21|1813959|13066,22|4128235|28824,23|5521866|443,24|6159378|44	((.(.((..((((.((.(((.(((((((((..(((((.............))))).))))))))).))).)).)))).)).).)).	-30.32	miPred_miRDeep	non_repeat	hsa-mir-24	1
chr9.fa	+	96888129	GUGCCUACUGAGCUGAUAUCA	21|1479734|165	CCUCCGGUGCCUACUGAGCUGAUAUCAGUUCUCAUUUUACACACUGGCUCAGUUCAGCAGGAACAGGAGU	96888123	21|1479734|165,22|2980100|9,23|5073690|10	.((((.((.(((.(((((((((..(((((.............))))).))))))))).))).)).)))).	-27.22	miPred_miRDeep	non_repeat	hsa-mir-24-1*	1
chr9.fa	+	116011550	UAUGUGCCUUUGGACUACAUCG	22|3283058|100	CGUGAGGGUAUGUGCCUUUGGACUACAUCGUGGAAGCCAGCACCAUGCAGUCCAUGGGCAUAUACACUUGC	116011542	19|475637|3,20|856427|7,21|1579447|5,22|3283058|100,23|5191545|34,24|6044665|4	.(..((.((((((((((.((((((.(((.(((........))).))).)))))).)))))))))).))..)	-35.3	miPred_miRDeep	non_repeat	hsa-mir-455-5p	1
chr9.fa	+	116011588	GCAGUCCAUGGGCAUAUACAC	21|1395359|43	CGUGAGGGUAUGUGCCUUUGGACUACAUCGUGGAAGCCAGCACCAUGCAGUCCAUGGGCAUAUACACUUGCC	116011542	19|416441|9,20|771849|37,21|1395359|43,22|2802867|37	.(..((.((((((((((.((((((.(((.(((........))).))).)))))).)))))))))).))..).	-36.1	miPred_miRDeep	non_repeat	hsa-mir-455-3p	1
chr9.fa	+	126494580	AACAUUCAACGCUGUCGGUGAGUUU	25|6242679|46483	AGAGGACUCCAAGGAACAUUCAACGCUGUCGGUGAGUUUGGGAUUUGAAAAAACCACUGACCGUUGACUGUACCUUGGGGUCCUUA	126494566	22|1967310|21920,23|4486377|37161,24|5673274|42336,25|6242679|46483,26|6666743|15	.(((((((((((((.(((.((((((..(((((((.((((...........))))))))))))))))).))).))))))))))))).	-46.5	miPred_miRDeep	non_repeat	hsa-mir-181a	1
chr9.fa	+	126494618	ACCACUGACCGUUGACUGUAC	21|1074581|638	AGAGGACUCCAAGGAACAUUCAACGCUGUCGGUGAGUUUGGGAUUUGAAAAAACCACUGACCGUUGACUGUACCUUGGGGUCCUUA	126494566	18|31879|12,19|281021|275,20|588869|232,21|1074581|638,22|2121966|524,23|4574876|20	.(((((((((((((.(((.((((((..(((((((.((((...........))))))))))))))))).))).))))))))))))).	-46.5	miPred	non_repeat	hsa-mir-181a-2*	0.999333
chr9.fa	+	126495825	AACAUUCAUUGCUGUCGGUGGGUU	24|5675165|20649	AUGGCUGCACUCAACAUUCAUUGCUGUCGGUGGGUUUGAGUCUGAAUCAACUCACUGAUCAAUGAAUGCAAACUGCGGACCAA	126495813	21|1000206|1750,22|1969106|3676,23|4488211|6158,24|5675165|20649,25|6244927|9759,26|6667450|9,27|6939984|2	.((((((((.....(((((((((..(((((((((((.((.......)))))))))))))))))))))).....))))).))).	-35	miPred_miRDeep	non_repeat	hsa-mir-181b	0.996083
chr9.fa	+	138684889	CAUUAUUACUUUUGGUACGCG	21|1274540|1765	CGCUGGCGACGGGACAUUAUUACUUUUGGUACGCGCUGUGACACUUCAAACUCGUACCGUGAGUAAUAAUGCGCCGUCCACGGCA	138684875	18|101593|3,19|362524|55,20|701849|306,21|1274540|1765,22|2583618|26,23|4860264|16	.((((..((((((.(((((((((((.(((((((.(...(((....)))..).))))))).)))))))))))).)))))..)))).	-40.2	miPred_miRDeep	non_repeat	hsa-mir-126*	1
chr9.fa	+	138684927	CGUACCGUGAGUAAUAAUGCG	21|1317459|1678	CGCUGGCGACGGGACAUUAUUACUUUUGGUACGCGCUGUGACACUUCAAACUCGUACCGUGAGUAAUAAUGCGCCGUCCACGGCA	138684875	18|119205|6,19|380738|40,20|726808|74,21|1317459|1678,22|2684737|11	.((((..((((((.(((((((((((.(((((((.(...(((....)))..).))))))).)))))))))))).)))))..)))).	-40.2	miPred_miRDeep	non_repeat	hsa-mir-126	0.997667
chr9.fa	-	21502119	UGCUAUGCCAACAUAUUGCCAUC	23|5493391|5	CCUGUAACUUGGAACUGGAGAGGAGGCAAGAUGCUGGCAUAGCUGUUGAACUGGGAACCUGCUAUGCCAACAUAUUGCCAUCUUUCCUGUCUGACAGC	21502103	23|5493391|5	.((((.....(((...((((((..(((((.(((.(((((((((.(((........)))..))))))))).))).)))))..))))))..))).)))).	-42.1	miPred	non_repeat	hsa-mir-31*	1
chr9.fa	-	21502157	AGGCAAGAUGCUGGCAUAGCU	21|1180618|2107	CCUGUAACUUGGAACUGGAGAGGAGGCAAGAUGCUGGCAUAGCUGUUGAACUGGGAACCUGCUAUGCCAACAUAUUGCCAUCUUUCCUGUCUGACAGCAGC	21502100	24|5789446|27,23|4746541|1047,22|2395001|1357,21|1180618|2107,19|315018|130	.((((...(..((...((((((..(((((.(((.(((((((((.(((........)))..))))))))).))).)))))..))))))..))..)..)))).	-44.4	miPred	non_repeat	hsa-mir-31	1
chr9.fa	-	28853635	UGGUGGUUUACAAAGUAAUUC	21|1840964|197	ACUGUGAAGUGCUGUGGAUUUCUUUGUGAAUCACCAUAUCUAAGCUAAUGUGGUGGUGGUUUACAAAGUAAUUCAUAGUGCUUCACAGG	28853620	23|5568005|10,22|4257364|102,21|1840964|197,20|938608|156,19|512850|13,18|224228|2	.((((((((..(((((((((.((((((((((((((((......((....)).)))))))))))))))).)))))))))..)))))))).	-51.3	miPred	non_repeat	hsa-mir-876-3p	1
chr9.fa	-	28853676	UGGAUUUCUUUGUGAAUCA	19|505551|235	ACUGUGAAGUGCUGUGGAUUUCUUUGUGAAUCACCAUAUCUAAGCUAAUGUGGUGGUGGUUUACAAAGUAAUUCAUAGUGCUUCACAGG	28853620	22|4106871|185,21|1808741|201,20|925607|85,19|505551|235,18|217962|3	.((((((((..(((((((((.((((((((((((((((......((....)).)))))))))))))))).)))))))))..)))))))).	-51.3	miPred	non_repeat	hsa-mir-876-5p	1
chr9.fa	-	28878922	GCAGGAACUUGUGAGUCUCCUA	22|2799318|2206	CUGCUUAGAAUAAGUUUGUGUGCAUUUGCAGGAACUUGUGAGUCUCCUAUUGAAAAUGAACAGGAGACUGAUGAGUUCCCGGGAACACCCACAAAUCUUCCUACUCAU	28878863	24|5942619|5,23|4986858|677,22|2799318|2206	.((..(((...(((((((((.(..(((.(.((((((..(.((((((((.((.......)).)))))))).)..)))))).).)))..).)))))).))).)))..)).	-35.4	miPred	non_repeat	hsa-mir-873	1
chr9.fa	-	72614767	UUCCCUUUGUCAUCCUAUGCCU	22|4393111|1592	GCUACAGUCUUUCUUCAUGUGACUCGUGGACUUCCCUUUGUCAUCCUAUGCCUGAGAAUAUAUGAAGGAGGCUGGGAAGGCAAAGGGACGUUCAAUUGUCAUCACUGGCA	72614710	23|5621410|65,22|4393111|1592,21|1877590|51,20|953630|18,19|522096|2	((..((((..........(((((...(((((.((((((((((.(((((.((((...............))))))))).)))))))))).)))))...))))).)))))).	-42.46	miPred	non_repeat	hsa-mir-204	1
chr9.fa	-	85774506	CAACAAAUCACAGUCUGCCAUA	22|2512932|238	UUGGAUGUUGGCCUAGUUCUGUGUGGAAGACUAGUGAUUUUGUUGUUUUUAGAUAACUAAAUCGACAACAAAUCACAGUCUGCCAUAUGGCACAGGCCAUGCCUCUAC	85774485	23|4815104|6,22|2512932|238,21|1240369|36,20|682159|2	.((((.((((((((.((.((((((((.(((((.(((((((.(((((((((((....)))))..)))))))))))))))))).)))))))).)))))))).)).)))).	-48	miPred	non_repeat	hsa-mir-7-1*	1
chr9.fa	-	85774546	UGGAAGACUAGUGAUUUUGUUGUU	24|6147089|270752	UUGGAUGUUGGCCUAGUUCUGUGUGGAAGACUAGUGAUUUUGUUGUUUUUAGAUAACUAAAUCGACAACAAAUCACAGUCUGCCAUAUGGCACAGGCCAUGCCUCUAC	85774485	26|6904588|27,25|6595792|1361,24|6147089|270752,23|5500240|79347,22|4071889|7246,21|1801010|2956,20|920210|4481,19|501918|2142	.((((.((((((((.((.((((((((.(((((.(((((((.(((((((((((....)))))..)))))))))))))))))).)))))))).)))))))).)).)))).	-48	miPred	non_repeat	hsa-mir-7	1
chr9.fa	-	85774570	GGAUGUUGGCCUAGUUCUGUG	21|1429909|4	GGAUGUUGGCCUAGUUCUGUGUGGAAGACUAGUGAUUUUGUUGUUUUUAGAUAACUAAAUCGACAACAAAUCACAGUCUGCCAUAUGGCACAGGCCAUGCCU	85774489	21|1429909|4	((....((((((.((.((((((((.(((((.(((((((.(((((((((((....)))))..)))))))))))))))))).)))))))).))))))))..)).	-46.7	miPred	non_repeat	hsa-mir-7	1
chr9.fa	-	110848333	CAAUUUAGUGUGUGUGAUAUU	21|1247415|11	CCCAUUCUGCUUGCUCUGGUGGAGAUAUUGCACAUUACUAAGUUGCAUGUUGUCACGGCCUCAAUGCAAUUUAGUGUGUGUGAUAUUUUCACAUGAGUGCAUGCACACGGGU	110848308	21|1247415|11,20|685485|3	(((....(((.(((.((.((((((((((..(((((.(((((((((((((..((....))..).)))))))))))))))))..))))))))))...)).))).)))...))).	-50	miPred	non_repeat	hsa-mir-32*	1
chr9.fa	-	110848372	UAUUGCACAUUACUAAGUUGCAU	23|5192292|243	CCCAUUCUGCUUGCUCUGGUGGAGAUAUUGCACAUUACUAAGUUGCAUGUUGUCACGGCCUCAAUGCAAUUUAGUGUGUGUGAUAUUUUCACAUGAGUGCAUGCACACGGGU	110848308	24|6045133|3,23|5192292|243,22|3284126|37,21|1579995|32,20|856747|35,19|475920|5	(((....(((.(((.((.((((((((((..(((((.(((((((((((((..((....))..).)))))))))))))))))..))))))))))...)).))).)))...))).	-50	miPred	non_repeat	hsa-mir-32	1
chr9.fa	-	130046846	ACAGUAGUCUGCACAUUGGUU	21|1062934|45573	CUCCACUCCGUCUACCCAGUGUUUAGACUAUCUGUUCAGGACUCCCAAAUUGUACAGUAGUCUGCACAUUGGUUAGGCUGGGCUGGGU	130046832	23|4560327|31,22|2096779|31700,21|1062934|45573,20|584895|3080,19|278835|438,18|30657|56	.((((..(((((((.(((((((.(((((((.((((.((((....))....)).))))))))))).))))))).))))).))..)))).	-37.2	miPred	non_repeat	hsa-mir-199b-3p	0.99981
chr9.fa	-	130046884	CCCAGUGUUUAGACUAUCUGUU	22|2600924|141	CGUCUACCCAGUGUUUAGACUAUCUGUUCAGGACUCCCAAAUUGUACAGUAGUCUGCACAUUGGUUAGGCU	130046841	24|5868133|2,23|4869659|77,22|2600924|141,21|1285258|21,19|366007|3	.(((((.(((((((.(((((((.((((.((((....))....)).))))))))))).))))))).))))).	-29.8	miPred	non_repeat	hsa-mir-199b-5p	0.999091
chr9.fa	-	130194776	UGAUUGUCCAAACGCAAUUCU	21|1769369|11508	GCCCUGAACUCAGGGGCUUCGCCACUGAUUGUCCAAACGCAAUUCUUGUACGAGUCUGCGGCCAACCGAGAAUUGUGGCUGGACAUCUGUGGCUGAGCUCCGGGCG	130194716	21|1769369|11508,20|910216|1163,19|497798|332	((((........(((((((.(((((.(((.(((((..(((((((((((...(.((.....)))...)))))))))))..)))))))).))))).))))))))))).	-54.2	miPred	non_repeat	hsa-mir-219-5p	1
chr9.fa	-	130194732	AGAAUUGUGGCUGGACAUCUGU	22|2213128|133511	AGGGGCUUCGCCACUGAUUGUCCAAACGCAAUUCUUGUACGAGUCUGCGGCCAACCGAGAAUUGUGGCUGGACAUCUGUGGCUGAGCUCCG	130194720	24|5747825|6,23|4624262|123,22|2213128|133511,21|1110793|16701,20|607947|37948,19|293593|6236,18|42162|1833	.(((((((.(((((.(((.(((((..(((((((((((...(.((.....)))...)))))))))))..)))))))).))))).))))))).	-49.1	miPred	non_repeat	hsa-mir-219-2-3p	1
chr8.fa	+	65454321	UAAGGCACGCGGUGAAUGCCA	21|1515337|297421	AUCAAGAUUAGAGGCUCUGCUCUCCGUGUUCACAGCGGACCUUGAUUUAAUGUCAUACAAUUAAGGCACGCGGUGAAUGCCAAGAGCGGAGCCUACGGCUGCACUUGAA	65454260	18|186148|7782,19|463362|45128,20|829357|11090,21|1515337|297421,22|3064139|191796,23|5108815|424,24|6012518|91	.(((((..(((((((((((((((..((((((((.(((..((((((((...........))))))))..))).))))))))..))))))))))))....)))..))))).	-51.2	miPred	non_repeat	hsa-mir-124	1
chr8.fa	+	65454263	AAGAUUAGAGGCUCUGCUCUC	21|1019420|26	AUCAAGAUUAGAGGCUCUGCUCUCCGUGUUCACAGCGGACCUUGAUUUAAUGUCAUACAAUUAAGGCACGCGGUGAAUGCCAAGAGCGGAGCCUACGGCUGCACUUGAA	65454260	21|1019420|26	.(((((..(((((((((((((((..((((((((.(((..((((((((...........))))))))..))).))))))))..))))))))))))....)))..))))).	-51.2	miPred	non_repeat	hsa-mir-124*	0.999429
chr8.fa	+	65454284	CGUGUUCACAGCGGACCUUGA	21|1319440|934	GAGGCUCUGCUCUCCGUGUUCACAGCGGACCUUGAUUUAAUGUCAUACAAUUAAGGCACGCGGUGAAUGCCAAGAGCGGAGCCUA	65454270	19|381985|22,20|728299|190,21|1319440|934,22|2689730|419,23|4913752|95,24|5891805|9,25|6414807|2	.((((((((((((..((((((((.(((..((((((((...........))))))))..))).))))))))..)))))))))))).	-47.1	miPred	non_repeat	hsa-mir-124*	1
chr8.fa	-	9798320	UAAGGCACGCGGUGAAUGCCA	21|1515337|297421	AGGCCUCUCUCUCCGUGUUCACAGCGGACCUUGAUUUAAAUGUCCAUACAAUUAAGGCACGCGGUGAAUGCCAAGAAUGGGGCU	9798309	20|829357|11090,19|463362|45128,18|186148|7782,24|6012518|91,23|5108815|424,22|3064139|191796,21|1515337|297421	.((((((..(((..((((((((.(((..((((((((.............))))))))..))).))))))))..)))..))))))	-35.22	miPred	non_repeat	hsa-mir-124	1
chr8.fa	-	9798359	CGUGUUCACAGCGGACCUUGA	21|1319440|934	CCUCAGGAGAAAGGCCUCUCUCUCCGUGUUCACAGCGGACCUUGAUUUAAAUGUCCAUACAAUUAAGGCACGCGGUGAAUGCCAAGAAUGGGGCUGGCUGAGC	9798301	25|6414807|2,24|5891805|9,23|4913752|95,22|2689730|419,21|1319440|934,20|728299|190	.(((((......((((((..(((..((((((((.(((..((((((((.............))))))))..))).))))))))..)))..))))))..))))).	-40.92	miPred	non_repeat	hsa-mir-124*	1
chr8.fa	-	10930141	UACGUCAUCGUUGUCAUCGUCA	22|3163749|29407	GCUUGAUGAUGCUGCUGAUGCUGGCGGUGAUCCCGAUGGUGUGAGCUGGAAAUGGGGUGCUACGUCAUCGUUGUCAUCGUCAUCAUCAUCAUCCGAGCA	10930124	24|6028219|6,23|5151499|3611,22|3163749|29407,21|1545070|1352,20|842450|561,19|467312|411	(((((((((......(((((.((((((((((..(((((..((.(((............)))))..)))))..)))))))))).))))))))).))))).	-42.9	miPred	(ATG)n	hsa-mir-598	0.995273
chr8.fa	-	14755363	AGAUCAGAAGGUGAUUGUGGCU	22|2301288|25424	CGUCACCUGCUCCUCAGAUCAGAAGGUGAUUGUGGCUUUGGGUGGAUAUUAAUCAGCCACAGCACUGCCUGGUCAGAAAGAGCAAGUGUCC	14755309	25|6307194|4,24|5760246|1959,23|4663245|4699,22|2301288|25424,21|1133119|705,20|619322|2436	.(.(((.(((((.((.((((((..((((.((((((((...(((........)))))))))))))))..)))))).))..))))).))).).	-37.8	miPred	non_repeat	hsa-mir-383	1
chr8.fa	-	22158433	AAAAGCUGGGUUGAGAGGGCGA	22|1906626|55737	GCGCUUCGCUCCCCUCCGCCUUCUCUUCCCGGUUCUUCCCGGAGUCGGGAAAAGCUGGGUUGAGAGGGCGAAAAAGGAUGAGGUGA	22158418	26|6656963|23,25|6220943|181,24|5649752|2229,23|4450010|9933,22|1906626|55737,21|969775|14308,20|533546|1077,19|241016|452,18|898|253	.(((((((.(((....(((((((((..(((((((.((((((....)))))).)))))))..))))))))).....)))))))))).	-49.6	miPred	non_repeat	hsa-mir-320a	1
chr8.fa	-	41637118	CGGGGCAGCUCAGUACAGGAU	21|1314712|49	GCUCUGAUCUCCAUCCUCCCUGGGGCAUCCUGUACUGAGCUGCCCCGAGGCCCUUCAUGCUGCCCAGCUCGGGGCAGCUCAGUACAGGAUACUCGGGGUGGGAGUCAGCAGG	41637096	22|2675553|34,21|1314712|49,20|725413|8	.((((((.((((.....(((((((..(((((((((((((((((((((((((..........)))....)))))))))))))))))))))).)))))))..)))))))).)).	-73.4	miPred	non_repeat	hsa-mir-486-3p	0.99919
chr8.fa	-	41637159	UCCUGUACUGAGCUGCCCCGAG	22|3418989|2265	GCUCUGAUCUCCAUCCUCCCUGGGGCAUCCUGUACUGAGCUGCCCCGAGGCCCUUCAUGCUGCCCAGCUCGGGGCAGCUCAGUACAGGAUACUCGGGGUGGGAGUCAGCAGG	41637096	23|5236122|10,22|3418989|2265,21|1643371|1583,20|871643|33,19|482328|9,18|199672|3	.((((((.((((.....(((((((..(((((((((((((((((((((((((..........)))....)))))))))))))))))))))).)))))))..)))))))).)).	-73.4	miPred	non_repeat	hsa-mir-486-5p	0.994
chr8.fa	-	135881958	CUGGGAGGUGGAUGUUUACUU	21|1336702|311	ACCAAGUUUCAGUUCAUGUAAACAUCCUACACUCAGCUGUAAUACAUGGAUUGGCUGGGAGGUGGAUGUUUACUUCAGCUGACUUGGA	135881945	23|4936046|9,22|2721218|84,21|1336702|311,20|738784|139,19|389973|9,18|127681|5	.(((((..((((((...((((((((((.((.((((((((............))))))))..))))))))))))...))))))))))).	-37.6	miPred	non_repeat	hsa-mir-30b*	0.999762
chr8.fa	-	135881995	UGUAAACAUCCUACACUCAGCU	22|4262239|482	ACCAAGUUUCAGUUCAUGUAAACAUCCUACACUCAGCUGUAAUACAUGGAUUGGCUGGGAGGUGGAUGUUUACUUCAGCUGACUUGGA	135881945	22|4262239|482,21|1842344|22,20|939320|5,19|513486|7	.(((((..((((((...((((((((((.((.((((((((............))))))))..))))))))))))...))))))))))).	-37.6	miPred	non_repeat	hsa-mir-30b	0.998545
chr8.fa	-	135886342	UGUAAACAUCCCCGACUGGAAGCU	24|6178237|31530	UUGUUCAGAAAGUCUGUUGUUGUAAACAUCCCCGACUGGAAGCUGUAAGACACAGCUAAGCUUUCAGUCAGAUGUUUGCUGCUACCGGCUAUUCACAGACAU	135886284	27|7160659|2,26|6912247|22,25|6610608|76,24|6178237|31530,23|5570793|10858,20|939290|1020	.((((..(((((((.((.((.(((((((((...(((((((((((...((......)).))))))))))).))))))))).)).)).)))).)))...)))).	-37	miPred	non_repeat	hsa-mir-30d	0.999708
chr8.fa	-	135886306	CUUUCAGUCAGAUGUUUGCU	20|742997|32	UUGUUCAGAAAGUCUGUUGUUGUAAACAUCCCCGACUGGAAGCUGUAAGACACAGCUAAGCUUUCAGUCAGAUGUUUGCUGCUACCGGCUAUUCACAGACA	135886285	23|4943905|10,22|2732541|29,21|1342437|18,20|742997|32	.((((..(((((((.((.((.(((((((((...(((((((((((...((......)).))))))))))).))))))))).)).)).)))).)))...))))	-36.4	miPred	non_repeat	hsa-mir-30d*	1
chr8.fa	-	141811904	UCGAGGAGCUCACAGUCUAGU	21|1645194|4838	GGGCAAAGAUGACUAAAACACUUUUCCUGCCCUCGAGGAGCUCACAGUCUAGUAUGUCUCAUCCCCUACUAGACUGAAGCUCCUUGAGGACAGGGAUGGUCAUACUCACCU	141811846	22|3423015|1822,21|1645194|4838,20|872266|480,19|482694|28,18|200007|35	((......(((((((........((((((.((((((((((((..((((((((((.(........).)))))))))).)))))))))))).))))))))))))).....)).	-53.1	miPred	L2	hsa-mir-151-5p	0.999857
chr8.fa	-	141811867	CUAGACUGAAGCUCCUUGAGGA	22|2695038|10668	CUGGGGCAAAGAUGACUAAAACACUUUUCCUGCCCUCGAGGAGCUCACAGUCUAGUAUGUCUCAUCCCCUACUAGACUGAAGCUCCUUGAGGACAGGGAUGGUCAUACUCAC	141811848	24|5893788|79,23|4916975|193,22|2695038|10668,21|1322210|6220,20|729890|4606,19|383012|977,18|121404|48	.((((......(((((((........((((((.((((((((((((..((((((((((.(........).)))))))))).)))))))))))).))))))))))))).)))).	-52.8	miPred	L2	hsa-mir-151-3p	0.998955
