# Supplementary material for: Comprehensive survey of human brain microRNA by deep sequencing
Source: BMC Genomics. 2010 Jun 30;11:409. doi: 10.1186/1471-2164-11-409 (PMC2996937; doi:10.1186/1471-2164-11-409)
Supplement: Additional file 5 — Table S10 - Conserved putative human miRNA (excluding ncRNA-derived miRNA). [file 1471-2164-11-409-S5.XLS]

## Sheet: 表单 1 - 表格 1
Table S10 - Conserved putative human miRNA (ncRNA-derived miRNA excluded)
chromosome	strand	position	mature sequence	sequence id	precursor	precursor position	sequences id	structure	MFE	prediction approach	repeat family	phastcon score	star of annotated miR
chrX.fa	-	55224781	CUCGAUGUUGGAUCAGGACA	20|732573|23	AGGGUUUACAAUCUCGAUGUUGGAUCAGGACAUCCUAAUGGUGUCACCGCUAUUAGGGGUUCGUUUGUUCAACAAUUAAAGUCCUACGUGAUGUGAGUUCA	55224712	20|732573|23	.(..((((((.((.((.((((((((..((((.(((((((((((....)))))))))))))))....))))))))............)).))))))))..).	-32.92	miPred	non_repeat	0.97145
chr13.fa	-	30146155	GUCUCUGUGGCGCAAUCGGU	20|811848|3310	AGAGCGGCUGCCGGCGCCGCGGAAAUCUGUACACACCGCAGCGCGGCCUGAGUAACUGGGUCUCUGUGGCGCAAUCGGUUAGCGCGUUCG	30146144	23|5070531|5,22|2975589|4,21|1476280|148,20|811848|3310	.((((((((((((((((((((((.((((.(((.((((((...))))..)).)))...)))).))))))))))...))).)))).))))).	-44.9	miPred	non_repeat	0.9836
chr12.fa	+	97517719	AACGUUCUGAUAGAAAUGACAUGCAUU	27|6942682|3	GUAAGAGAAAUAUACCUGCAUGUUAGUCUAACGUUCUGAUAGAAAUGACAUGCAUUUAUGCUGCCAUUUGUUACUAUCAGGACUCGACUCGUGUGCGGACAUUUCUGUUAA	97517690	25|6250593|2,27|6942682|3	.(((.((((((....(((((..(.((((....(((((((((((((((.((.(((....))))).)))))....))))))))))..)))).)..)))))..)))))).))).	-37.1	miPred	non_repeat	0.877
chr12.fa	+	97517770	GACUCGACUCGUGUGCGGACAUUU	24|5923097|138	GUAAGAGAAAUAUACCUGCAUGUUAGUCUAACGUUCUGAUAGAAAUGACAUGCAUUUAUGCUGCCAUUUGUUACUAUCAGGACUCGACUCGUGUGCGGACAUUUCUGUUAA	97517690	23|4958723|3,24|5923097|138,25|6440846|2	.(((.((((((....(((((..(.((((....(((((((((((((((.((.(((....))))).)))))....))))))))))..)))).)..)))))..)))))).))).	-37.1	miPred	non_repeat	0.957958
chr12.fa	-	52919999	GGGGAAUGGAUGGAUUGCU	19|437842|2	AGCUGUCUGGCCAGGAGCAUCUACCAUUUCUAGAUUAUUCAGAGUAAUGAGGGGAAUGGAUGGAUUGCUCCAGUCCACAGAUGAGC	52919982	19|437842|2	.((((((((....((((((((((((((((((..(((((.....)))))...)))))))).)))).))))))......))))).)))	-32.4	miPred	non_repeat	0.835947
chr12.fa	-	85662985	UCUAGGGAAGAGAAGGUUGGGU	22|3447038|4	AGGUGUAACACAGGUGGUACACCCUUUCCUCUCUGCCCCAUAGGGUGUAGCUCUAACUACCCUCUAGGGAAGAGAAGGUUGGGUGAACAGCCUUACUA	85662971	22|3447038|4	.((((......((((.((.(((((...(((((((..(((.(((((.((((......)))).)))))))).)))).)))..))))).)).)))))))).	-40.2	miPred	non_repeat	1
chr11.fa	+	65025990	CAUGCCAGAGAACUUAAAGUCU	22|2581065|2	CCUGUUACGGUUGGGAUUGGUGGGGUGGGUUUAGGUAAUUGUUUAGUUUAUGAUUGCAGAUAAACUCAUGCCAGAGAACUUAAAGUCUUAGA	65025924	22|2581065|2	.(((..((..(((((.((..(((.(((((((((.(((((..(.......)..)))))...))))))))).)))..)).))))).))..))).	-28.3	miPred	non_repeat	0.996545
chr11.fa	+	65027206	UGGGAGCAGAAAACAGCAGGCA	22|4141496|3	GCUGUGCUGUGUGCCAAUGUUUCGUUUGCCUCAGACAGGUAUCUCUUCGUUAUCAGAAGAGUUGCUUCAUUUCAUCUGGGAGCAGAAAACAGCAGGCAGCUGUUAACAGA	65027130	22|4141496|3	.(((((((((.(((...(((((..(((((((((((.(((((.((((((.......)))))).))))).......)))))).))))))))))))).))))).....)))).	-39.6	miPred	non_repeat	0.999636
chr11.fa	+	65027145	AAUGUUUCGUUUGCCUCAGACAGGUAU	27|6950803|2	GCUGUGUGCCAAUGUUUCGUUUGCCUCAGACAGGUAUCUCUUCGUUAUCAGAAGAGUUGCUUCAUUUCAUCUGGGAGCAGAAAACAGCAGGCAGCU	65027135	27|6950803|2	(((((.(((...(((((..(((((((((((.(((((.((((((.......)))))).))))).......)))))).))))))))))))).))))).	-37.6	miPred	non_repeat	0.999963
chr11.fa	+	65029666	AGUAGCUUGGAUCCUUGUGGGCAUG	25|6337670|12	AGACCCUUCACCCCUCACCUCGAUGCAGCCAGUAGCUUGGAUCCUUGUGGGCAUGAUCCAUAAUCGGUUUCAAGGUAACGAUGGUGUCGAGGUCUUUGGUGGGUUG	65029636	23|4769683|8,24|5803092|8,25|6337670|12,26|6725154|2	.(((((...(((....((((((((...((((.((.((((((.(((((((((.....)))))))..)).)))))).))....))))))))))))....)))))))).	-40.7	miPred	non_repeat	0.96692
chr11.fa	+	105309906	GUGGGUGGAAUAGUAUAACAAU	22|2985361|11	AGGGUUCCUCAUUAAGGUGGGUGGAAUAGUAUAACAAUAUAACAUGUGUUGUUAUAGUAUUCCACCUUCCCUGAUGUGCCU	105309890	21|1483408|5,22|2985361|11,23|5077545|4	.((((....(((((.((.((((((((((.(((((((((((.....))))))))))).)))))))))).)).))))).))))	-39.3	miPred_miRDeep	non_repeat	0.999591
chr11.fa	-	62365667	ACUUCCAGGAACGGUGCACUCUCC	24|5740638|2	ACUUCCAGGAACGGUGCACUCUCCCUUCGGGGAGAGAACAACCGUUGUUUAAUGGAAGA	62365632	24|5740638|2	.(((((((.((((((...(((((((....)))))))....)))))).)....)))))).	-31.7	miPred	non_repeat	0.836833
chr11.fa	-	114623401	CAAAGGGUGGAUGAAGGAUG	20|681877|2	AGGUGAAAUUCCAUCUUUAACCCCCUUGUGGUUGUCUGAACAAUGAUUAAUGAACUAGAUGUGAUUCCCUGCAGACCUUUCAAAGGGUGGAUGAAGGAUGGAAUUUCAGCCU	114623389	20|681877|2	((((((((((((((((((..(((((((.(((..(((((......(((((............))))).....)))))...)))))))).))...))))))))))))))).)))	-39.8	miPred	non_repeat	0.9999
chr11.fa	-	122433995	CCUUCCUUGGAUGUCUGAGUGA	22|2618948|5	GUCCAAAACAUUCGCGGUUUCCACCAGAAUUCAAGGUGUUGGCAACUACCUUCCUUGGAUGUCUGAGUGACCCAAGAUGUUAAGGAA	122433978	22|2618948|5	.(((..((((((...(((...(((((((((((((((.((.(....).))...)))))))).)))).))))))...))))))..))).	-29.1	miPred	U14	0.992
chr10.fa	+	70062288	CUAGUAGAAUUAGAAGAUC	19|383527|5	GCGCCCGGCAUUCAAUAUUGUAUGGUUCAUUAGGAUCUGUUGUGGCUGGCUUUGGACAUUUUUUGUUCACUAGUAGAAUUAGAAGAUCAUGUGAUGUUGGAGUAGGGGGG	70062219	18|121846|2,19|383527|5,21|1323618|2,24|5895128|2	.(.(((.((.((((((((..(((((((..((((..(((......(((((...((((((.....)))))))))))))).))))..)))))))..)))))))))).))).).	-35.2	miPred	non_repeat	0.988579
chr10.fa	+	127498362	AAAAGGCGGGAGAAGCCC	18|1056|5	GUGUCUGGGGUUUCCUCUGCCUUUUUUUCCAAUGAAAAUAACGAAACCUGUUAUUUCCCAUUGAGGGGGAAAAAGGCGGGAGAAGCCCCAGCAG	127498292	18|1056|5,19|241232|2,20|533854|5	.((.((((((((((..((((((((((..((((((.((((((((.....))))))))..))))...))..))))))))))..)))))))))))).	-48.4	miPred	MER50-int	0.840167
chr10.fa	-	99625607	AGGUGCCAUUCUGAGGGCCAGGAGU	25|6335414|10	CGGUUGCCAACCCUACUCUGGGAAGGUGCCAUUCUGAGGGCCAGGAGUUUGAUUAUGUGUCACUCUGGCUGCUAUGGCCCCCUCCCAGGGUCUGGGUAUCACACCC	99625549	25|6335414|10,24|5800245|2	.(((((...((((.(((((((((.((.(((((...(..((((((.(((..(((.....)))))))))))).).))))).)).)))))))))..))))..)).))).	-48.1	miPred	non_repeat	0.9726
chr17.fa	+	63389517	GCUUCUGUGGAAUAGGUUUG	20|782089|2	UGAGAUACAUUUUCAAACCUAUCUAAGAAAUAGCCCUGAUAUUGAAAUGGCUUCUGUGGAAUAGGUUUGACAGAUGUAAGUCUU	63389468	20|782089|2,21|1411062|2	.(((((((((((((((((((((((((((...((((.............))))))).))).)))))))))).))))))..)))))	-25.72	miPred	non_repeat	0.99925
chr17.fa	+	76714281	UCAACAAAAUCACUGAUGCUGGA	23|5195184|39	UCGGGAGGCUGGCAGCUGCCCUCUUCAACAAAAUCACUGAUGCUGGAGUCGCCUGAGUCAUCACUCAGCACCAGGAUAUUGUUGGAGAGGACAGCCGUGCGGCGUCUGG	76714257	21|1583801|3,22|3289768|8,23|5195184|39,24|6046705|11,25|6535857|13	.(.(((.((((((.((((.((((((((((((.(((.(((.(((((((.((....)).))......))))).)))))).)))))))))))).)))).)).)))).))).)	-51.8	miPred	non_repeat	0.999609
chr17.fa	+	76714321	UCAGCACCAGGAUAUUGUUGGA	22|3340158|68	GCUGGCAGCUGCCCUCUUCAACAAAAUCACUGAUGCUGGAGUCGCCUGAGUCAUCACUCAGCACCAGGAUAUUGUUGGAGAGGACAGCCGUGCGGCG	76714264	22|3340158|68,23|5211044|47,24|6059016|9	((((((.((((.((((((((((((.(((.(((.(((((((.((....)).))......))))).)))))).)))))))))))).)))).)).)))).	-46.9	miPred	non_repeat	0.999818
chr17.fa	-	71448747	GCCGACUGCGACUCCCAGGAUG	22|2808519|2	CGCGCGCGGCUCCCUGGGAGCUGUAGUUCUUCAUGGCGUCCCCACCUCCUCUGUGAGGGCGGGUGAGUCGACCGCCGACUGCGACUCCCAGGAUGCCUCGCGC	71448739	22|2808519|2	.(((((.(((..((((((((.(((((((......((((((.((((((((((...))))..))))).)..)).))))))))))).))))))))..))).)))))	-57.4	miPred	non_repeat	0.826182
chr16.fa	+	33871792	UCGAACUUGACUAUCUAGAGGA	22|3420313|7	GCCUCUACUACUGAUAGGAUGGUUUAGUGAGGCCCUCUGAUCAGCCCCGCCGGGUCAGCCCACUGCCCUGGUGGAACGCUGAGAAGACAGUCGAACUUGACUAUCUAGAGGA	33871702	19|482515|3,21|1644051|2,22|3420313|7	.(((((..........((((((((.(((..(((..(((..(((((.((((((((.(((....))).))))))))...)))))..)))..)))..))).))))))))))))).	-50.4	miPred	SSU-rRNA_Hsa	0.999909
chr15.fa	+	63384124	GUGGAGAGGAACAACUCUGAGUC	23|5075122|6	GUGGAGAGGAACAACUCUGAGUCUUAAGCUAAUUUUUUGAGGCCUUGUUCCGACAAGGCUAUAUAAAGCUGUUAAAAAAUCAGAUUGACUUCAUUUAGGGUGUUUCUUACAG	63384124	23|5075122|6,24|5994748|3	.((..((((((((.((((((((.((((.((.(((((((((((((((((....))))))))...........))))))))).)).))))....)))))))))))))))).)).	-31.3	miPred	U5	0.998609
chr15.fa	-	86956129	AGGUAGACUGGGAUUUGUUGUU	22|2429788|213	GGCUGGCACCAUUAGGUAGACUGGGAUUUGUUGUUGAGCGCAGUAAGACAACAACAAAAUCACUAGUCUUCCAGAUGGGGCCAGCC	86956078	22|2429788|213,21|1196642|61,20|651003|8,19|323366|2	(((((((.(((((.((.(((((((((((((((((((..(.......).))))))).))))).))))))).)).))))).)))))))	-46.2	miPred	non_repeat	0.951409
chr15.fa	-	87712304	UUCGGUUAUCUAGCUUUAUGA	21|1879505|8	AGUUGUGAGAAUCAUUUCUACUUUCGGUUAUCUAGCUUUAUGACGGCUCUGUGGCACUCAUACAGCUAGAUAACCAAAGAGAGAAACGGGCCUCCCUUAGCC	87712245	21|1879505|8	.((((.(((..((.(((((.((((.((((((((((((.(((((..(((....)))..))))).))))))))))))))))..))))).))..)))...)))).	-38.4	miPred	non_repeat	0.998524
chr14.fa	+	35560526	UCCUGACUGAUUACAUUACAU	21|1642896|3	ACACUGUAACAACAUUUUACUCCUGACUGAUUACAUUACAUAUUGAUAUUAGUGAGCAUCAGUAUGUAGUGCAAUCAGUCAGGAGAAAAUGAGUGA	35560506	21|1642896|3	.((((.......((((((.(((((((((((((.((((((((((((((.((....)).)))))))))))))).))))))))))))))))))))))).	-45.11	miPred	non_repeat	0.997571
chr14.fa	+	35560570	UGUAGUGCAAUCAGUCAGGAGA	22|4269217|3	ACACUGUAACAACAUUUUACUCCUGACUGAUUACAUUACAUAUUGAUAUUAGUGAGCAUCAGUAUGUAGUGCAAUCAGUCAGGAGAAAAUGAGUGA	35560506	22|4269217|3	.((((.......((((((.(((((((((((((.((((((((((((((.((....)).)))))))))))))).))))))))))))))))))))))).	-45.11	miPred	non_repeat	0.999818
chr14.fa	+	54328559	CAGUAGGAAGAAACACAUGAACUGUGU	27|7004749|2	UUAUCAUGUAUGAUGUUUUAUUGGUGCUUUUUAUUCAUAGUGGCUUCUUACCAGAAACAGUAGGAAGAAACACAUGAACUGUGUACAAGACAUGAAACAUUGCUGCUGAUAU	54328502	27|7004749|2	.(((((.((((((((((((((..((((......(((((.(((.((((((((........))))))))...))))))))....)))).....))))))))))).)))))))).	-32.7	miPred	non_repeat	0.991222
chr14.fa	+	100566154	AUGGUAGACCGGUGACGUGC	20|675560|3	AGGGUAGCUGAGGGGAUGGUAGACCGGUGACGUGCACUUCAUUUACGAUGUAGGUCACCCGUUUGACUAUCCACCAGCGCCCG	100566139	20|675560|3,21|1231673|2	.((((.((((.(.(((((((((((.((((((.((((..((......)))))).)))))).)))).))))))).))))))))).	-42.1	miPred	non_repeat	0.99475
chr14.fa	-	35560563	ACUGAUUGCACUACAUACUGAU	22|2160782|4	CACAUUUCACUCAUUUUCUCCUGACUGAUUGCACUACAUACUGAUGCUCACUAAUAUCAAUAUGUAAUGUAAUCAGUCAGGAGUAAAAUGUUGUUACAGUGUC	35560505	22|2160782|4	.(((((..((.((((((((((((((((((((((.((((((.(((((........))))).)))))).)))))))))))))))).))))))..))...))))).	-44.5	miPred	non_repeat	0.998591
chr14.fa	-	103653519	UUGAACUGUUAAGAACCACUGG	22|4410028|26	CGCCGCGCCCGCCGGGUCUAGUGGUCCUAAACAUUUCACAAUUGCGCUACAGAACUGUUGAACUGUUAAGAACCACUGGACCCAGCGCGCGAGU	103653504	23|5627287|13,22|4410028|26,19|523752|2	.(((((((..((.((((((((((((.((.((((.((((((.((.(......))).)).)))).)))).)).)))))))))))).))))))).))	-43.1	miPred	non_repeat	0.999227
chr18.fa	-	54269335	UUUAGUGUGAUAAUGGCGUUU	21|1891646|2	GGAAGGAUUGCCUAGCAGUAGCUAUUUAGUGUGAUAAUGGCGUUUGAUAGUUUAGACACAAACACCAUUGUCACACUCCACAGCUCUGCUAAGGAAACUCUGUAGCCA	54269272	21|1891646|2	((.((..((.((((((((.((((....(((((((((((((.(((((............))))).)))))))))))))....))))))))).))).))..))....)).	-44.9	miPred	non_repeat	1
chrM.fa	-	4983	GAUUUUGCGUAGCUGGGUUUGG	22|2787889|2	GUUAAAUUAAGAAUGGUUAUGUUAGGGUUGUACGGUAGAACUGCUAUUAUUCAUCCUAUGUGGGUAAUUGAGGAGUAUGCUAAGAUUUUGCGUAGCUGGGUUUGGUUUAA	4978	22|2787889|2	.((((((((((..(((((((((.((((((....((((..(((.(((((((((((.....)))))))))..)).))).))))..)))))))))))))))..))))))))))	-28.8	miPred	non_repeat	0.820318
chr1_random.fa	+	564871	GAGGUACGAGCUCUGAGAGGGCAGCU	26|6814580|2	GCCUGGAUGCCUGUCACCAAAUCCCUUUGAGCAGUGACCUGAGCCACCUGGUGGCAGAGGUACGAGCUCUGAGAGGGCAGCUGGAGCAGAGCAUUCAGG	564815	26|6814580|2	.(((((((((((((..(((..(((((((((((.(((.(((..(((((...)))))..))))))..))))..)))))).)..))).)))).)))))))))	-48.4	miPred	non_repeat	0.997769
chr6_qbl_hap2.fa	+	4361847	AGAGUUGAGUCUGGACGUCCCG	22|2295756|13	CGGGCCGCGGCUCCUGAUUGUCCAAACGCAAUUCUCGAGUCUAUGGCUCCGGCCGAGAGUUGAGUCUGGACGUCCCGAGCCGCCGCCC	4361792	20|618695|3,21|1132025|2,22|2295756|13,23|4660969|6	.((((.(((((((..(((.(((((.((.(((((((((.(((.........)))))))))))).)).))))))))..))))))).))))	-50.2	miPred	non_repeat	0.997955
chr6_qbl_hap2.fa	+	4444381	CAGUAGGGAAGAGGCUGGACUA	22|2572299|2	GCUGGAUGGGUCCAACGUGGUCUUUAAACUUCUGGGUCCGGUGCUAGUCAAACAGGAGCUGGGGGAGGCUCGGGCCACAGUAGGGAAGAGGCUGGACUAUAUCACAGCU	4444304	22|2572299|2	((((((((((((((.....((((((...(((((((((((((.(((..((...(((...))).))..)))))))))).))).)))..)))))))))))).)))).)))).	-43.9	miPred	non_repeat	0.996318
chr6_qbl_hap2	+	1798964	GUAGAGGAGAUGGCGCAGGGGACA	hsa_24_5986682_x88	AGGUAGAGGAGAUGGCGCAGGGGACACGGGCAAAGACUUGGGGGUUCCUGGGACCCUCAGACGUGUGUCCUCUUCUCCCUCCUCCCAGGUGUAUGAGGAAUUGCGGGCCA	1798962	miRDeep	.((..((((((..((.(.((((((((((.(.......(((((((((.....))))))))).).)))))))))).).)))))))))).(((.(..((....))..).))).	-44.4	miRDeep	non_repeat	0.959333
chr22.fa	+	23412267	AAUGUAGAAGAGAUAGUGAUU	21|1045391|5	AUAGGAAGUAAUGUAGAAGAGAUAGUGAUUAAUAAUACGCGUUUCCUAAUGUGGGAUAUUGGUGGCCAAGAAUCUUUUCGUUCUUCCUGG	23412258	21|1045391|5	.(((((((.((((.((((((....((.(((((((...((((((....))))))...))))))).))......))))))))))))))))).	-27.8	miPred	non_repeat	0.983762
chr22.fa	-	39254013	CAGAAGACAGGUAGGUAGAC	20|689856|2	UUUAAUGAUGAUCUCAGAAGACAGGUAGGUAGACAGACAGCUGUUGUCAUCAGUAUUCUGGCUUACAUCUUCCUGCCCCUUCUGUGACUCAUUGAU	39253951	20|689856|2	.(((((((.(.((.((((((...((((((.(((((((..((((.......))))..)))).......))).)))))).)))))).)))))))))).	-31.71	miPred	non_repeat	0.99855
chr20.fa	-	17891439	UACUGUGAACUGCUUGUGUGUUGGCA	26|6865737|4	GAACUUGAGGCUAUGUAGCCUGAAAAUGCCCUGCAGUCUGCAGUGUUCUACUGUGAACUGCUUGUGUGUUGGCAGGCUACCGGUAAGAAUGGUU	17891419	26|6865737|4	.((((....(((..((((((((..((((((..(((((..((((((...))))))..)))))..).)))))..)))))))).)))......))))	-36.6	miPred	non_repeat	0.876423
chr6_cox_hap1.fa	+	136996	GGGGUGUAGCUCAGUGGUAGAGCGCGU	27|7095816|5	AGCUUUAAGGGGGUGUAGCUCAGUGGUAGAGCGCGUGCUUAGCAUGCACGAGGCCCUGGGUUCAAUCCCCAGCA	136987	27|7095816|5,28|7256029|3	.(((....((((((..(((((((.(((...(.((((((...)))))).)...))))))))))..))))))))).	-35.8	miPred	tRNA-Ala-GCY_	0.975519
chr6_cox_hap1.fa	+	4555830	AGAGUUGAGUCUGGACGUCCCG	22|2295756|13	CGGGCCGCGGCUCCUGAUUGUCCAAACGCAAUUCUCGAGUCUAUGGCUCCGGCCGAGAGUUGAGUCUGGACGUCCCGAGCCGCCGCCC	4555775	20|618695|3,21|1132025|2,22|2295756|13,23|4660969|6	.((((.(((((((..(((.(((((.((.(((((((((.(((.........)))))))))))).)).))))))))..))))))).))))	-50.2	miPred	non_repeat	0.997727
chr6_cox_hap1.fa	+	4638332	CAGUAGGGAAGAGGCUGGACUA	22|2572299|2	GCUGGAUGGGUCCAACGUGGUCUUUAAACUUCUGGGUCCGGUGCUAGUCAAACAGGAGCUGGGGGAGGCUCGGGCCACAGUAGGGAAGAGGCUGGACUAUAUCACAGCU	4638255	22|2572299|2	((((((((((((((.....((((((...(((((((((((((.(((..((...(((...))).))..)))))))))).))).)))..)))))))))))).)))).)))).	-43.9	miPred	non_repeat	0.998318
chr6_cox_hap1	+	2000669	GUAGAGGAGAUGGCGCAGGGGACA	hsa_24_5986682_x88	AGGUAGAGGAGAUGGCGCAGGGGACACGGGCAAAGACUUGGGGGUUCCUGGGACCCUCAGACGUGUGUCCUCUUCUCCCUCCUCCCAGGUGUAUGAGGAAUUGCGGGCCA	2000667	miRDeep	.((..((((((..((.(.((((((((((.(.......(((((((((.....))))))))).).)))))))))).).)))))))))).(((.(..((....))..).))).	-44.4	miRDeep	non_repeat	0.965
chr7.fa	+	142789787	CUCUGACCUCUGACCCUCUAG	21|1327698|3	GCACCUCUGCCUUGGGGGUGGGGGGAUAGAGGCAUGGAAUAGGUGCUCUGACCUCUGACCCUCUAGCCCAGGGAGAAGGUGA	142789742	21|1327698|3	.(((((((.(((..(((.(((((((.((((((((.((........)).)).)))))).))))))).)))))).)).))))).	-43.3	miPred	non_repeat	0.876714
chr7.fa	-	44887902	AAUGUGGAAGUGGUCUGAGGCAU	23|4545870|2	UAGCUGAAUAGAAAGAAUGUGGAAGUGGUCUGAGGCAUAUAGAGUAUAUGCCAAGAACACUACCAUAUAUGGCAUCAGCUU	44887859	23|4545870|2	.((((((...(..(..((((((.((((.(((..((((((((...)))))))).))).)))).)))))).)..).)))))).	-29.5	miPred	non_repeat	1
chr6.fa	+	33283651	AGAGUUGAGUCUGGACGUCCCG	22|2295756|13	CGGGCCGCGGCUCCUGAUUGUCCAAACGCAAUUCUCGAGUCUAUGGCUCCGGCCGAGAGUUGAGUCUGGACGUCCCGAGCCGCCGCCC	33283596	20|618695|3,21|1132025|2,22|2295756|13,23|4660969|6	.((((.(((((((..(((.(((((.((.(((((((((.(((.........)))))))))))).)).))))))))..))))))).))))	-50.2	miPred	non_repeat	0.996636
chr6.fa	+	39150114	UUUUUUGCUGGAACAUUUCUG	21|1896706|2	GGAGCCCAGCUGGAAAUGUUCUAGCCAAAAAAGUUUGCCAAGAACCAUUGUGUCUUUUUUUUUGCUGGAACAUUUCUGGUUGUGCUUCU	39150057	21|1896706|2	(((((.((((..(((((((((((((.(((((((...(((((......))).))..))))))).)))))))))))))..)))).))))).	-41.6	miPred	non_repeat	0.999619
chr6	+	30660088	GUAGAGGAGAUGGCGCAGGGGACA	hsa_24_5986682_x88	AGGUAGAGGAGAUGGCGCAGGGGACACGGGCAAAGACUUGGGGGUUCCUGGGACCCUCAGACGUGUGUCCUCUUCUCCCUCCUCCCAGGUGUAUGAGGAAUUGCGGGCCA	30660086	miRDeep	.((..((((((..((.(.((((((((((.(.......(((((((((.....))))))))).).)))))))))).).)))))))))).(((.(..((....))..).))).	-44.4	miRDeep	non_repeat	0.945333
chr5.fa	+	87998443	UUCGGUUAUCUAGCUUUAUGA	21|1879505|8	CGGCGAUCUUGAAGGAGUUUUUACUUUCGGUUAUCUAGCUUUAUGAAGACCAAUACACUCAUACAGCUAGAUAACCAAAGAUAACAACUCGCUUCCCACACAGGCCU	87998418	21|1879505|8	.(((......(((((((((.(((((((.((((((((((((.(((((............))))).)))))))))))))))).))).))))).))))........))).	-39.14	miPred	non_repeat	1
chr5.fa	-	89348214	ACUGACAGGAGAGCAUUUUGA	21|1093313|49	GAGAAAGAAGAACUGGACAAAAUUAAAAUGCUCUUCUGUCAUUGUAAUAGUUCAUAUGGGCACUGACAGGAGAGCAUUUUGACUUUGUCAAGUGUGUCUGCUACUCA	89348189	22|2160284|2,21|1093313|49,20|597668|6,19|287335|2	(((..(((...(((.((((((.(((((((((((((((((((.(((.(((.....)))..))).))))))))))))))))))).)))))).)))...)))....))).	-47.7	miPred	non_repeat	0.876095
chr4.fa	+	53274200	UUAAGAGGCUAACACAGAAGGGU	23|5597107|3	CACCCUUUCCUGUGCCCUUUUAAGGUUGACCCAGUGCUUUAAGAGGCUAACACAGAAGGGUA	53274162	23|5597107|3	.((((((..(((((.(((((((((((.........)))))))))))....))))))))))).	-24.2	miPred	non_repeat	0.955957
chr4.fa	+	91808437	GCAGAAAUAUACUGUGGCUUCU	22|2796278|2	UUUUUCUAGGUAUAGUAGUCACAGUAAAUAUCUACUGUCACAUGUAGGGAAGCAGCAGAAAUAUACUGUGGCUUCUGUUAUUGGAAAA	91808383	22|2796278|2	.((((((((..((((.((((((((((.((.(((.((((..(......)...)))).))).)).)))))))))).))))..))))))))	-29.4	miPred	non_repeat	0.975091
chr4.fa	+	158500746	GUGGGUGGAAUAGUAUAACAAU	22|2985361|11	CCUAAAGGAUCCUCAUUAAGGUGGGUGGAAUAGUAUAACAAUAUGCUAAAUGUUGUUAUAGUAUCCCACCUACCCUGAUGUAUCUUUAAGA	158500726	21|1483408|5,22|2985361|11,23|5077545|4	.((.((((((...(((((.(((((((((.(((.(((((((((((.....))))))))))).))).))))))))).))))).)))))).)).	-40.9	miPred_miRDeep	non_repeat	1
chr3.fa	+	75346355	UGAACUCGAGUUGGAAGAGGCGA	23|5269643|7	GUGACGACUGGCCCCGCCUCUUCCUCUCGGUCCCAUAUUGAACUCGAGUUGGAAGAGGCGAGUCCGGUCUCAA	75346317	23|5269643|7	.(((.((((((.(.((((((((((.((((((.(......).)).))))..)))))))))).).))))))))).	-38	miPred	non_repeat	0.937261
chr2.fa	-	47220128	ACAGGCUUAUUAGAAGAAUGAACU	24|5718569|3	CAACAGGCUUAUUAGAAGAAUGAACUAAGGUGUCUACCAUGAUUAUUUUUCUAAUCUGGUCAGUUA	47220088	24|5718569|3	.(((.((((.(((((((((((((.(...(((....)))..).)))))))))))))..)))).))).	-18.1	miPred	non_repeat	0.993417
chr2.fa	-	132728437	UGACUAUCUAGAGGAAGUA	19|489923|23	CUACUCCUGAUUGGAUGGUUUAGUGAGGCCCUCGGAUCAGCCCGCUGGGUCAGCCCACUGCCCUGGCGGAACGCUGAGAAGACAGUCGAACUUGACUAUCUAGAGGAAGUAA	132728436	20|885355|4,19|489923|23,18|205636|2	.(((((((..((((((((((.(((..(((..((...(((((((((..((.(((....))).))..))))...)))))...))..)))..))).))))))))))))).)))).	-49.6	miPred	SSU-rRNA_Hsa	0.980421
chr2.fa	-	132728511	GAUGGUUUAGUGAGGCCCUCGGAU	24|5937063|2	CUACUCCUGAUUGGAUGGUUUAGUGAGGCCCUCGGAUCAGCCCGCUGGGUCAGCCCACUGCCCUGGCGGAACGCUGAGAAGACAGUCGAACUUGACUAUCUAGAGGAAGUAA	132728436	24|5937063|2	.(((((((..((((((((((.(((..(((..((...(((((((((..((.(((....))).))..))))...)))))...))..)))..))).))))))))))))).)))).	-49.6	miPred	SSU-rRNA_Hsa	0.983083
chr2.fa	-	132728750	CAAUAACAGGUCUGUGAUGC	20|685062|50	GGACAAGUGGCGUUCAGCCACCUGAGAUUGAGCAAUAACAGGUCUGUGAUGCCCUUAAAUGUCCA	132728737	23|4825419|2,22|2531951|15,21|1246687|32,20|685062|50,19|349795|17	(((((((.(((((((((..(((((..(((....)))..)))))))).))))))))....))))).	-24.3	miPred	SSU-rRNA_Hsa	0.99315
chr2.fa	-	207682968	AUUGUCCUUGCUGUUUGGAGAU	22|2505876|39	GUCAGACGUGUCAUCCCCAGAUACAAUGGACAAUAUGCUAUUAUAAUCGUAUGGCAUUGUCCUUGCUGUUUGGAGAUAAUACUGCUGACU	207682955	22|2505876|39,21|1236821|19	(((((..((((.(((.((((((((((.(((((..(((((((.........))))))))))))))).))))))).))).))))..))))).	-36.4	miPred	non_repeat	0.999364
chr2.fa	-	207683011	AUCCCCAGAUACAAUGGACAAU	22|2482872|381	GUCAGACGUGUCAUCCCCAGAUACAAUGGACAAUAUGCUAUUAUAAUCGUAUGGCAUUGUCCUUGCUGUUUGGAGAUAAUACUGCUGACU	207682955	24|5817158|10,23|4792194|21,22|2482872|381,21|1222223|99,20|668244|208	(((((..((((.(((.((((((((((.(((((..(((((((.........))))))))))))))).))))))).))).))))..))))).	-36.4	miPred	non_repeat	0.958818
chr1.fa	+	23243368	UCCAGAAGAAGGAGCUCUCUGA	22|3384739|2	GAUUCCAGAAGAAGGAGCUCUCUGAAUAUGGGUUUACUAGUUGGUGGUGAAUUCAUGAGUCGCCAACUAUUAGGCCUUUAUGUCCAGAUAUUAUCCUAAUUUAUGGAGUA	23243365	22|3384739|2	.(((((((((..((((....((((.(((((((((((.((((((((((((....)))....))))))))).)))))))..)))).)))).....))))..))).)))))).	-38	miPred	non_repeat	0.996545
chr1.fa	+	23243390	AUAUGGGUUUACUAGUUGGU	20|666027|4	GAUUCCAGAAGAAGGAGCUCUCUGAAUAUGGGUUUACUAGUUGGUGGUGAAUUCAUGAGUCGCCAACUAUUAGGCCUUUAUGUCCAGAUAUUAUCCUAAUUUAUGGAGUA	23243365	19|334614|2,20|666027|4	.(((((((((..((((....((((.(((((((((((.((((((((((((....)))....))))))))).)))))))..)))).)))).....))))..))).)))))).	-38	miPred	non_repeat	0.99435
chr1.fa	+	61370165	GUUGCCAAGCAGAUGUAGACUUUU	24|6002114|3	GUUGCCAAGCAGAUGUAGACUUUUGGAGUGUGCCCAGAAAACCUCUACAGCUGAUACUUUGGUGACU	61370165	24|6002114|3	((..((((((((.((((((.((((((.(....)))))))....)))))).)))....)))))..)).	-22.9	miPred	non_repeat	0.995375
chr1.fa	+	152498941	AAAUUGCACAACUCUCACAUUC	22|1949487|150	GGGGGACAGUGUAUGCAAGAGUAAUGUGGAGUUUGUGCUAACUCUAGCCAGCUUAAUUAGUGACUGGAUAAAUUGCACAACUCUCACAUUCUUCUGUUUUUUCCUCCG	152498872	21|987881|4,22|1949487|150	((((((.((.....(((..((.(((((((((((.((((....(((((...(((.....)))..)))))......))))))))).))))))))..))).)).)))))).	-38.2	miPred	non_repeat	0.842045
chr1.fa	+	154656773	UUCGGUUAUCUAGCUUUAUGA	21|1879505|8	GGGGUUAUUUUUACUUUCGGUUAUCUAGCUUUAUGAAGACUCCACACCACUCAUACAGCUAGAUAACCAAAGAUAACAACCAACCCCG	154656758	21|1879505|8	((((((.((.(((((((.((((((((((((.(((((..............))))).)))))))))))))))).))).))..)))))).	-34.54	miPred	non_repeat	0.999667
chr1.fa	+	170374621	CACAGCAAGUGUAGACAGGCA	21|1248631|60	AGGCUGGGUUGUCAUGUGACUGCCUGUCUGUGCCUGCUGUACAGGUGAGCGGAUGUUCUGCACAGCAAGUGUAGACAGGCAGACACAUGACAACUCUGUCCAGCCA	170374561	19|350531|10,20|686096|2,21|1248631|60,22|2535192|6,23|4827368|6	.(((((((((((((((((.(((((((((((..(.((((((.((((...........)))).)))))).)..))))))))))).))))))))))).....)))))).	-66.9	miPred	non_repeat	1
chr1.fa	-	31213602	UUCACUGAUGAGAGCAUUGUUCUGAGC	27|7167159|49	CAUGAUUUGGGGACUGGCAAGGAUGAUACACACUUGCCCUCACUUAGACUAUAGUUCACUGAUGAGAGCAUUGUUCUGAGCCAGUCUUAAGUCAUA	31213587	27|7167159|49,26|6920391|16,25|6627259|37,23|5618720|5,22|4385710|3,21|1875657|14	.((((((((((.((((((.((((..(........(((.((((.((((((....))...)))))))).))))..))))..)))))))))))))))).	-32.3	miPred	non_repeat	0.820481
chr1.fa	-	98283451	CAGGCAGUGACUGUUCAGACGUC	23|4848863|2016	AAGAGGUUGGGGCAGGCAGUGACUGUUCAGACGUCCAAUCUCUUUGGGACGCCUCUUCAGCGCUGUCUUCCCUGCCUCUG	98283406	24|5853513|26,23|4848863|2016,22|2562896|1315,21|1266172|229	.((((((.((((.((((((((.(((...((.(((((..........))))).))...))))))))))))))).)))))).	-40.3	miPred	non_repeat	0.992783
chr1.fa	-	110058041	GAGGAGAAGAUUCGUGUGGACA	22|2767911|2	GUCCGUGGUCUGGUUCUCCAAAAUGUCCACAAGAAUCUUCAGAAGAGGAGAAGAUUCGUGUGGACAUUUUGGAGAACCAGGUUAUAGACG	110058017	22|2767911|2	(((..((..((((((((((((((((((((((.((((((((.........)))))))).))))))))))))))))))))))..))..))).	-59.2	miPred	non_repeat	0.9955
chr1.fa	-	142438553	UGGUAGUGGGGGACUGCG	18|223704|173	CAUAAUUUGUGGUAGUGGGGGACUGCGUUCGCGCUGUCCUCUGAAUUUUGUGCUGGAAAACGCAGAUUGUA	142438509	18|223704|173	.((((((((((.(((((((((((.(((....))).))))))).........)))).....)))))))))).	-24.6	miPred	U1	0.971833
chr9.fa	+	124489812	GUGUUAGAAUACUGUGAAGGCAA	23|5080032|2	CAGUGUUAGAAUACUGUGAAGGCAAUGACUUGGAUUUCUAUCUGAAGCAACACAAGCUAAUGUCAGAGAAAGAAGCUGAGUCUAUUGUAAUGCAGAUUGUAAAUGCACUA	124489810	23|5080032|2	.(((((((.(((.(((((...(((((((((..(.(((((.((((((((.......)))....)))))...))))))..)))).)))))..)))))))).))...))))).	-33.6	miPred	non_repeat	0.934087
chr9.fa	+	130194776	AGAAUUGCGUUUGGACAAUCAGU	23|4622588|34	CGCCCGGAGCUCAGCCACAGAUGUCCAGCCACAAUUCUCGGUUGGCCGCAGACUCGUACAAGAAUUGCGUUUGGACAAUCAGUGGCGAAGCCCCUGAGUUCAGGGCC	130194716	20|606742|7,21|1109499|11,22|2204876|2,23|4622588|34	.((((.((((((((((((.(((((((((.(.((((((((((....)))............))))))).).)))))).))).)))))........))))))).)))).	-45.4	miPred	non_repeat	1
chr9.fa	-	136019472	AAGGAGAGAAGGUUAGCACUCCCCU	25|6260917|2	AAAGGCGAGUGGAGCUUUCGUCCUUAAAUAAAGUGCGCAGGGAAGCCGAGGCGUGUUGUAUGAAAGGAGAGAAGGUUAGCACUCCCCUUG	136019470	25|6260917|2	.((((.(((((.(((((((.(((((..(((.((..(((.((....))...)))..)).)))..)))))..)))))))..))))).)))).	-38.7	miPred	non_repeat	1
chr8.fa	+	21902073	AAGCAAGGGCUACUAGAAUUCU	22|2006178|7	AGAAGCAAGGGCUACUAGAAUUCUGCAGCUGACAGUGGAUGGUGCAGGUGCAGAAUUGCAUACGUCUGCAUGUUAUCACUGCCGCAGAAAUCUCUUACCCUUGCUGCA	21902071	21|1020082|4,22|2006178|7,23|4513916|2	.(.((((((((.((..(((.((((((.((((((((..((((((((((........)))))).))))..).))))).....)).)))))).)))..)))))))))).).	-44.8	miPred	non_repeat	0.999773
chr8.fa	-	65454283	UCAAGGUCCGCUGUGAACACGG	22|3293333|59	UUCAAGUGCAGCCGUAGGCUCCGCUCUUGGCAUUCACCGCGUGCCUUAAUUGUAUGACAUUAAAUCAAGGUCCGCUGUGAACACGGAGAGCAGAGCCUCUAAUCUUGAU	65454260	23|5196665|3,22|3293333|59	.(((((...((....((((((.((((((.(..(((((.(((..((((.(((...........))).))))..))).)))))..).)))))).))))))))...))))).	-43.7	miPred	non_repeat	1
chr8.fa	-	115111027	UAAAAGUGAUUGUUGGCACAUCC	23|5087274|3	GUGUAGUUGAACUGAUAGUUACUGUUGUGACCUGAAGUUCACCAUUAAAAGGGAUUACCCAAGCAAAAUCAUGGAAUGGUUAUAAAAGUGAUUGUUGGCACAUCCUAUGCA	115111021	23|5087274|3	((((((.((..(..(((((((((.((((((((.....((((..(((....(((....)))......)))..))))..)))))))).)))))))))..)..))..)))))).	-30.7	miPred	non_repeat	0.916261
chrX.fa	+	109185232	ACAACCCUAGGAGAGGGUGCCAU	23|4550418|13	AUGCACUGCACAACCCUAGGAGAGGGUGCCAUUCACAUAGACUAUAAUUGAAUGGCGCCACUAGGGUUGUGCAGUGCAC	109185223	20|579863|4,21|1050044|2,22|2075077|2,23|4550418|13,24|5714159|11	.((((((((((((((((((.....(((((((((((..((.....))..))))))))))).)))))))))))))))))).	-53.7	miPred	MER91C	0.999957	hsa-mir-652_new_star
chrX.fa	+	113780226	GAGGAGGCCAUAGUGGCAACUGU	23|4966292|3	AAAUCUAGGAGGCAGGUGCUCACUUGUCCUCCUCCAUGCUUGGAAAAUGCAGGGAGGAGGCCAUAGUGGCAACUGUUACCAUGAUUA	113780173	23|4966292|3	.((((..((..((((.(((.((((((.((((((((.(((((....)).))).)))))))).)).))))))).))))..))..)))).	-42.1	miPred	non_repeat	0.999957	hsa-mir-764_new_star
chrX.fa	+	113792287	CUCAUUGCAUGGGCUGUGUAU	21|1325826|10	ACUGGACUUGGCUCUAGGAUGUGCUCAUUGCAUGGGCUGUGUAUAGUAUUAUUCAAUACCCAGAGCAUGCAGUGUGAACAUAAUAGAGAUUGAAAGACAGCCAGA	113792264	21|1325826|10,23|4922539|3	.((((.(((..(((((..((((.(.(((((((((..(((.((((.(.......).)))).)))..))))))))).).))))..))))).....)))....)))).	-37.6	miPred	non_repeat	0.999762	hsa-mir-1912_new_star
chrX.fa	+	113855977	CAUCUGGGCAACUGACUGAACU	22|2580346|33	CGAGGAGUUAAGAGUUCAUUCGGCUGUCCAGAUGUAUCCAAGUACCCUGUGUUAUUUGGCAAUAAAUACAUCUGGGCAACUGACUGAACUUUUCACUUUUCA	113855909	19|361408|21,20|700621|11,21|1272918|10,22|2580346|33	.(((((((.(((((((((.((((.((((((((((((((((((((........)))))))......))))))))))))).)))).))))))))).))))))).	-48.1	miPred_miRDeep	non_repeat	0.999045	hsa-mir-1298_new_star
chrX.fa	+	113964284	GAACAUCCUGCAUAGUGCUGCC	22|2739439|4	AUGGGCCGGGAGGUUGAACAUCCUGCAUAGUGCUGCCAGGAAAUCCCUAUUUCAUAUAAGAGGGGGCUGGCUGGUUGCAUAUGUAGGAUGUCCCAUCUCCCAGCCCAC	113964269	22|2739439|4	.(((((.(((((((.(.((((((((((((.(((.(((((..(..((((...((......))))))..)..))))).))))))))))))))).).))))))).))))).	-59.8	miPred_miRDeep	non_repeat	0.999909	hsa-mir-448_new_star
chrX.fa	+	117404395	UAUAUAUAUAUAUGUACGUAUG	22|3274264|51	UAACCUCCCAAAUAUAUAUAUAUAUGUACGUAUGUGUAUAUAAAUGUAUACGUAGAUAUAUAUGUAUUUUUGGUGGGUUU	117404383	20|854981|3,21|1576557|24,22|3274264|51,23|5187968|6	.((((..(((((.((((((((((((.((((((((..(......)..)))))))).)))))))))))).)))))..)))).	-35.7	miPred_miRDeep	(TA)n	0.999864	hsa-mir-1277_new_star
chrX.fa	-	53599928	CUAUACAACUUACUACUUUCC	21|1323929|15	CUGCUCAUGCCAGGGUGAGGUAGUAAGUUGUAUUGUUGUGGGGUAGGGAUAUUAGGCCCCAAUUAGAAGAUAACUAUACAACUUACUACUUUCCCUGGUGUGUGGCAU	53599914	21|1323929|15,20|730870|3,19|383646|5	.((((((((((((((.(((((((((((((((((.((((((((((...........)))))).........)))).))))))))))))))))))))))))))).)))).	-54.6	miPred	non_repeat	0.999952	hsa-mir-98_new_star
chrX.fa	-	73354988	CUCAUUAAAUGUUUGUUGAAU	21|1325795|4	AGUGCCUAAUCCGGUGCACAUUGUAGGCCUCAUUAAAUGUUUGUUGAAUGAAAAAAUGAAUCAUCAACAGACAUUAAUUGGGCGCCUGCUCUGUGAUCUCCAUGGGCUCA	73354927	21|1325795|4	.(.(((((....(((.((((..((((((((((...((((((((((((.(((.........)))))))))))))))...)))).))))))..)))))))....))))).).	-44.4	miPred	L2	0.99981	hsa-mir-421_new_star
chrX.fa	-	133502054	AUUGGGAACAUUUUGCAUGUAU	22|2505235|22	CGAUACUAAACUGUUUUUGCGAUGUGUUCCUAAUAUGCACUAUAAAUAUAUUGGGAACAUUUUGCAUGUAUAGUUUUGUAUCA	133502042	22|2505235|22	.(((((.(((((((...(((((.((((((((((((((.........)))))))))))))).)))))...))))))).))))).	-35.4	miPred	non_repeat	0.994455	hsa-mir-450a_new_star
chrX.fa	-	133502225	UUGGGGACAUUUUGCAUUCAU	21|1887766|87	ACCAAAGAAAGAUGCUAAACUAUUUUUGCGAUGUGUUCCUAAUAUGUAAUAUAAAUGUAUUGGGGACAUUUUGCAUUCAUAGUUUUGUAUCAAUAAUAUGGG	133502203	22|4424061|3,21|1887766|87	.(((......(((((.(((((((...(((((.(((((((((((((((.......))))))))))))))).)))))...))))))).))))).......))).	-36.72	miPred	non_repeat	0.980333	hsa-mir-450a_new_star
chr12.fa	+	96481782	UGUAGGGAUGGAAGCCAUGAAA	22|4268414|1187	AGAUAAAUUCACUCUAGUGCUUUAUGGCUUUUUAUUCCUAUGUGAUAGUAAUAAAGUCUCAUGUAGGGAUGGAAGCCAUGAAAUACAUUGUGAAAAAUCA	96481721	18|225159|2,19|514098|23,20|940219|1159,21|1843929|771,22|4268414|1187,23|5575517|28	.(((...(((((....(((.((((((((((((.((((((((((((.(.(.....).).)))))))))))))))))))))))).)))...)))))..))).	-35.1	miPred_miRDeep	non_repeat	1	hsa-mir-135a_new_star
chr11.fa	+	43537840	UUUCCUCAUAUUCAUUCAGGAGU	23|5640855|51	AGUUUAGGGGUGGACCUGAUGUCCCUGAGUGUAUGUGGUGAACCUGAAUUUGCCUUGGGUUUCCUCAUAUUCAUUCAGGAGUGUCAGUUGCCCCUUCACG	43537781	21|1892295|2,22|4434932|12,23|5640855|51,24|6214419|5,25|6651633|8	.((..(((((..(..((((((..((((((((.((((((..((((..(.......)..))))..).))))).))))))))..)))))))..)))))..)).	-46.5	miPred	non_repeat	0.993826	hsa-mir-670_new_star
chr10.fa	-	64802737	AGUGGGGCUUCGACCCUAA	19|329106|5	ACUGGGUUAGGGCCCUGGCUCCAUCUCCUUUAGGAAAACCUUCUGUGGGGAGUGGGGCUUCGACCCUAACCCAGG	64802731	21|1206147|4,20|658204|2,19|329106|5	.(((((((((((.(..((((((((..(((.(((((.....))))).)))..))))))))..).))))))))))).	-45.4	miPred	non_repeat	0.981632	hsa-mir-1296_new_star
chr10.fa	-	91342530	AGCUUCUUUACAGUGUUGCCUUG	23|4733587|9	AUUCUCUCUGCUUUCAGCUUCUUUACAGUGUUGCCUUGUGGCAUGGAGUUCAAGCAGCAUUGUACAGGGCUAUCAAAGCACAGAGAGC	91342480	24|5780458|2,23|4733587|9,22|2378502|3	.((((((.((((((.((((.((.(((((((((((.(((.(((.....))))))))))))))))).))))))...)))))).)))))).	-35.4	miPred	non_repeat	1	hsa-mir-107_new_star
chr17.fa	-	1900372	ACCUUGGCUCUAGACUGCUUACU	23|4589762|10174	CCGGACAGCGCGCCGGCACCUUGGCUCUAGACUGCUUACUGCCCGGGCCGCCCUCAGUAACAGUCUCCAGUCACGGCCACCGACGCCUGGCCCCG	1900317	25|6287487|4,24|5730678|2250,23|4589762|10174,22|2147113|725	.(((.(((.(((.(((..((.(((((..((((((.((((((...(((...))).))))))))))))..))))).))...))).))))))...)))	-40.9	miPred	non_repeat	0.999565	hsa-mir-212_new_star
chr17.fa	-	43469575	AGGUUCUGUGAUACACUCCGACU	23|4767533|4	GUCCCCCCCGGCCCAGGUUCUGUGAUACACUCCGACUCGGGCUCUGGAGCAGUCAGUGCAUGACAGAACUUGGGCCCGGAAGGAC	43469527	23|4767533|4	((((..((.((((((((((((((.((.((((..((((...(((....))))))))))).)).)))))))))))))).))..))))	-47.4	miPred	non_repeat	0.999739	hsa-mir-152_new_star
chr17.fa	-	54583330	GCUCUGACUUUAUUGCACUACU	22|2821559|508	ACUGCUAACGAAUGCUCUGACUUUAUUGCACUACUGUACUUUACAGCUAGCAGUGCAAUAGUAUUGUCAAAGCAUCUGAAAGCAG	54583280	24|5953848|2,22|2821559|508,21|1408127|159,20|779816|12,19|423626|5	.(((((..((.(((((.((((.((((((((((.(((((...))))).....))))))))))....)))).))))).))..)))))	-31.5	miPred	non_repeat	1	hsa-mir-301a_new_star
chr16.fa	+	14310658	AGGGACUUUUGGGGGCAGAUGU	22|2405690|126	GGUUCGUUACCGCAGGGAAAAUGAGGGACUUUUGGGGGCAGAUGUGUUUCCAUUCCACUAUCAUAAUGCCCCUAAAAAUCCUUAUUGCUCUUGCAGUAUUCCU	14310635	18|63990|2,19|319217|8,20|645888|32,21|1187940|13,22|2405690|126,23|4754305|34,24|5793981|78	((.....(((.((((((..((((((((..(((((((((((((((((.........))).)))....))))))))))).))))))))..)))))).)))..)).	-38	miPred	non_repeat	1	hsa-mir-365_new_star
chr15.fa	+	60903259	ACUAUAUAUCAAACAUAUUCCU	22|2158384|19	CCUGGAUGCCUUUUCUGCAGGCCUCUGUGUGAUAUGUUUGAUAUAUUAGGUUGUUAUUUAAUCCAACUAUAUAUCAAACAUAUUCCUACAGUGUCUUGCCCUGUCUCCGGG	60903194	22|2158384|19,23|4596683|2	((((((.((.......(((((.(.(((((..(((((((((((((((..(((((..........))))))))))))))))))))..).)))).).)))))...)).))))))	-40.5	miPred_miRDeep	non_repeat	1	hsa-mir-190_new_star
chr15.fa	+	86952393	AACCAAUAAGAGGAUGCCAUUU	22|1970919|6	AGCUCUUAUUGGCUGGAAAGGAAGAAGCAUUCUUUCAUUGGUUGGUGUGUAUUGCCUUGUCAACCAAUAAGAGGAUGCCAUUUAUCCUUUUCUGACUAGCUGAGUGAGCA	86952332	22|1970919|6	.((((...(..(((((((((((.((((((((((((.((((((((..(..........)..)))))))).)))))))))..))).)))))).....)))))..)..)))).	-44.1	miPred	MIR	0.891227	hsa-mir-1179_new_star
chr14.fa	+	100561675	CGGUUGACCAUGGUGUGUACG	21|1317162|3	ACUUCCUGGUAUUUGAAGAUGCGGUUGACCAUGGUGUGUACGCUUUAUUUGUGACGUAGGACACAUGGUCUACUUCUUCUCAAUAUCACAUCUCGCCUUGGAAGA	100561654	21|1317162|3	.((((((((((((.(((((...(((.(((((((...(.(((((.........).)))).)...))))))).))))))))..)))))))...........))))).	-31.6	miPred	non_repeat	0.999714	hsa-mir-1197_new_star
chr14.fa	+	100562125	AUGGUUGACCAGAGAGCACACG	22|2499163|178	GCCUGGAUACAUGAGAUGGUUGACCAGAGAGCACACGCUUUAUUUGUGCCGUUUGUGACCUGGUCCACUAACCCUCAGUAUCUAAUGCC	100562110	21|1232055|42,22|2499163|178	((.(((((((.((((.((((.((((((...(((.((((.........).))).)))...)))))).))))...)))))))))))..)).	-30.2	miPred_miRDeep	non_repeat	1	hsa-mir-758_new_star
chr14.fa	+	100562886	AGAGGUUUUCUGGGUUUCUGUUU	23|4659106|376	GUGGUACCUGAAGAGAGGUUUUCUGGGUUUCUGUUUCUUUAAUGAGGACGAAACACACCUGGUUAACCUCUUUUCCAGUAUCAA	100562873	23|4659106|376,24|5758570|36,25|6306035|4	.((((((..(((((((((((..(..(((...((((((.((......)).)))))).)))..)..)))))))))))..)))))).	-35.2	miPred_miRDeep	non_repeat	1	hsa-mir-329_new_star
chr14.fa	+	100563203	AGAGGUUUUCUGGGUUUCUGUUU	23|4659106|376	GUGGUACCUGAAGAGAGGUUUUCUGGGUUUCUGUUUCUUUAUUGAGGACGAAACACACCUGGUUAACCUCUUUUCCAGUAUCAA	100563190	23|4659106|376,24|5758570|36,25|6306035|4	.((((((..(((((((((((..(..(((...((((((.((......)).)))))).)))..)..)))))))))))..)))))).	-35.2	miPred_miRDeep	non_repeat	0.958957	hsa-mir-329_new_star
chr14.fa	+	100565738	AGGUUGUCCGUGUUGUCUUCU	21|1200676|8	CGAUACUCGAAGGAGAGGUUGUCCGUGUUGUCUUCUCUUUAUUUAUGAUGAAACAUACACGGGAAACCUCUUUUUUAGUAUCA	100565723	21|1200676|8	.((((((.((((((((((((..(((((((((.(((((.........)).)))))).))))))..)))))))))))))))))).	-36.1	miPred	non_repeat	0.992762	hsa-mir-494_new_star
chr14.fa	+	100569858	GAAGUUGCCCAUGUUAUUUUCG	22|2749435|5	CUGGUACCUGAAAAGAAGUUGCCCAUGUUAUUUUCGCUUUAUAUGUGACGAAACAAACAUGGUGCACUUCUUUUUCGGUAUCAA	100569844	21|1354104|2,22|2749435|5	.(((((((.((((((((((.(((((((((..((((((.........).)))))..))))))).)))))))))))).))))))).	-36.4	miPred_miRDeep	non_repeat	0.999864	hsa-mir-495_new_star
chr14.fa	+	100575785	GUGGAUAUUCCUUCUAUGUUU	21|1481636|17	CUUUGGUAUUUAAAAGGUGGAUAUUCCUUCUAUGUUUAUGUUAUUUAUGGUUAAACAUAGAGGAAAUUCCACGUUUUCAGUAUCAAAU	100575769	20|816301|3,21|1481636|17,22|2982352|11	.(((((((((.((((.(((((..(((((.(((((((((.............))))))))))))))..))))).)))).))))))))).	-33.12	miPred_miRDeep	non_repeat	0.999905	hsa-mir-376c_new_star
chr14.fa	+	100576170	GGUAGAUUUUCCUUCUAUGGUU	22|2932523|2	CUUUGGUAUUUAAAAGGUAGAUUUUCCUUCUAUGGUUACGUGUUUGAUGGUUAAUCAUAGAGGAAAAUCCACGUUUUCAGUAUCAAAU	100576155	22|2932523|2	.(((((((((.((((.((.(((((((((.((((((((((((.....)))..)))))))))))))))))).)).)))).))))))))).	-32.3	miPred	non_repeat	0.935409	hsa-mir-376a_new_star
chr14.fa	+	100579119	AUAUACAGGGGGAGACUCUUAU	22|2469270|499	UCUUUGAGCCACUCUUUGGUACUUGAAGAGAGGAUACCCUUUGUAUGUUCACUUGAUUAAUGGCGAAUAUACAGGGGGAGACUCUUAUUUGCGUAUCAAACUCUGUCGAGGA	100579053	19|334163|6,20|665460|7,21|1216891|99,22|2469270|499,23|4786253|21,24|5813375|4	(((((((..((...((((((((.(((((((((..(.((((((((((((((.((........)).)))))))))))))))..))))).)))).))))))))...)))))))))	-40.5	miPred_miRDeep	non_repeat	0.940182	hsa-mir-1185_new_star
chr14.fa	+	100582017	AGCGAGGUUGCCCUUUGUAU	20|627926|122	CCCAGUGCUAUUGUUUGGUACUUAAAGCGAGGUUGCCCUUUGUAUAUUCGGUUUAUUGACAUGGAAUAUACAAGGGCAAGCUCUCUGUGAGUAUCAAACCUUGUCUUGGA	100581992	18|51271|5,19|304967|5,20|627926|122,21|1158560|14,22|2344713|39,23|4706169|46	.((((.((....((((((((((((.((.(((.((((((((.((((((((.(((....)))...)))))))))))))))).))).)).))))))))))))...)).)))).	-50.7	miPred_miRDeep	non_repeat	0.9986	hsa-mir-381_new_star
chr14.fa	+	100582559	GUGGUUAUCCCUGUCCUGUUCG	22|2986501|21	UUCCGUGCUAACCUUUGGUACUUGGAGAGUGGUUAUCCCUGUCCUGUUCGUUUUGCUCAUGUCGAAUCGUACAGGGUCAUCCACUUUUUCAGUAUCAAGAGCGCAGAC	100582531	22|2986501|21,23|5078434|2	.((.(((((....(((((((((..((((((((....((((((.(.(((((............))))).).))))))....))))))))..)))))))))))))).)).	-42.8	miPred_miRDeep	non_repeat	1	hsa-mir-487b_new_star
chr14.fa	+	100583459	AUCAUACAAGGACAAUUUCUUU	22|2478003|47152	UGUUUCAUACUUGAGGAGAAAUUAUCCUUGGUGUGUUCGCUUUAUUUAUGAUGAAUCAUACAAGGACAAUUUCUUUUUGAGUAUCAAAUC	100583405	18|77713|73,19|335695|29,20|667659|344,21|1220707|3403,22|2478003|47152,23|4790949|2130,24|5816244|3026	.((((.(((((..((((((((((.((((((.(((((((((.........).)))).)))))))))).))))))))))..))))).)))).	-31	miPred_miRDeep	non_repeat	0.991	hsa-mir-539_new_star
chr14.fa	+	100584001	AAUGGCUGUCCGUAGUAUGGU	21|1044760|20	UUGAUGGCACAGUUCUUUGGUGCUUAAAGAAUGGCUGUCCGUAGUAUGGUCUCUAUAUUUAUGAUGAUUAAUAUCGGACAACCAUUGUUUUAGUAUCCAAAUUUGCUUCAG	100583972	21|1044760|20,23|4544664|3	.(((.((((......(((((((((.(((.(((((.((((((.....(((((((.........)).)))))....)))))).))))).))).)))).)))))..))))))).	-32.7	miPred	non_repeat	0.994857	hsa-mir-889_new_star
chr14.fa	+	100584766	UCUUGUUAAAAAGCAGAUUCU	21|1662554|129	GAUUUUCAUCACCUAGGGAUCUUGUUAAAAAGCAGAUUCUGAUUCAGGGACCAAGAUUCUGCAUUUUUAGCAAGUUCUCAAGUGAUGCUAAUA	100584747	20|879143|2,21|1662554|129,22|3462368|2,23|5261518|3	.(((..((((((...((((.((((((((((((((((.(((..((....))...))).))))).))))))))))).))))..))))))..))).	-33.6	miPred_miRDeep	MER5A1	0.999857	hsa-mir-544_new_star
chr14.fa	+	100590442	AAUCAUUCACGGACAACACUUU	22|2057943|19546	GCUUUUCUGUGGUACUUGAAGAGAAGUUGUUCGUGGUGGAUUCGCUUUACUUAUGACGAAUCAUUCACGGACAACACUUUUUUCAGUACCAAAUGCU	100590384	19|271201|65,20|575351|364,21|1041840|6284,22|2057943|19546,23|4540669|355,24|5707224|20	((.......(((((((.(((((((.(((((((((((..(((((((.........).))))))..)))))))))))..))))))))))))))...)).	-37.8	miPred_miRDeep	non_repeat	1	hsa-mir-382_new_star
chr14.fa	+	100596685	AGGUUGUCCAUGGUGUGUUCAU	22|2434271|2	AGGUACUCGAAUGGAGGUUGUCCAUGGUGUGUUCAUUUUAUUUAUGAUGAGUAUUACAUGGCCAAUCUCCUUUCGGUACUC	100596671	22|2434271|2	.(((((.((((.((((((((.(((((..(((((((((........)))))))))..))))).)))))))).))))))))).	-36.4	miPred	non_repeat	1	hsa-mir-496_new_star
chr14.fa	+	100601555	UGGUCGACCAGUUGGAAAGUAAU	23|5566672|277	CGGCAUCAGCACCAUUCUGGGGUACGGGGAUGGAUGGUCGACCAGUUGGAAAGUAAUUGUUUCUAAUGUACUUCACCUGGUCCACUAGCCGUCCGUAUCCGCUGCAGCCU	100601521	19|512412|3,20|937840|77,21|1839991|93,22|4254341|149,23|5566672|277,24|6175463|2	.(((..((((.........((((((..((((((.((((.((((((.(((..((((((((....)))).))))))).)))))).)))).))))))))))))))))..))).	-42.2	miPred	non_repeat	0.992696	hsa-mir-412_new_star
chr14.fa	+	100602015	AGGUUGUCUGUGAUGAGUUCG	21|1200677|11	GGUACCUGAGAAGAGGUUGUCUGUGAUGAGUUCGCUUUUAUUAAUGACGAAUAUAACACAGAUGGCCUGUUUUCAGUACCG	100602002	21|1200677|11	(((((.((((((.((((..((((((.((.((((((..........).))))).)).))))))..)))).))))))))))).	-38.4	miPred_miRDeep	non_repeat	0.999571	hsa-mir-410_new_star
chr14.fa	+	100602821	AGGUUGCCUGUGAGGUGUUCA	21|1200574|10	GGUACCUGAAAUAGGUUGCCUGUGAGGUGUUCACUUUCUAUAUGAUGAAUAUUAUACAGUCAACCUCUUUCCGAUAUCG	100602809	21|1200574|10	((((.(.((((.((((((.(((((..(((((((...((.....)))))))))..))))).)))))).)))).).)))).	-27.3	miPred_miRDeep	non_repeat	0.999286	hsa-mir-656_new_star
chr14	+	100588548	GUGGUUAUCCCUGCUGUGUUCG	hsa_22_2986493_x332	GUCAGCCUUCGGUACUUGAAGAGUGGUUAUCCCUGCUGUGUUCGCUUAAUUUAUGACGAAUCAUACAGGGACAUCCAGUUUUUCAGUAUCAAAUACUGCUUUGG	100588526	miRDeep	(.(((..((.((((((.(((((.(((...((((((.((((((((.(((.....))))))).))))))))))...))).))))).)))))).))..)))).....	-33.5	miRDeep	non_repeat	0.999864	hsa-mir-487a_new_star
chr14	+	100576550	GUGGAUAUUCCUUCUAUGUUUA	hsa_22_2982352_x11	GUCCUUCUUUGGUAUUUAAAACGUGGAUAUUCCUUCUAUGUUUACGUGAUUCCUGGUUAAUCAUAGAGGAAAAUCCAUGUUUUCAGUAUCAAAUGCUGCUUUGG	100576528	miRDeep	.......(((((((((.(((((((((((.(((((.(((((......((((.....))))..)))))))))).))))))))))).)))))))))...........	-32.9	miRDeep	non_repeat	1	hsa-mir-376b_new_star
chr19.fa	+	4721750	CAACAAGUCACAGCCGGCCUCA	22|2513054|378	AGAGUGGCUGUGGUCUAGUGCUGUGUGGAAGACUAGUGAUUUUGUUGUUCUGAUGUACUACGACAACAAGUCACAGCCGGCCUCAUAGCGCAGACUCCCUU	4721687	19|347769|9,20|682197|10,21|1240422|31,22|2513054|378,23|4815153|23	.(((.((....(((((.((((((((.((..(.((.(((((((.((((((.((......)).))))))))))))))).)..)).))))))))))))))))))	-38	miPred_miRDeep	non_repeat	0.997455	hsa-mir-7_new_star
chr19.fa	+	13846766	CCCACCGGGGGAUGAAUGUCA	21|1284331|2	AGGUCACAAUCAACAUUCAUUGUUGUCGGUGGGUUGUGAGGACUGAGGCCAGACCCACCGGGGGAUGAAUGUCACUGUGGCU	13846713	21|1284331|2	.(((((((....(((((((((.(..((((((((((....((.(....))).))))))))))).)))))))))...)))))))	-35.8	miPred	non_repeat	0.999476	hsa-mir-181d_new_star
chr18.fa	-	17659708	AGCUGGUAAAAUGGAACCAAAU	22|2376718|38	ACAAUGCUUUGCUAGAGCUGGUAAAAUGGAACCAAAUCGCCUCUUCAAUGGAUUUGGUCCCCUUCAACCAGCUGUAGCUAUGCAUUGA	17659657	22|2376718|38,20|631559|8	.((((((...((((.(((((((..((.((.((((((((............)))))))).)).))..))))))).))))...)))))).	-40.5	miPred	non_repeat	1	hsa-mir-133a_new_star
chr22.fa	+	20337279	GCUCUGACGAGGUUGCACUACU	22|2821538|2	GGGGUCCCCCCUGCUGGCCGCAGGUGCUCUGACGAGGUUGCACUACUGUGCUCUGAGAAGCAGUGCAAUGAUAUUGUCAAAGCAUCUGGGACCAGCCUUGGGGAUCUCC	20337254	22|2821538|2	(((((((((...(((((((.((((((((.((((((.((((((((.((...(.....).)).))))))))....)))))).)))))))))).)))))...))))))))).	-59.8	miPred	non_repeat	1	hsa-mir-301b_new_star
chr20.fa	+	60561964	ACAUACUUCUUUAUAUGCCCAU	22|2098467|2	CAGACUGCCUGCUUGGGAAACAUACUUCUUUAUAUGCCCAUAUGGACCUGCUAAGCUAUGGAAUGUAAAGAAGUAUGUAUCUCAGGCCGGGACCUCUC	60561945	22|2098467|2	.(((...(((((((((((.((((((((((((((((..((((((((.....)))...))))).)))))))))))))))).))))))).))))...))).	-42.3	miPred	non_repeat	0.998955	hsa-mir-1_new_star
chr20.fa	+	60572585	AGCUGGUAAAAUGGAACCAAAU	22|2376718|38	GGAGCCAAAUGCUUUGCUAGAGCUGGUAAAAUGGAACCAAAUCGACUGUCCAAUGGAUUUGGUCCCCUUCAACCAGCUGUAGCUGUGCAUUGAUGGCGCCG	60572565	19|307025|2,20|631559|8,21|1168283|8,22|2376718|38	((.(((((((((...((((.(((((((..((.((.((((((((.(........).)))))))).)).))..))))))).))))...)))))..)))).)).	-47.5	miPred_miRDeep	non_repeat	0.999909	hsa-mir-133a_new_star
chr7.fa	+	148269513	AGUUGGUCCGAGUGUUGUGGGUUAUU	26|6727526|768	ACAGGAUAACACAGUUGGUCCGAGUGUUGUGGGUUAUUGUUAAGUUGAUUUAACAUUGUCUCCCCCCACAACCGCGCUUGACUAGCUUGCUGUUUUGC	148269501	18|73379|11,19|330314|12,20|660624|4,21|1208474|4,22|2447681|12,23|4776857|76,24|5807600|71,25|6341616|449,26|6727526|768,27|6986625|2,28|7207188|4	.(((((((.((.((((((((.((((((((((((.((.(((((((....))))))).))......))))))...)))))))))))))))).))))))).	-32.8	miPred	HY5	0.803038	hsa-mir-1975_new_star
chr7.fa	-	92950032	UUCACUGGAGUUUGUUUCAAUA	22|4385727|7	GAGGUUCUAAUUUUUCAUUCCUUCAGUGUUGAAACAAUCUCUACUGAACCAGCUUCAAACAAGUUCACUGGAGUUUGUUUCAAUAUUGCAAGAAUGAUAAGAUGGAAGCUA	92950006	22|4385727|7	.((.(((((.(((.((((((...((((((((((((((.(((((.(((((.............))))).))))).))))))))))))))...)))))).))).))))).)).	-40.92	miPred	non_repeat	0.976	hsa-mir-653_new_star
chr7.fa	-	126485399	UCAUCACGUGGUGACGCAACAU	22|3378309|8	UUGAUGAUAUUAUGCCAUGACAUUGUGUCAAUAUGCGAUGAUGUGUUGUGAUGGCACAGCGUCAUCACGUGGUGACGCAACAUCAUGACGUAAGACGUCAC	126485381	22|3378309|8	.(((((...(((((.(((((..((((((((.((((.((((((((..((((....)))))))))))).)))).))))))))..))))).)))))..))))).	-43.3	miPred	non_repeat	1	hsa-mir-592_new_star
chr7.fa	-	157059840	GUCAUUUUUGUGAUGUUGCAGCU	23|5068679|59	CCAGCUAAUUAGCGGUGGCCAGUGUCAUUUUUGUGAUGUUGCAGCUAGUAAUAUGAGCCCAGUUGCAUAGUCACAAAAGUGAUCAUUGGAAACUGUGACUGUACUGC	157059779	20|810245|3,24|5989565|7,23|5068679|59,22|2972241|8,21|1474031|2	.(((.((....(((((..(((((((((((((((((((..(((((((.((.......))..)))))))..))))))))))))).))))))..))))).....))))).	-43.3	miPred	non_repeat	0.999957	hsa-mir-153_new_star
chr5.fa	+	175727605	AGUGCCUGCUAUGUGCCAGGCA	22|2440058|24	CAGCACCCAGAUCAGUGCUUGGCACCUAGCAAGCACUCAGUAAAUAUUUGUUGAGUGCCUGCUAUGUGCCAGGCAUUGUGCUGAGGGCUU	175727552	22|2440058|24,23|4772341|3	.(((.(((((..(((((((((((((.(((((.(((((((((((....))))))))))).))))).)))))))))))))..))).))))).	-53.3	miPred_miRDeep	L2	0.990818	hsa-mir-1271_new_star
chr5.fa	-	167920524	GGCUUCUUUACAGUGCUGCCUUG	23|5034619|3	GAAGUUUUCUUACUGCCCUCGGCUUCUUUACAGUGCUGCCUUGUUGCAUAUGGAUCAAGCAGCAUUGUACAGGGCUAUGAAGGCAUUGAGACCUGUUCUUCA	167920465	23|5034619|3,21|1436437|2	((((...(((((.((((.((((((.((.(((((((((((.(((.(.(....).).)))))))))))))).))))))..)).)))).)))))......)))).	-39	miPred	non_repeat	1	hsa-mir-103_new_star
chr4.fa	-	8057974	UCAAUAAAUGUCUGUUGAAUU	21|1585407|90	CAGUGGGCACUCAAUAAAUGUCUGUUGAAUUGAAAUGCGUUACAUUCAACGGGUAUUUAUUGAGCACCCACUC	8057932	22|3293952|7,21|1585407|90,20|858266|18	.((((((..((((((((((..((((((((((((......))).)))))))))..))))))))))..)))))).	-34.3	miPred	L2	0.987	hsa-mir-95_new_star
chr3.fa	+	35760986	GGGGGCCGAUACACUGUACGAGA	23|5044398|256	UGUGCAGUGGGAAGGGGGGCCGAUACACUGUACGAGAGUGAGUAGCAGGUCUCACAGUGAACCGGUCUCUUUCCCUACUGUGUC	35760972	21|1446401|41,22|2915001|47,23|5044398|256	.(..(((((((.((((((((((...((((((..((((.(........).))))))))))...)))))))))).)))))))..).	-39.4	miPred_miRDeep	non_repeat	0.997826	hsa-mir-128_new_star
chr2.fa	+	136139451	CGGGGCCGUAGCACUGUCUGAGA	23|4907819|13	GUUGGAUUCGGGGCCGUAGCACUGUCUGAGAGGUUUACAUUUCUCACAGUGAACCGGUCUCUUUUUCAGCU	136139443	22|2676572|8,23|4907819|13	((((((...(((((((...((((((..(((((((....)))))))))))))...)))))))...)))))).	-30.9	miPred_miRDeep	non_repeat	1	hsa-mir-128_new_star
chr2.fa	-	25405084	CCUAGAAUGGGGAUUGUGGGG	21|1293169|10	CCCCUAGAAUGGGGAUUGUGGGGGGUCGCUCUAGGCACCGCAGCACUGUGCUGGGGAUGUUGCAGCUGCCUGGGAGUGACUUCACACAGUCCUCUCUGCCUCCAGGGU	25404999	21|1293169|10	.((((.((..((((((((((.(((((((((((((((((.((((((((.......)).)))))).).))))).))))))))))).))))))))))......)).)))).	-54.8	miPred	non_repeat	0.991905	hsa-mir-1301_new_star
chr2.fa	-	219867130	GUCAUUUUUGUGAUCUGCAGCU	22|2972240|19	CUCACAGCUGCCAGUGUCAUUUUUGUGAUCUGCAGCUAGUAUUCUCACUCCAGUUGCAUAGUCACAAAAGUGAUCAUUGGCAGGUGUGGC	219867077	22|2972240|19,21|1474029|3	.(((((.((((((((((((((((((((((.((((((((((......)))..)))))))..))))))))))))).))))))))).))))).	-48.1	miPred	non_repeat	0.999273	hsa-mir-153_new_star
chr1.fa	-	98284271	ACGGGUAUUCUUGGGUGGAUAAU	23|4594370|134	GCAGCUUGGUCCUCUGACUCUCUUCGGUGACGGGUAUUCUUGGGUGGAUAAUACGGAUUACGUUGUUAUUGCUUAAGAAUACGCGUAGUCGAGGAGAGUACCAGCGGCA	98284214	24|5733303|8,23|4594370|134,22|2155067|72,21|1090015|17,20|595492|79,19|285723|2	((.(((.(((......(((((((((((..(((.(((((((((((..(.(((((((.....)).))))))..))))))))))).)))..))))))))))))))))).)).	-52.2	miPred	non_repeat	1	hsa-mir-137_new_star
chr1.fa	-	98284294	UCCUCUGACUCUCUUCGGUG	20|871301|6	GUCCUCUGACUCUCUUCGGUGACGGGUAUUCUUGGGUGGAUAAUACGGAUUACGUUGUUAUUGCUUAAGAAUACGCGUAGUCGAGGAGAGUACCAGCGGCA	98284214	20|871301|6	(.((.((((((((((((((..(((.(((((((((((..(.(((((((.....)).))))))..))))))))))).)))..)))))))))))..))).))).	-49.1	miPred	non_repeat	1	hsa-mir-137_new_star
chr9.fa	+	126495863	CUCACUGAUCAAUGAAUGCA	20|731474|6	AUGGCUGCACUCAACAUUCAUUGCUGUCGGUGGGUUUGAGUCUGAAUCAACUCACUGAUCAAUGAAUGCAAACUGCGGACCAA	126495813	19|384058|4,20|731474|6	.((((((((.....(((((((((..(((((((((((.((.......)))))))))))))))))))))).....))))).))).	-35	miPred	non_repeat	0.9999	hsa-mir-181b_new_star
chr9.fa	-	28878887	GGAGACUGAUGAGUUCCCGGGA	22|2842058|245	AGAAUAAGUUUGUGUGCAUUUGCAGGAACUUGUGAGUCUCCUAUUGAAAAUGAACAGGAGACUGAUGAGUUCCCGGGAACACCCACAAAUCUUCC	28878870	23|5012671|92,22|2842058|245,21|1419856|28,20|785172|16	.(((...(((((((.(..(((.(.((((((..(.((((((((.((.......)).)))))))).)..)))))).).)))..).))))))).))).	-34.9	miPred	non_repeat	0.999955	hsa-mir-873_new_star
chr9.fa	-	72614729	GCUGGGAAGGCAAAGGGACGU	21|1409814|151	ACAGUCUUUCUUCAUGUGACUCGUGGACUUCCCUUUGUCAUCCUAUGCCUGAGAAUAUAUGAAGGAGGCUGGGAAGGCAAAGGGACGUUCAAUUGUCAUCACUG	72614713	22|2824061|12,21|1409814|151,20|781159|39	.((((..........(((((...(((((.((((((((((.(((((.((((...............))))))))).)))))))))).)))))...))))).))))	-40.66	miPred	non_repeat	1	hsa-mir-204_new_star
chr8.fa	-	14755323	CCACAGCACUGCCUGGUCAGA	21|1277138|2	CGUCACCUGCUCCUCAGAUCAGAAGGUGAUUGUGGCUUUGGGUGGAUAUUAAUCAGCCACAGCACUGCCUGGUCAGAAAGAGCAAGUGUCC	14755309	21|1277138|2	.(.(((.(((((.((.((((((..((((.((((((((...(((........)))))))))))))))..)))))).))..))))).))).).	-37.8	miPred	non_repeat	1	hsa-mir-383_new_star
chr8.fa	-	100618090	UUUGAUAAGCUGACAUGGGACA	22|4436555|11	AGACAUGCUGUCCACAGUGUGUUUGAUAAGCUGACAUGGGACAGGGAUUCUUUUCACUGUUGUGUCAGUUUAUCAAACCCAUACUUGGAUGACAGUCA	100618035	23|5641905|2,22|4436555|11,20|963248|2	.(((.((..(((((.((((((((((((((((((((((..((((((((.....))).))))))))))))))))))))))..))))))))))..))))).	-45.2	miPred	non_repeat	0.999091	hsa-mir-599_new_star
